# Supplementary material for: Solar-Powered Direct Air Capture: Techno-Economic and Environmental Assessment
Source: Environ Sci Technol. 2024 Jan 25;58(5):2282–92. doi: 10.1021/acs.est.3c08269 (PMC10851427; doi:10.1021/acs.est.3c08269)
Supplement: Supplementary file 1 — es3c08269_si_001.zip [file es3c08269_si_001.zip]

Archive with 12 entries (12 files):
- Aspen_Plus_Model_Summary.xlsx
- Aspen_Plus_Stream_Summary.xlsx
- CAPEX_Breakdown.xlsx
- LCA_Climate_Change_Breakdown.xlsx
- LCA_Impact_Categories.xlsx
- LCA_Methodology.xlsx
- Results_Screening.xlsx
- Results_Size_Chile.xlsx
- Results_Size_Portugal.xlsx
- Sample_Week.xlsx
- Supporting_Information.docx
- WACC_Table.xlsx
