# Supplementary material for: Solar-Powered Direct Air Capture: Techno-Economic and Environmental Assessment
Source: Environ Sci Technol. 2024 Jan 25;58(5):2282–92. doi: 10.1021/acs.est.3c08269 (PMC10851427; doi:10.1021/acs.est.3c08269)
Supplement: Supplementary file 1 — es3c08269_si_001.zip [file es3c08269_si_001.zip › Aspen_Plus_Model_Summary.xlsx]

## Sheet: Heater
		Heater
		Name	HX-3
		Property method	ELECNRTL
		Henry's component list ID	GLOBAL
		Electrolyte chemistry ID	GLOBAL
		Use true species approach for electrolytes	YES
		Free-water phase properties method	STEAM-TA
		Water solubility method	3
		Specified pressure [kPa]	0
		Specified temperature [C]
		Specified vapor fraction
		Specified heat duty [MW]
		EO Model components
		Calculated pressure [kPa]	3300
		Calculated temperature [C]	289.999
		Calculated vapor fraction	1
		Calculated heat duty [MW]	49.1048
		Temperature change [C]
		Degrees of superheating [C]
		Degrees of subcooling [C]
		Pressure-drop correlation parameter
		Net duty [MW]	0
		First liquid / total liquid
		Total feed stream CO2e flow [tonne/hr]	0
		Total product stream CO2e flow [tonne/hr]	0
		Net stream CO2e production [tonne/hr]	0
		Utility CO2e production [tonne/hr]	0
		Total CO2e production [tonne/hr]	0
		Utility usage
		Utility cost
		Utility ID

## Sheet: HeatX
		HeatX
		Name	HX-1	HX-2	HX-4	HX-5	HX-6	HX-7	HX-8	HX-9	HX10B
		Hot side property method	ELECNRTL	ELECNRTL	ELECNRTL	ELECNRTL	ELECNRTL	ELECNRTL	ELECNRTL	ELECNRTL	ELECNRTL
		Hot side Henry's component list ID	GLOBAL	GLOBAL	GLOBAL	GLOBAL	GLOBAL	GLOBAL	GLOBAL	GLOBAL	GLOBAL
		Hot side electrolyte chemistry ID	GLOBAL	GLOBAL	GLOBAL	GLOBAL	GLOBAL	GLOBAL	GLOBAL	GLOBAL	GLOBAL
		Hot side use true species approach for electrolytes	YES	YES	YES	YES	YES	YES	YES	YES	YES
		Hot side free-water phase properties method	STEAM-TA	STEAM-TA	STEAM-TA	STEAM-TA	STEAM-TA	STEAM-TA	STEAM-TA	STEAM-TA	STEAM-TA
		Hot side water solubility method	3	3	3	3	3	3	3	3	3
		Cold side property method	ELECNRTL	ELECNRTL	ELECNRTL	ELECNRTL	ELECNRTL	ELECNRTL	ELECNRTL	ELECNRTL	ELECNRTL
		Cold side Henry's component list ID	GLOBAL	GLOBAL	GLOBAL	GLOBAL	GLOBAL	GLOBAL	GLOBAL	GLOBAL	GLOBAL
		Cold side electrolyte chemistry ID	GLOBAL	GLOBAL	GLOBAL	GLOBAL	GLOBAL	GLOBAL	GLOBAL	GLOBAL	GLOBAL
		Cold side use true species approach for electrolytes	YES	YES	YES	YES	YES	YES	YES	YES	YES
		Cold side free-water phase properties method	STEAM-TA	STEAM-TA	STEAM-TA	STEAM-TA	STEAM-TA	STEAM-TA	STEAM-TA	STEAM-TA	STEAM-TA
		Cold side water solubility method	3	3	3	3	3	3	3	3	3
		Exchanger specification	50	0	40	50	70	500	40	10	70
		Units of exchanger specification	C		K	C	C	C	C	C	C
		Exchanger area [sqm]
		Constant UA [J/sec-K]
		Minimum temperature approach [C]	1	1	1	5	5	5	1	9	1
		Hot side outlet pressure [kPa]	0	0	0	0	0	0	0	0	0
		Cold side outlet pressure [kPa]	0	0	0	0	0	0	0	0	0
		EO Model components
		Hot side EO Model components
		Cold side EO Model components
		Inlet hot stream temperature [C]	81.3142	300	900	351.111			81.3142	81.3142
		Inlet hot stream pressure [kPa]	50	98	90	90	90	90	50	50	90
		Inlet hot stream vapor fraction	0.765187	1	1	1			0.863097	0.862397
		Outlet hot stream temperature [C]	50	99.0645	351.111	50	70	500	40	81.3142	70
		Outlet hot stream pressure [kPa]	50	98	90	90	90	90	50	50	90
		Outlet hot stream vapor fraction	0	0	1	1			0	0.765187
		Inlet cold stream temperature [C]	30	50.4783		40.6375	42.362	250.363	30	21.001	40.6273
		Inlet cold stream pressure [kPa]	101	3300	90	4000	4000	4000	101	101.325	4000
		Inlet cold stream vapor fraction	1	0		0	0	0.464997	1	0	0
		Outlet cold stream temperature [C]	35	187.356	311.102	250.365	250.363	315.066	35	71.3142	250.363
		Outlet cold stream pressure [kPa]	100	3300	90	4000	4000	4000	100	101.325	4000
		Outlet cold stream vapor fraction	1	0		0.235227	0.711751	1	1	0	0.682168
		Heat duty [MW]	42.3686	12.9924	47.5238	21.5715	1.53511	36.7866	71.6703	5.01105	34.8851
		Calculated heat duty [MW]	42.3686	12.9924	47.5238	21.5715	1.53511	36.7866	71.6703	5.01105	34.8851
		Required exchanger area
		Actual exchanger area [sqm]	3925.67	1312.38	971.658	11440.7	138.35	849.273	7179.99	1627.03	3081.1
		Average U (Dirty) [Watt/sqm-K]	229.229	130.2	110	136.942	110	110	220.765	110	110
		Average U (Clean)
		UA [J/sec-K]	899879	170872	106882	1.56671e+06	15218.5	93420	1.58509e+06	178973	338921
		LMTD (Corrected) [C]	47.0825	76.0357	444.637	13.7687	100.871	393.777	45.2153	27.9989	102.93
		LMTD correction factor	1	1	1	1	1	1	1	1	1
		Thermal effectiveness
		Number of transfer units
		Number of shells in series	1	1	1	1	1	1	1	1	1
		Number of shells in parallel
		Total feed stream CO2e flow [tonne/hr]	0	0	259.974	259.974	0	0	0	0	0
		Total product stream CO2e flow [tonne/hr]	0	0	259.974	259.974	0	0	0	0	0
		Net stream CO2e production [tonne/hr]	0	0	0	0	0	0	0	0	0
		Utility CO2e production [tonne/hr]	0	0	0	0	0	0	0	0	0
		Total CO2e production [tonne/hr]	0	0	0	0	0	0	0	0	0
		Utility usage [tonne/hr]	30053						50837.4
		Utility cost [EUR/hr]	0						0
		Hot utility ID
		Cold utility ID	AIR						AIR
		Fan electricity utility ID
		Fan electricity usage
		Fan electricity cost

## Sheet: Sep
		Sep
		Name	2023-09-01	2023-09-02	2023-09-04	2023-09-05	2023-09-06	WASH
		Property method	ELECNRTL	ELECNRTL	ELECNRTL	ELECNRTL	ELECNRTL	ELECNRTL
		Henry's component list ID	GLOBAL	GLOBAL	GLOBAL	GLOBAL	GLOBAL	GLOBAL
		Electrolyte chemistry ID	GLOBAL	GLOBAL	GLOBAL	GLOBAL	GLOBAL	GLOBAL
		Use true species approach for electrolytes	YES	NO	NO	NO	NO	NO
		Free-water phase properties method	STEAM-TA	STEAM-TA	STEAM-TA	STEAM-TA	STEAM-TA	STEAM-TA
		Water solubility method	3	3	3	3	3	3
		Inlet flash pressure [kPa]	0	0	0	0	0	0
		First outlet flash temperature
		First outlet flash pressure
		First outlet flash temperature change
		First outlet flash vapor fraction
		First outlet flash temperature estimate
		First outlet flash pressure estimate
		Second outlet flash temperature
		Second outlet flash pressure
		Second outlet flash temperature change
		Second outlet flash vapor fraction
		Second outlet flash temperature estimate
		Second outlet flash pressure estimate
		EO Model components
		Heat duty [MW]	-0.00311568	0.0995768	0	0	25.8896	4.66761e-05
		Total feed stream CO2e flow [tonne/hr]	4.53687e-09	15.319	0	0	0	0
		Total product stream CO2e flow [tonne/hr]	4.53686e-09	15.319	0	0	0	0
		Net stream CO2e production [tonne/hr]	-1.30038e-14	0	0	0	0	0
		Utility CO2e production [tonne/hr]	0	0	0	0	0	0
		Total CO2e production [tonne/hr]	-1.30038e-14	0	0	0	0	0
		Utility usage
		Utility cost
		Utility ID

## Sheet: Pump
		Pump
		Name	PUMP-1	PUMP-2A	PUMP-2B	PUMP-2C
		Property method	ELECNRTL	ELECNRTL	ELECNRTL	ELECNRTL
		Henry's component list ID	GLOBAL	GLOBAL	GLOBAL	GLOBAL
		Electrolyte chemistry ID	GLOBAL	GLOBAL	GLOBAL	GLOBAL
		Use true species approach for electrolytes	YES	YES	YES	YES
		Free-water phase properties method	STEAM-TA	STEAM-TA	STEAM-TA	STEAM-TA
		Water solubility method	3	3	3	3
		Model Type
		Specified discharge pressure [kPa]	3300	4000	4000	4000
		Specified pressure increase [kPa]
		Specified pressure ratio
		Specified power required [MW]
		Pump efficiencies
		Driver efficiencies
		Suction area [sqm]
		Hydraulic static head [kJ/kg]
		Number of curves
		Operating shaft speed [Hz]
		Impeller diameter [meter]
		EO Model components
		Fluid power [MW]	0.0721994	0.0641343	0.00275119	0.0638669
		Calculated brake power [MW]	0.105971	0.099072	0.00930533	0.0985196
		Electricity [MW]	0.105971	0.099072	0.00930533	0.0985196
		Volumetric flow rate [l/hr]	81258	58451.5	2539.56	58954.1
		Calculated discharge pressure [kPa]	3300	4000	4000	4000
		Calculated pressure change [kPa]	3198.68	3950	3900	3900
		Calculated pressure ratio
		NPSH available [kJ/kg]	0.0900196	0.042923	0.0933132	0.0933132
		NPSH required
		Head developed [kJ/kg]	3.23727	3.98075	3.93027	3.93027
		Pump efficiency used	0.68131	0.64735	0.295658	0.648266
		Net work required [MW]	0.105971	0.099072	0.00930533	0.0985196
		Specific speed, operating
		Suction sp. speed, operating
		Head coefficient
		Flow coefficient
		Total feed stream CO2e flow [tonne/hr]	0	0	0	0
		Total product stream CO2e flow [tonne/hr]	0	0	0	0
		Net stream CO2e production [tonne/hr]	0	0	0	0
		Utility CO2e production [tonne/hr]	0	0	0	0
		Total CO2e production [tonne/hr]	0	0	0	0
		Utility usage
		Utility cost
		Utility ID

## Sheet: Compr
		Compr
		Name	TURB-1	TURB-2
		Property method	ELECNRTL	ELECNRTL
		Henry's component list ID	GLOBAL	GLOBAL
		Electrolyte chemistry ID	GLOBAL	GLOBAL
		Use true species approach for electrolytes	YES	YES
		Free-water phase properties method	STEAM-TA	STEAM-TA
		Water solubility method	3	3
		Model Type	ISENTROPIC	ISENTROPIC
		Specified discharge pressure [kPa]	50	50
		Specified pressure increase [kPa]
		Specified pressure ratio
		Specified power required [MW]	0.01
		Isentropic efficiency	0.9	0.9
		Mechanical efficiency
		Polytropic efficiency
		EO Model components
		Indicated horsepower [MW]	-14.8244	-23.3156
		Calculated brake horsepower [MW]	-14.8244	-23.3156
		Net work required [MW]	-14.8244	-23.3156
		Power loss [MW]	0	0
		Efficiency (polytropic / isentropic) used	0.9	0.9
		Calculated discharge pressure [kPa]	50	50
		Calculated pressure change [kPa]	3250	3950
		Calculated pressure ratio	0.0151515	0.0125
		Outlet temperature [C]	81.3142	81.3142
		Isentropic outlet temperature [C]	81.3142	81.3142
		Vapor fraction	0.862397	0.863097
		Displacement
		Volumetric efficiency
		Head developed [kJ/kg]	-738.551	-783.587
		Isentropic power requirement [MW]	-16.4716	-25.9063
		Inlet heat capacity ratio	1.39863	1.40497
		Inlet volumetric flow rate [l/hr]	5.8143e+06	7.3785e+06
		Outlet volumetric flow rate [l/hr]	225643648	334763831
		Inlet compressibility factor	0.919487	0.913451
		Outlet compressibility factor	0.85897	0.859666
		Compressor percent above surge
		Percent below stonewall
		Surge volume flow rate
		Stonewall volume flow rate
		Shaft speed
		Specific speed
		Inlet Mach number
		Total feed stream CO2e flow [tonne/hr]	0	0
		Total product stream CO2e flow [tonne/hr]	0	0
		Net stream CO2e production [tonne/hr]	0	0
		Utility CO2e production [tonne/hr]	0	0
		Total CO2e production [tonne/hr]	0	0
		Utility usage
		Utility cost
		Utility ID

## Sheet: MCompr
		MCompr
		Name	CO2COMP
		Property method	ELECNRTL
		Henry's component list ID	GLOBAL
		Electrolyte chemistry ID	GLOBAL
		Use true species approach for electrolytes	YES
		Free-water phase properties method	STEAM-TA
		Water solubility method	3
		Number of stages	4
		Fix discharge pressure from last stage [kPa]
		Feed stream stage
		Product stream stage
		No. of performance maps
		Number of curves
		Outlet pressure [kPa]	15100
		Total work [MW]	29.9165
		Total cooling duty [MW]	-43.9253
		Net work required [MW]	29.9165
		Net cooling duty [MW]	-43.9253
		Total feed stream CO2e flow [tonne/hr]	259.974
		Total product stream CO2e flow [tonne/hr]	259.974
		Net stream CO2e production [tonne/hr]	0
		Utility CO2e production [tonne/hr]	0
		Total CO2e production [tonne/hr]	0

## Sheet: RStoic
		RStoic
		Name	CALCINER	QUICKLIM	SLAKER
		Property method	ELECNRTL	ELECNRTL	ELECNRTL
		Henry's component list ID	GLOBAL	GLOBAL	GLOBAL
		Electrolyte chemistry ID	GLOBAL	GLOBAL	GLOBAL
		Use true species approach for electrolytes	NO	NO	YES
		Free-water phase properties method	STEAM-TA	STEAM-TA	STEAM-TA
		Water solubility method	3	3	3
		Specified pressure [kPa]	92.8	101.325	98
		Specified temperature [C]	900	21	300
		Specified vapor fraction
		Specified heat duty [MW]	-5.78945
		EO Model components
		Outlet temperature [C]	900	21	300
		Outlet pressure [kPa]	92.8	101.325	98
		Calculated heat duty [MW]	392.536	-11.2099	-49.1048
		Net heat duty [MW]	392.536	-11.2099	-49.1048
		Calculated vapor fraction	1	0	0
		First liquid / total liquid		1	0
		Total feed stream CO2e flow [tonne/hr]	0	0	0
		Total product stream CO2e flow [tonne/hr]	259.974	0	0
		Net stream CO2e production [tonne/hr]	259.974	0	0
		Utility CO2e production [tonne/hr]	0	0	0
		Total CO2e production [tonne/hr]	259.974	0	0
		Utility usage
		Utility cost
		Utility ID

## Sheet: Mixer
		Mixer
		Name	B3	B4	M-1	M-2	M-3	M-4	M-6
		Property method	ELECNRTL	ELECNRTL	ELECNRTL	ELECNRTL	ELECNRTL	ELECNRTL	ELECNRTL
		Henry's component list ID	GLOBAL	GLOBAL	GLOBAL	GLOBAL	GLOBAL	GLOBAL	GLOBAL
		Electrolyte chemistry ID	GLOBAL	GLOBAL	GLOBAL	GLOBAL	GLOBAL	GLOBAL	GLOBAL
		Use true species approach for electrolytes	YES	YES	YES	YES	NO	YES	YES
		Free-water phase properties method	STEAM-TA	STEAM-TA	STEAM-TA	STEAM-TA	STEAM-TA	STEAM-TA	STEAM-TA
		Water solubility method	3	3	3	3	3	3	3
		Specified pressure [kPa]	0	0	0	0	0	0	0
		Temperature estimate [C]
		EO Model components
		Outlet temperature [C]	250.363	60.8684	20.9111	21	21	96.7063	57.5791
		Calculated outlet pressure [kPa]	4000	90	101.325	101.325	101.325	90	90
		Vapor fraction	0.464997	0	0	0	0	0.531085
		First liquid /Total liquid	1	1	1	1	1	1	0
		Total feed stream CO2e flow [tonne/hr]	0	0	15.319	15.319	9.89032e-12	0	0
		Total product stream CO2e flow [tonne/hr]	0	0	4.71505e-09	9.89032e-12	15.319	0	0
		Net stream CO2e production [tonne/hr]	0	0	-15.319	-15.319	15.319	0	0

## Sheet: FSplit
		FSplit
		Name	SP-1	SP-2	SP-3
		Property method	ELECNRTL	ELECNRTL	ELECNRTL
		Henry's component list ID	GLOBAL	GLOBAL	GLOBAL
		Electrolyte chemistry ID	GLOBAL	GLOBAL	GLOBAL
		Use true species approach for electrolytes	NO	YES	YES
		Free-water phase properties method	STEAM-TA	STEAM-TA	STEAM-TA
		Water solubility method	3	3	3
		First outlet stream
		First specified split fraction
		First calculated split fraction	0.99782	0.115646	0.918291
		First actual volume flow [l/hr]
		First limit flow [kmol/hr]
		First volume limit flow [l/hr]
		First cum limit flow [kmol/hr]
		First cum volume limit flow [l/hr]
		First residual fraction
		Second outlet stream	0.00218
		Second specified split fraction	0.00218
		EO Model components
		Second calculated split fraction	0.00218	0.153061	0.0817095
		Second actual volume flow [l/hr]
		Second limit flow [kmol/hr]
		Second volume limit flow [l/hr]
		Second cum limit flow [kmol/hr]
		Second cum volume limit flow [l/hr]
		Second residual fraction
		Total feed stream CO2e flow [tonne/hr]	4.53686e-09	0	4.52708e-09
		Total product stream CO2e flow [tonne/hr]	7027.05	0	4.52708e-09
		Net stream CO2e production [tonne/hr]	7027.05	0	1.32355e-15

## Sheet: Crystallizer
		Crystallizer
		Name	CAUSTZR
		Property method	ELECNRTL
		Henry's component list ID	GLOBAL
		Electrolyte chemistry ID	GLOBAL
		Use true species approach for electrolytes	YES
		Free-water phase properties method	STEAM-TA
		Water solubility method	3
		Temperature [C]	21
		Pressure [kPa]	0
		Heat duty [MW]
		Product flow rate [tonne/hr]
		Basis for vapor flow rate	MASS
		Vapor flow rate [tonne/hr]
		Saturation calculation method	CHEMISTRY
		Salt component ID	CACO3(S)
		Move salt from CISolids substream	YES
		Move salt to CISolids substream	YES
		Operating mode	CRYSTALLIZE
		Solubility basis	SOLUTION
		Solvent
		Fraction of outlet flow recycled	0
		Basis for recirculation flow rate	MASS
		Recirculation flow rate [tonne/hr]
		Temperature change across heat exchanger [C]
		PSD calculation option	COPY
		Crystallizer volume [cum]
		Interpolation method	LINEAR
		Nucleation rate parameter kb
		Nucleation rate parameter i	1
		Nucleation rate parameter j	1
		Nucleation rate parameter k	0
		Size-dependent growth rate parameter Alpha	0
		Size-dependent growth rate parameter Gamma	0
		PSD statistics parameter fractional coefficient	0.16
		Crystallizer volume shape factor	1
		Impeller tip rotation rate [Hz]
		Calculated temperature [C]	21
		Calculated heat duty [MW]	9.62077
		Calculated net duty [MW]	9.62077
		Calculated pressure [kPa]	101.325
		Calculated volume
		Calculated residence time [hr]	0
		Calculated crystal product flow rate [tonne/hr]	256.497
		Calculated vapor flow rate [tonne/hr]	0
		Calculated recirculation flow rate [tonne/hr]	0
		Calculated magma density [kg/cum]	0.722684
		Total feed stream CO2e flow [tonne/hr]	4.71505e-09
		Total product stream CO2e flow [tonne/hr]	4.53687e-09
		Net stream CO2e production [tonne/hr]	-1.78187e-10

[truncated: 4 more sheets: Cyclone, Filter, Design Specs, Utilities]
