# Supplementary material for: Solar-Powered Direct Air Capture: Techno-Economic and Environmental Assessment
Source: Environ Sci Technol. 2024 Jan 25;58(5):2282–92. doi: 10.1021/acs.est.3c08269 (PMC10851427; doi:10.1021/acs.est.3c08269)
Supplement: Supplementary file 1 — es3c08269_si_001.zip [file es3c08269_si_001.zip › Aspen_Plus_Stream_Summary.xlsx]

## Sheet: Material
		Material
		Stream Name	Units	1-LIQIN	3-AIRIN	4	4-AIROU	5	6	7	8	9	10	11	12-R	13	14	15	16	16-R	17	18	19	20	21	22	23	24	27	35	36	37	39	40	40-R	42	43	46	47	48	48-R	49	50	51	52	54	58	59	60
		Description
		From		SP-3		SP-3	AC	M-1		CAUSTZR	2023-09-01	2023-09-01	2023-09-02	SP-1		FILTER	FILTER	SP-2	SP-2		SP-2	M-2		M-3	2023-09-02	WASH	WASH		SP-1	B4	M-4	SLAKER	2023-09-06	2023-09-06		2023-09-04	2023-09-04	HX-2	HX-3	M-6		HX-4	PUMP-2A	HX-5	HX-6	HX-4	CALCINER	HX-7	2023-09-05
		To		AC	AC	M-1		CAUSTZR	CAUSTZR	2023-09-01	SP-1	M-2	M-1	M-2	FILTER	SP-3	SP-2			M-6		M-3	M-3	2023-09-02	WASH	QUICKLIM	HX-9	WASH		2023-09-04	SLAKER	2023-09-06	HX-2		M-4	M-4	M-6	QUICKLIM	TURB-1		HX-4	CALCINER	HX-5	B3	B3	HX-5	SOLIDSEP	2023-09-05	HX10B
		Stream Class		CONVEN	CONVEN	CONVEN	CONVEN	CONVEN	CONVEN	CONVEN	CONVEN	CONVEN	CONVEN	CONVEN	CONVEN	CONVEN	CONVEN	CONVEN	CONVEN	CONVEN	CONVEN	CONVEN	CONVEN	CONVEN	CONVEN	CONVEN	CONVEN	CONVEN	CONVEN	CONVEN	CONVEN	CONVEN	CONVEN	CONVEN	CONVEN	CONVEN	CONVEN	CONVEN	CONVEN	CONVEN	CONVEN	CONVEN	CONVEN	CONVEN	CONVEN	CONVEN	CONVEN	CONVEN	CONVEN
		Maximum Relative Error																				1.89367e-07
		Cost Flow	$/sec																				0.141667					0.115535
		Total Stream
		Temperature	C	21	21	21	21	20.9111	21	21	21	21	21	21	21	21	21	21	21	21	21	21	21	21	21	21.001	21.001	21	21	60.8684	96.7063	300	300	300	300	60.8684	60.8684	99.0645	289.999	57.5791	25	311.102	40.6375	250.365	250.363	351.111	900	500	500
		Pressure	bar	1.01325	1.01325	1.01325	1.01428	1.01325	1.01325	1.01325	1.01325	1.01325	1.01325	1.01325	1.01325	1.01325	1.01325	1.01325	1.01325	1.01325	1.01325	1.01325	1.01325	1.01325	1.01325	1.01325	1.01325	1.01325	1.01325	0.9	0.9	0.98	0.98	0.98	0.98	0.9	0.9	0.98	33	0.9	0.9	0.9	40	40	40	0.9	0.928	0.9	0.9
		Molar Vapor Fraction		0	1	0	1	0	0	0	0	0	0	0	0	0	0	0	0	0	0	0	0	0	0	0	0	0	0	0	0.334487	0	0.000479991	1	1	0	0	0	1	0	0	0	0	0.235227	0.711751	1	0.494949	0	0
		Molar Liquid Fraction		1	0	1	0	1	0	0.999875	0.999986	0	1	0.999985	0.999986	1	0	0	0	0	0	0.951577	0	0.949599	0.55619	1	0.476764	1	0.999985	0.305504	0.29533	0	0	0	0	0.4596	0	0.000479991	0	0	0	0	1	0.764773	0.288249	0	0	0	0
		Molar Solid Fraction		0	0	0	0	0	1	0.000125245	1.43574e-05	1	0	1.4754e-05	1.43888e-05	0	1	1	1	1	1	0.0484234	1	0.0504009	0.44381	0	0.523236	0	1.4754e-05	0.694496	0.370183	1	0.99952	0	0	0.5404	1	0.99952	0	1	1	1	0	0	4.4645e-17	0	0.505051	1	1
		Mass Vapor Fraction		0	1	0	1	0	0	0	0	0	0	0	0	0	0	0	0	0	0	0	0	0	0	0	0	0	0	0	0.187691	0	0.000121169	1	1	0	0	0	1	0	0	0	0	0.235227	0.711751	1	0.43092	0	0
		Mass Liquid Fraction		1	0	1	0	1	0	0.999342	0.999925	0	1	0.999925	0.999924	1	0	0	0	0	0	0.789087	0	0.786604	0.18854	1	0.1409	1	0.999925	0.0929607	0.165719	0	0	0	0	0.214592	0	0.000121169	0	0	0	0	1	0.764773	0.288249	0	0	0	0
		Mass Solid Fraction		0	0	0	0	0	1	0.000657504	7.54079e-05	1	0	7.54079e-05	7.55727e-05	0	1	1	1	1	1	0.210913	1	0.213396	0.81146	0	0.8591	0	7.54079e-05	0.907039	0.646589	1	0.999879	0	0	0.785408	1	0.999879	0	1	1	1	0	0	0	0	0.56908	1	1
		Molar Enthalpy	kJ/mol	-286.808	-4.05564	-286.808	-5.03611	-286.872	-1207.7	-286.923	-286.821	-1207.7	-295.125	-294.744	-286.821	-286.808	-1207.7	-1207.7	-1207.7	-1207.7	-1207.7	-331.401	-1207.7	-340.745	-696.773	-286.502	-768.414	-286.307	-294.744	-717.896	-396.949	-617.885	-907.913	-232.484	-232.484	-472.572	-1204.27	-926.855	-233.878	-1204.56	-1207.37	-1178.99	-284.767	-260.646	-245.13	-379.707	-477.045	-622.79	-611.875
		Mass Enthalpy	kJ/kg	-15051.5	-141.385	-15051.5	-175.892	-15049	-12066.5	-15049.6	-15051.3	-12066.5	-15015.6	-15051.3	-15051.3	-15051.5	-12066.5	-12066.5	-12066.5	-12066.5	-12066.5	-14421.9	-12066.5	-14414.5	-12728.7	-15869.8	-12605.6	-15892.5	-15051.3	-12125.6	-12364	-13189.9	-12722.1	-12904.8	-12904.8	-12247.9	-12032.2	-12987.6	-12982.2	-12035.1	-12063.2	-11779.6	-15807	-14468	-13606.8	-8627.78	-9437.26	-10934.3	-10911.3
		Molar Entropy	J/kmol-K	-157450	3788.11	-157450	3690.8	-157465	-264506	-157463	-157451	-264506	-161671	-161801	-157451	-157450	-264506	-264506	-264506	-264506	-264506	-162634	-264506	-166976	-208290	-164086	-216674	-164180	-161801	-168560	-91215.1	-181210	-206517	-21534.7	-21534.7	-125688	-253558	-247059	-52614.3	-254440	-263384	-197576	-159349	-104832	-75333	35314.1	13802	-62245.5	-60129.9
		Mass Entropy	J/kg-K	-8262.87	132.059	-8262.87	128.905	-8260.45	-2642.76	-8259.17	-8262.45	-2642.76	-8225.63	-8262.45	-8262.44	-8262.87	-2642.76	-2642.76	-2642.76	-2642.76	-2642.76	-7077.51	-2642.76	-7063.56	-3805.06	-9088.96	-3554.47	-9113.37	-8262.45	-2847.07	-2841.13	-3868.26	-2893.82	-1195.36	-1195.36	-3257.51	-2533.37	-3461.91	-2920.54	-2542.18	-2631.55	-1974.04	-8845.24	-5819.04	-4181.62	802.414	273.042	-1092.84	-1072.27
		Molar Density	kmol/cum	57.6594	0.0414557	57.6594	0.0414993	57.6537	27.0753	57.6512	57.6584	27.0753	56.1196	56.1085	57.6584	57.6594	27.0753	27.0753	27.0753	27.0753	27.0753	54.669	27.0753	53.2323	37.9614	55.4503	35.8033	55.404	56.1085	41.6569	0.0879796	39.1066	18.5572	0.0206093	0.0206093	57.1932	27.0753	32.6728	0.76651	27.0753	27.0753	27.0753	55.1618	4.14393	1.46097	0.017346	0.0192172	58.2499	59.6516
		Mass Density	kg/cum	1098.7	1.18916	1098.7	1.1882	1099.03	2709.89	1099.13	1098.75	2709.89	1103	1098.75	1098.75	1098.7	2709.89	2709.89	2709.89	2709.89	2709.89	1256.24	2709.89	1258.36	2078.02	1001.06	2182.5	998.119	1098.75	2466.29	2.8246	1831.96	1324.33	0.371282	0.371282	2206.75	2709.89	2331.68	13.8089	2709.89	2709.89	2709.89	993.755	74.654	26.3198	0.763396	0.971414	3317.78	3345.11
		Enthalpy Flow	MW	-132892	-9861.26	-1.49351e+06	-12298.1	-1.62688e+06	-31.877	-1.63081e+06	-1.63005e+06	-761.183	-3321.38	-3553.52	-1.6265e+06	-1.6264e+06	-98.5431	-11.3961	-72.0638	-72.0638	-15.0831	-4314.7	-11.3961	-4326.09	-1004.61	-3265.45	-939.727	-3200.56	-1.6265e+06	-1370.11	-735.129	-784.233	-622.728	-135.616	-135.616	-599.513	-770.595	-635.72	-289.536	-842.659	-2021.59	-1974.06	-254.668	-233.096	-9.52473	-623.056	-1581.53	-1042.78	-1004.02
		Average MW		19.0551	28.685	19.0551	28.6319	19.0626	100.087	19.0652	19.0562	100.087	19.6545	19.5827	19.0562	19.0551	100.087	100.087	100.087	100.087	100.087	22.9789	100.087	23.639	54.7404	18.0533	60.9583	18.0153	19.5827	59.205	32.1052	46.8454	71.3648	18.0153	18.0153	38.5841	100.087	71.3648	18.0153	100.087	100.087	100.087	18.0153	18.0153	18.0153	44.0098	50.5491	56.9576	56.0774
		Mole Flows	kmol/sec	463.35	2431.5	5207.35	2441.99	5671.1	0.0263948	5683.8	5683.17	0.630274	11.2542	12.0563	5670.78	5670.7	0.0815955	0.00943622	0.0596702	0.0596702	0.0124891	13.0196	0.00943622	12.696	1.44181	11.3976	1.22294	11.1788	5518.34	1.9085	1.85195	1.26922	0.68589	0.583333	0.583333	1.26862	0.639888	0.68589	1.23798	0.699558	1.67437	1.67437	0.894303	0.894303	0.0388559	1.64089	3.31526	1.67437	1.64089
		CO2	kmol/sec	2.33474e-12	0.949999	2.62389e-11	0.264804	2.97601e-11	0	2.86355e-11	2.86354e-11	0	0.0966891	0.0966891	2.85737e-11	2.85737e-11	0	0	0	0	0	6.2425e-14	0	0.0966891	0	0	0	0	44.2561	0	0	0	0	0	0	0	0	0	0	0	0	0	0	0	0	1.64089	1.64089	0	0
		H2O	kmol/sec	434.822	37.95	4886.74	49.1267	5321.9	0	5333.19	5333.19	0	10.7391	11.5297	5321.56	5321.56	0	0	0	0	0	11.6263	0	11.5297	0.790533	11.3863	0.583056	11.1788	5277.31	0.583056	1.16639	0.583663	0.000329221	0.583333	0.583333	0.583056	0	0.000329221	1.23798	0	0	0	0.894303	0.894302	0.0388559	0	0	0	0
		KOH	kmol/sec	0	0	0	0	0	0	0	0	0	0.418346	0.429734	0	0	0	0	0	0	0	0	0	0.429734	0.0113872	0.0113872	0	0	196.696	0	0	0	0	0	0	0	0	0	0	0	0	0	0	0	0	0	0	0	0
		CACO3	kmol/sec	0	0	0	0	0	0	0	0	0	1.70421e-07	1.70421e-07	0	0	0	0	0	0	0	0	0	1.70421e-07	0	0	0	0	7.80045e-05	0	0	0	0	0	0	0	0	0	0	0	0	0	0	0	0	0	0	0	0
		K2CO3	kmol/sec	0	0	0	0	0	0	0	0	0	0	0	0	0	0	0	0	0	0	0	0	0	0	0	0	0	0	0	0	0	0	0	0	0	0	0	0	0	0	0	0	0	0	0	0	0	0
		CA(OH)2	kmol/sec	0	0	0	0	0	0	0	0	0	0	0	0	0	0	0	0	0	0	0	0	0	0	0	0	0	0	0	0	0	0	0	0	0	0	0	0	0	0	0	0	0	0	0	0	0	0
		N2	kmol/sec	0	1891.5	0	1891.5	0	0	0	0	0	0	0	0	0	0	0	0	0	0	0	0	0	0	0	0	0	0	0	0	0	0	0	0	0	0	0	0	0	0	0	0	0	0	0	0	0	0
		O2	kmol/sec	0	501.099	0	501.099	0	0	0	0	0	0	0	0	0	0	0	0	0	0	0	0	0	0	0	0	0	0	0	0	0	0	0	0	0	0	0	0	0	0	0	0	0	0	0	0	0	0
		CA++	kmol/sec	0	0	0	0	3.87823e-08	0	1.76752e-05	1.76752e-05	0	0	0	0	0	0	0	0	0	0	3.85215e-08	0	0	0	0	0	0	0	0	0	0	0	0	0	0	0	0	0	0	0	0	0	0	0	0	0	0	0
		H3O+	kmol/sec	7.36982e-14	0	8.28256e-13	0	9.00714e-13	0	9.03921e-13	9.0392e-13	0	0	0	9.01954e-13	9.01954e-13	0	0	0	0	0	1.97041e-15	0	0	0	0	0	0	0	3.30835e-09	6.94353e-09	6.94353e-09	0	0	0	0	0	4.36653e-12	0	0	0	0	2.7969e-09	3.64004e-08	5.96002e-10	0	0	0	0
		CAOH+	kmol/sec	0	0	0	0	1.31639e-07	0	6.04998e-05	6.04998e-05	0	0	0	0	0	0	0	0	0	0	1.31865e-07	0	0	0	0	0	0	0	0	0	0	0	0	0	0	0	0	0	0	0	0	0	0	0	0	0	0	0
		K+	kmol/sec	16.0719	0	180.624	0	197.114	0	197.125	197.125	0	0	0	196.696	196.696	0	0	0	0	0	0.429734	0	0	0	0	0	0	0	0	0	0	0	0	0	0	0	0	0	0	0	0	0	0	0	0	0	0	0
		CACO3(S)	kmol/sec	0	0	0	0	0	0.0263948	0.71187	0.0815955	0.630274	0	0.000177878	0.0815955	0	0.0815955	0.00943622	0.0596702	0.0596702	0.0124891	0.630452	0.00943622	0.639888	0.639888	0	0.639888	0	0.0814176	0.639888	0	0	0	0	0	0	0.639888	0	0	0.699558	1.67437	1.67437	0	0	0	0	0.0334875	0.0334875	0
		K2CO3(S)	kmol/sec	0	0	0	0	0	0	0	0	0	0	0	0	0	0	0	0	0	0	0	0	0	0	0	0	0	0	0	0	0	0	0	0	0	0	0	0	0	0	0	0	0	0	0	0	0	0
		CA(OH)2S	kmol/sec	0	0	0	0	0	0	0	0	0	0	0	0	0	0	0	0	0	0	0	0	0	0	0	0	0	0	0	0	0.582726	0.582726	0	0	0	0	0.582726	0	0	0	0	0	0	0	0	0	0	0
		HCO3-	kmol/sec	0.000383609	0	0.00431119	0	0.00485172	0	0.00470499	0.00470498	0	0	0	0.0046948	0.0046948	0	0	0	0	0	1.02581e-05	0	0	0	0	0	0	0	0	0	0	0	0	0	0	0	0	0	0	0	0	0	0	0	0	0	0	0
		OH-	kmol/sec	8.83994	0	99.3476	0	107.042	0	108.425	108.425	0	0	0	108.188	108.188	0	0	0	0	0	0.236365	0	0	0	0	0	0	0	3.30835e-09	6.94353e-09	6.94353e-09	0	0	0	0	0	4.36653e-12	0	0	0	0	2.7969e-09	3.64004e-08	5.96002e-10	0	0	0	0
		CO3--	kmol/sec	3.61579	0	40.636	0	45.0335	0	44.3482	44.3482	0	0	0	44.2518	44.2518	0	0	0	0	0	0.096679	0	0	0	0	0	0	0	0	0	0	0	0	0	0	0	0	0	0	0	0	0	0	0	0	0	0	0
		CAO	kmol/sec	0	0	0	0	0	0	0	0	0	0	0	0	0	0	0	0	0	0	0	0	0	0	0	0	0	0	0.68556	0.68556	0.102834	0.102834	0	0	0.68556	0	0.102834	0	0	0	0	0	0	0	0	1.64089	1.64089	1.64089
		Mole Fractions
		CO2		5.03883e-15	0.000390705	5.03883e-15	0.000108438	5.24769e-15	0	5.03808e-15	5.03863e-15	0	0.0085914	0.00801982	5.03876e-15	5.03883e-15	0	0	0	0	0	4.7947e-15	0	0.00761573	0	0	0	0	0.00801982	0	0	0	0	0	0	0	0	0	0	0	0	0	0	0	0	1	0.494949	0	0
		H2O		0.938431	0.0156076	0.938431	0.0201175	0.938426	0	0.938313	0.938417	0	0.954236	0.956321	0.938417	0.938431	0	0	0	0	0	0.892989	0	0.908135	0.548293	0.999001	0.476764	1	0.956321	0.305504	0.629817	0.459858	0.000479991	1	1	0.4596	0	0.000479991	1	0	0	0	1	1	1	0	0	0	0
		KOH		0	0	0	0	0	0	0	0	0	0.0371726	0.035644	0	0	0	0	0	0	0	0	0	0.033848	0.00789789	0.000999088	0	0	0.035644	0	0	0	0	0	0	0	0	0	0	0	0	0	0	0	0	0	0	0	0
		CACO3		0	0	0	0	0	0	0	0	0	1.5143e-08	1.41355e-08	0	0	0	0	0	0	0	0	0	1.34233e-08	0	0	0	0	1.41355e-08	0	0	0	0	0	0	0	0	0	0	0	0	0	0	0	0	0	0	0	0
		K2CO3		0	0	0	0	0	0	0	0	0	0	0	0	0	0	0	0	0	0	0	0	0	0	0	0	0	0	0	0	0	0	0	0	0	0	0	0	0	0	0	0	0	0	0	0	0	0
		CA(OH)2		0	0	0	0	0	0	0	0	0	0	0	0	0	0	0	0	0	0	0	0	0	0	0	0	0	0	0	0	0	0	0	0	0	0	0	0	0	0	0	0	0	0	0	0	0	0
		N2		0	0.777915	0	0.774573	0	0	0	0	0	0	0	0	0	0	0	0	0	0	0	0	0	0	0	0	0	0	0	0	0	0	0	0	0	0	0	0	0	0	0	0	0	0	0	0	0	0
		O2		0	0.206087	0	0.205201	0	0	0	0	0	0	0	0	0	0	0	0	0	0	0	0	0	0	0	0	0	0	0	0	0	0	0	0	0	0	0	0	0	0	0	0	0	0	0	0	0	0
		CA++		0	0	0	0	6.83859e-12	0	3.10974e-09	3.11009e-09	0	0	0	0	0	0	0	0	0	0	2.95873e-09	0	0	0	0	0	0	0	0	0	0	0	0	0	0	0	0	0	0	0	0	0	0	0	0	0	0	0
		H3O+		1.59055e-16	0	1.59055e-16	0	1.58825e-16	0	1.59035e-16	1.59052e-16	0	0	0	1.59053e-16	1.59055e-16	0	0	0	0	0	1.51342e-16	0	0	0	0	0	0	0	1.73348e-09	3.74931e-09	5.47069e-09	0	0	0	0	0	6.36623e-12	0	0	0	0	3.12746e-09	4.07026e-08	1.53388e-08	0	0	0	0
		CAOH+		0	0	0	0	2.32123e-11	0	1.06442e-08	1.06454e-08	0	0	0	0	0	0	0	0	0	0	1.01282e-08	0	0	0	0	0	0	0	0	0	0	0	0	0	0	0	0	0	0	0	0	0	0	0	0	0	0	0
		K+		0.0346863	0	0.0346863	0	0.0347577	0	0.034682	0.0346858	0	0	0	0.0346858	0.0346863	0	0	0	0	0	0.0330067	0	0	0	0	0	0	0	0	0	0	0	0	0	0	0	0	0	0	0	0	0	0	0	0	0	0	0
		CACO3(S)		0	0	0	0	0	1	0.000125245	1.43574e-05	1	0	1.4754e-05	1.43888e-05	0	1	1	1	1	1	0.0484234	1	0.0504009	0.44381	0	0.523236	0	1.4754e-05	0.335283	0	0	0	0	0	0	1	0	0	1	1	1	0	0	0	0	0.010101	0.02	0
		K2CO3(S)		0	0	0	0	0	0	0	0	0	0	0	0	0	0	0	0	0	0	0	0	0	0	0	0	0	0	0	0	0	0	0	0	0	0	0	0	0	0	0	0	0	0	0	0	0	0
		CA(OH)2S		0	0	0	0	0	0	0	0	0	0	0	0	0	0	0	0	0	0	0	0	0	0	0	0	0	0	0	0	0.459121	0.849592	0	0	0	0	0.849592	0	0	0	0	0	0	0	0	0	0	0
		HCO3-		8.27905e-07	0	8.27905e-07	0	8.55517e-07	0	8.27789e-07	8.27879e-07	0	0	0	8.27893e-07	8.27905e-07	0	0	0	0	0	7.879e-07	0	0	0	0	0	0	0	0	0	0	0	0	0	0	0	0	0	0	0	0	0	0	0	0	0	0	0
		OH-		0.0190783	0	0.0190783	0	0.0188751	0	0.0190761	0.0190782	0	0	0	0.0190781	0.0190783	0	0	0	0	0	0.0181546	0	0	0	0	0	0	0	1.73348e-09	3.74931e-09	5.47069e-09	0	0	0	0	0	6.36623e-12	0	0	0	0	3.12746e-09	4.07026e-08	1.53388e-08	0	0	0	0
		CO3--		0.00780358	0	0.00780358	0	0.00794088	0	0.00780255	0.00780342	0	0	0	0.00780347	0.00780358	0	0	0	0	0	0.00742566	0	0	0	0	0	0	0	0	0	0	0	0	0	0	0	0	0	0	0	0	0	0	0	0	0	0	0
		CAO		0	0	0	0	0	0	0	0	0	0	0	0	0	0	0	0	0	0	0	0	0	0	0	0	0	0	0.359213	0.370183	0.0810213	0.149928	0	0	0.5404	0	0.149928	0	0	0	0	0	0	0	0	0.494949	0.98	1
		Mass Flows	tonne/hr	31785	251091	357215	251707	389180	9.5104	390107	389880	227.097	796.303	849.937	389030	389000	29.4	3.4	21.5	21.5	4.5	1077.03	3.4	1080.43	284.131	740.756	268.375	725	389030	406.775	214.046	214.046	176.214	37.8321	37.8321	176.214	230.561	176.214	80.2891	252.061	603.3	603.3	58	58	2.52	259.974	603.3	343.326	331.26
		CO2	tonne/hr	3.69905e-10	150.513	4.15717e-09	41.9542	4.71505e-09	0	4.53687e-09	4.53686e-09	0	15.319	15.319	4.52709e-09	4.52708e-09	0	0	0	0	0	9.89032e-12	0	15.319	0	0	0	0	7011.73	0	0	0	0	0	0	0	0	0	0	0	0	0	0	0	0	259.974	259.974	0	0
		H2O	tonne/hr	28200.4	2461.24	316929	3186.11	345152	0	345884	345884	0	696.487	747.757	345130	345130	0	0	0	0	0	754.027	0	747.757	51.27	738.456	37.8141	725	342260	37.8141	75.6462	37.8534	0.0213516	37.8321	37.8321	37.8141	0	0.0213516	80.2891	0	0	0	58	58	2.52	0	0	0	0
		KOH	tonne/hr	0	0	0	0	0	0	0	0	0	84.4977	86.7977	0	0	0	0	0	0	0	0	0	86.7977	2.3	2.3	0	0	39728.7	0	0	0	0	0	0	0	0	0	0	0	0	0	0	0	0	0	0	0	0
		CACO3	tonne/hr	0	0	0	0	0	0	0	0	0	6.14052e-05	6.14052e-05	0	0	0	0	0	0	0	0	0	6.14052e-05	0	0	0	0	0.0281061	0	0	0	0	0	0	0	0	0	0	0	0	0	0	0	0	0	0	0	0
		K2CO3	tonne/hr	0	0	0	0	0	0	0	0	0	0	0	0	0	0	0	0	0	0	0	0	0	0	0	0	0	0	0	0	0	0	0	0	0	0	0	0	0	0	0	0	0	0	0	0	0	0
		CA(OH)2	tonne/hr	0	0	0	0	0	0	0	0	0	0	0	0	0	0	0	0	0	0	0	0	0	0	0	0	0	0	0	0	0	0	0	0	0	0	0	0	0	0	0	0	0	0	0	0	0	0
		N2	tonne/hr	0	190755	0	190755	0	0	0	0	0	0	0	0	0	0	0	0	0	0	0	0	0	0	0	0	0	0	0	0	0	0	0	0	0	0	0	0	0	0	0	0	0	0	0	0	0	0
		O2	tonne/hr	0	57724.5	0	57724.5	0	0	0	0	0	0	0	0	0	0	0	0	0	0	0	0	0	0	0	0	0	0	0	0	0	0	0	0	0	0	0	0	0	0	0	0	0	0	0	0	0	0
		CA++	tonne/hr	0	0	0	0	5.59539e-06	0	0.00255011	0.00255012	0	0	0	0	0	0	0	0	0	0	5.55776e-06	0	0	0	0	0	0	0	0	0	0	0	0	0	0	0	0	0	0	0	0	0	0	0	0	0	0	0
		H3O+	tonne/hr	5.04697e-12	0	5.67203e-11	0	6.16824e-11	0	6.19019e-11	6.19019e-11	0	0	0	6.17672e-11	6.17673e-11	0	0	0	0	0	1.34937e-13	0	0	0	0	0	0	0	2.26561e-07	4.75504e-07	4.75504e-07	0	0	0	0	0	2.99027e-10	0	0	0	0	1.91536e-07	2.49276e-06	4.08152e-08	0	0	0	0
		CAOH+	tonne/hr	0	0	0	0	2.70525e-05	0	0.012433	0.012433	0	0	0	0	0	0	0	0	0	0	2.70989e-05	0	0	0	0	0	0	0	0	0	0	0	0	0	0	0	0	0	0	0	0	0	0	0	0	0	0	0
		K+	tonne/hr	2262.15	0	25423.1	0	27744.2	0	27745.8	27745.8	0	0	0	27685.3	27685.3	0	0	0	0	0	60.4858	0	0	0	0	0	0	0	0	0	0	0	0	0	0	0	0	0	0	0	0	0	0	0	0	0	0	0
		CACO3(S)	tonne/hr	0	0	0	0	0	9.5104	256.497	29.4	227.097	0	0.064092	29.4	0	29.4	3.4	21.5	21.5	4.5	227.161	3.4	230.561	230.561	0	230.561	0	29.3359	230.561	0	0	0	0	0	0	230.561	0	0	252.061	603.3	603.3	0	0	0	0	12.066	12.066	0
		K2CO3(S)	tonne/hr	0	0	0	0	0	0	0	0	0	0	0	0	0	0	0	0	0	0	0	0	0	0	0	0	0	0	0	0	0	0	0	0	0	0	0	0	0	0	0	0	0	0	0	0	0	0
		CA(OH)2S	tonne/hr	0	0	0	0	0	0	0	0	0	0	0	0	0	0	0	0	0	0	0	0	0	0	0	0	0	0	0	0	155.433	155.433	0	0	0	0	155.433	0	0	0	0	0	0	0	0	0	0	0
		HCO3-	tonne/hr	0.084265	0	0.947011	0	1.06575	0	1.03351	1.03351	0	0	0	1.03128	1.03128	0	0	0	0	0	0.00225334	0	0	0	0	0	0	0	0	0	0	0	0	0	0	0	0	0	0	0	0	0	0	0	0	0	0	0
		OH-	tonne/hr	541.256	0	6082.89	0	6554.03	0	6638.66	6638.66	0	0	0	6624.15	6624.15	0	0	0	0	0	14.4723	0	0	0	0	0	0	0	2.02565e-07	4.25141e-07	4.25141e-07	0	0	0	0	0	2.67356e-10	0	0	0	0	1.7125e-07	2.22874e-06	3.64923e-08	0	0	0	0
		CO3--	tonne/hr	781.144	0	8778.88	0	9728.91	0	9580.85	9580.85	0	0	0	9560.02	9560.02	0	0	0	0	0	20.8863	0	0	0	0	0	0	0	0	0	0	0	0	0	0	0	0	0	0	0	0	0	0	0	0	0	0	0
		CAO	tonne/hr	0	0	0	0	0	0	0	0	0	0	0	0	0	0	0	0	0	0	0	0	0	0	0	0	0	0	138.4	138.4	20.76	20.76	0	0	138.4	0	20.76	0	0	0	0	0	0	0	0	331.26	331.26	331.26
		Mass Fractions
		CO2		1.16377e-14	0.000599437	1.16377e-14	0.000166679	1.21154e-14	0	1.16298e-14	1.16366e-14	0	0.0192376	0.0180236	1.16369e-14	1.16377e-14	0	0	0	0	0	9.18292e-15	0	0.0141785	0	0	0	0	0.0180236	0	0	0	0	0	0	0	0	0	0	0	0	0	0	0	0	1	0.43092	0	0
		H2O		0.887222	0.0098022	0.887222	0.012658	0.886869	0	0.886639	0.887156	0	0.87465	0.879778	0.887155	0.887222	0	0	0	0	0	0.700096	0	0.692089	0.180445	0.996895	0.1409	1	0.879778	0.0929607	0.35341	0.176847	0.000121169	1	1	0.214592	0	0.000121169	1	0	0	0	1	1	1	0	0	0	0
		KOH		0	0	0	0	0	0	0	0	0	0.106112	0.102122	0	0	0	0	0	0	0	0	0	0.080336	0.00809487	0.00310494	0	0	0.102122	0	0	0	0	0	0	0	0	0	0	0	0	0	0	0	0	0	0	0	0
		CACO3		0	0	0	0	0	0	0	0	0	7.71128e-08	7.22467e-08	0	0	0	0	0	0	0	0	0	5.68338e-08	0	0	0	0	7.22467e-08	0	0	0	0	0	0	0	0	0	0	0	0	0	0	0	0	0	0	0	0
		K2CO3		0	0	0	0	0	0	0	0	0	0	0	0	0	0	0	0	0	0	0	0	0	0	0	0	0	0	0	0	0	0	0	0	0	0	0	0	0	0	0	0	0	0	0	0	0	0
		CA(OH)2		0	0	0	0	0	0	0	0	0	0	0	0	0	0	0	0	0	0	0	0	0	0	0	0	0	0	0	0	0	0	0	0	0	0	0	0	0	0	0	0	0	0	0	0	0	0
		N2		0	0.759704	0	0.757844	0	0	0	0	0	0	0	0	0	0	0	0	0	0	0	0	0	0	0	0	0	0	0	0	0	0	0	0	0	0	0	0	0	0	0	0	0	0	0	0	0	0
		O2		0	0.229895	0	0.229332	0	0	0	0	0	0	0	0	0	0	0	0	0	0	0	0	0	0	0	0	0	0	0	0	0	0	0	0	0	0	0	0	0	0	0	0	0	0	0	0	0	0
		CA++		0	0	0	0	1.43774e-11	0	6.53697e-09	6.54078e-09	0	0	0	0	0	0	0	0	0	0	5.16025e-09	0	0	0	0	0	0	0	0	0	0	0	0	0	0	0	0	0	0	0	0	0	0	0	0	0	0	0
		H3O+		1.58785e-16	0	1.58785e-16	0	1.58493e-16	0	1.5868e-16	1.58772e-16	0	0	0	1.58773e-16	1.58785e-16	0	0	0	0	0	1.25285e-16	0	0	0	0	0	0	0	5.5697e-10	2.2215e-09	2.2215e-09	0	0	0	0	0	1.69695e-12	0	0	0	0	3.30235e-09	4.29786e-08	1.61965e-08	0	0	0	0
		CAOH+		0	0	0	0	6.95115e-11	0	3.18708e-08	3.18894e-08	0	0	0	0	0	0	0	0	0	0	2.51606e-08	0	0	0	0	0	0	0	0	0	0	0	0	0	0	0	0	0	0	0	0	0	0	0	0	0	0	0
		K+		0.0711704	0	0.0711704	0	0.0712888	0	0.0711236	0.071165	0	0	0	0.071165	0.0711704	0	0	0	0	0	0.0561596	0	0	0	0	0	0	0	0	0	0	0	0	0	0	0	0	0	0	0	0	0	0	0	0	0	0	0
		CACO3(S)		0	0	0	0	0	1	0.000657504	7.54079e-05	1	0	7.54079e-05	7.55727e-05	0	1	1	1	1	1	0.210913	1	0.213396	0.81146	0	0.8591	0	7.54079e-05	0.566802	0	0	0	0	0	0	1	0	0	1	1	1	0	0	0	0	0.02	0.0351445	0
		K2CO3(S)		0	0	0	0	0	0	0	0	0	0	0	0	0	0	0	0	0	0	0	0	0	0	0	0	0	0	0	0	0	0	0	0	0	0	0	0	0	0	0	0	0	0	0	0	0	0
		CA(OH)2S		0	0	0	0	0	0	0	0	0	0	0	0	0	0	0	0	0	0	0	0	0	0	0	0	0	0	0	0	0.726164	0.882068	0	0	0	0	0.882068	0	0	0	0	0	0	0	0	0	0	0
		HCO3-		2.65109e-06	0	2.65109e-06	0	2.73844e-06	0	2.64931e-06	2.65085e-06	0	0	0	2.6509e-06	2.65109e-06	0	0	0	0	0	2.09217e-06	0	0	0	0	0	0	0	0	0	0	0	0	0	0	0	0	0	0	0	0	0	0	0	0	0	0	0
		OH-		0.0170287	0	0.0170287	0	0.0168406	0	0.0170176	0.0170275	0	0	0	0.0170274	0.0170287	0	0	0	0	0	0.0134372	0	0	0	0	0	0	0	4.97979e-10	1.98621e-09	1.98621e-09	0	0	0	0	0	1.51722e-12	0	0	0	0	2.95258e-09	3.84265e-08	1.44811e-08	0	0	0	0
		CO3--		0.0245759	0	0.0245759	0	0.0249985	0	0.0245596	0.0245739	0	0	0	0.024574	0.0245759	0	0	0	0	0	0.0193924	0	0	0	0	0	0	0	0	0	0	0	0	0	0	0	0	0	0	0	0	0	0	0	0	0	0	0
		CAO		0	0	0	0	0	0	0	0	0	0	0	0	0	0	0	0	0	0	0	0	0	0	0	0	0	0	0.340237	0.646589	0.0969884	0.117811	0	0	0.785408	0	0.117811	0	0	0	0	0	0	0	0	0.54908	0.964856	1
		Volume Flow	l/hr	2.89295e+07	2.1115e+11	3.25124e+08	2.11839e+11	3.54114e+08	3509.51	3.54922e+08	3.54838e+08	83802.7	721941	773547	3.54065e+08	3.54054e+08	10849.1	1254.66	7933.89	7933.89	1660.58	857350	1254.66	858605	136731	739969	122966	726366	3.54065e+08	164934	7.57792e+07	116840	133059	1.01896e+08	1.01896e+08	79852.5	85081.1	75573.7	5.8143e+06	93015	222629	222629	58364.5	776917	95745.2	3.4055e+08	6.21053e+08	103481	99028.1
		MIXED Substream
		Phase		Liquid Phase	Vapor Phase	Liquid Phase	Vapor Phase	Liquid Phase	Solid Phase	Liquid Phase	Liquid Phase		Liquid Phase	Liquid Phase	Liquid Phase	Liquid Phase								Liquid Phase	Liquid Phase	Liquid Phase	Liquid Phase	Liquid Phase	Liquid Phase	Liquid Phase		Solid Phase	Vapor Phase	Vapor Phase	Vapor Phase	Liquid Phase		Liquid Phase	Vapor Phase				Liquid Phase			Vapor Phase	Vapor Phase
		Temperature	C	21	21	21	21	20.9111	21	21	21		21	21	21	21						21		21	21	21.001	21.001	21	21	60.8684	96.7063	300	300	300	300	60.8684		99.0645	289.999				40.6375	250.365	250.363	351.111	900
		Pressure	bar	1.01325	1.01325	1.01325	1.01428	1.01325	1.01325	1.01325	1.01325		1.01325	1.01325	1.01325	1.01325						1.01325		1.01325	1.01325	1.01325	1.01325	1.01325	1.01325	0.9	0.9	0.98	0.98	0.98	0.98	0.9		0.98	33				40	40	40	0.9	0.928
		Molar Vapor Fraction		0	1	0	1	0	0	0	0		0	0	0	0						0		0	0	0	0	0	0	0	0.531085	0	1	1	1	0		0	1				0	0.235227	0.711751	1	1
		Molar Liquid Fraction		1	0	1	0	1	0	1	1		1	1	1	1						1		1	1	1	1	1	1	1	0.468915	0	0	0	0	1		1	0				1	0.764773	0.288249	0	0
		Molar Solid Fraction		0	0	0	0	0	1	0	0		0	0	0	0						2.84728e-12		0	0	0	0	0	0	0	0	1	0	0	0	0		0	0				0	0	0	0	0
		Mass Vapor Fraction		0	1	0	1	0	0	0	0		0	0	0	0						0		0	0	0	0	0	0	0	0.531085	0	1	1	1	0		0	1				0	0.235227	0.711751	1	1
		Mass Liquid Fraction		1	0	1	0	1	0	1	1		1	1	1	1						1		1	1	1	1	1	1	1	0.468915	0	0	0	0	1		1	0				1	0.764773	0.288249	0	0
		Mass Solid Fraction		0	0	0	0	0	1	0	0		0	0	0	0						1.49548e-11		0	0	0	0	0	0	0	0	1	0	0	0	0		0	0				0	0	0	0	0
		Molar Enthalpy	kJ/mol	-286.808	-4.05564	-286.808	-5.03611	-286.872	-1207.7	-286.808	-286.808		-295.125	-294.731	-286.808	-286.808						-286.808		-294.731	-289.079	-286.502	-286.307	-286.307	-294.731	-283.305	-258.835	-276.841	-232.484	-232.484	-232.484	-283.305		-280.417	-233.878				-284.767	-260.646	-245.13	-379.707	-350.745
		Mass Enthalpy	kJ/kg	-15051.5	-141.385	-15051.5	-175.892	-15049	-12066.5	-15051.5	-15051.5		-15015.6	-15051.5	-15051.5	-15051.5						-15051.5		-15051.5	-15578.6	-15869.8	-15892.4	-15892.5	-15051.5	-15725.8	-14367.5	-15367	-12904.8	-12904.8	-12904.8	-15725.8		-15565.5	-12982.2				-15807	-14468	-13606.8	-8627.78	-7969.69
		Molar Entropy	J/kmol-K	-157450	3788.11	-157450	3690.8	-157465	-264506	-157450	-157450		-161671	-161799	-157450	-157450						-157450		-161799	-163433	-164086	-164180	-164180	-161799	-154609	-88100.5	-151381	-21534.7	-21534.7	-21534.7	-154609		-146424	-52614.3				-159349	-104832	-75333	35314.1	68071.5
		Mass Entropy	J/kg-K	-8262.87	132.059	-8262.87	128.905	-8260.45	-2642.76	-8262.87	-8262.87		-8225.63	-8262.87	-8262.87	-8262.87						-8262.87		-8262.87	-8807.48	-9088.96	-9113.35	-9113.37	-8262.87	-8582.13	-4890.32	-8402.95	-1195.36	-1195.36	-1195.36	-8582.13		-8127.77	-2920.54				-8845.24	-5819.04	-4181.62	802.414	1546.74
		Molar Density	kmol/cum	57.6594	0.0414557	57.6594	0.0414993	57.6537	27.0753	57.6594	57.6594		56.1196	56.1094	57.6594	57.6594						57.6594		56.1094	55.8935	55.4503	55.404	55.404	56.1094	54.5497	0.0554413	50.8906	0.0206093	0.0206093	0.0206093	54.5497		53.2216	0.76651				55.1618	4.14393	1.46097	0.017346	0.00951315
		Mass Density	kg/cum	1098.7	1.18916	1098.7	1.1882	1099.03	2709.89	1098.7	1098.7		1103	1098.7	1098.7	1098.7						1098.7		1098.7	1037.17	1001.06	998.119	998.119	1098.7	982.729	0.99879	916.808	0.371282	0.371282	0.371282	982.729		958.803	13.8089				993.755	74.654	26.3198	0.763396	0.418672
		Enthalpy Flow	MW	-132892	-9861.26	-1.49351e+06	-12298.1	-1.62688e+06	-0.0348588	-1.62995e+06	-1.62995e+06		-3321.38	-3553.3	-1.6264e+06	-1.6264e+06						-3553.3		-3553.3	-231.818	-3265.45	-166.933	-3200.56	-1.6264e+06	-165.183	-301.902	-161.582	-0.0765385	-135.616	-135.616	-165.183		-0.0923192	-289.536				-254.668	-233.096	-9.52473	-623.056	-575.532
		Average MW		19.0551	28.685	19.0551	28.6319	19.0626	100.087	19.0551	19.0551		19.6545	19.5815	19.0551	19.0551				60.6479		19.0551	60.6479	19.5815	18.5562	18.0533	18.0153	18.0153	19.5815	18.0153	18.0153	18.0153	18.0153	18.0153	18.0153	18.0153		18.0153	18.0153				18.0153	18.0153	18.0153	44.0098	44.0098
		Mole Flows	kmol/sec	463.35	2431.5	5207.35	2441.99	5671.1	2.88637e-05	5683.09	5683.09	0	11.2542	12.0561	5670.7	5670.7	0	0	0	0	0	12.3891	0	12.0561	0.80192	11.3976	0.583056	11.1788	5518.26	0.583056	1.16639	0.583663	0.000329221	0.583333	0.583333	0.583056	0	0.000329221	1.23798	0	0	0	0.894303	0.894303	0.0388559	1.64089	1.64089	0	0
		CO2	kmol/sec	2.33474e-12	0.949999	2.62389e-11	0.264804	2.97601e-11	0	2.86355e-11	2.86354e-11	0	0.0966891	0.0966891	2.85737e-11	2.85737e-11	0	0	0	0	0	6.2425e-14	0	0.0966891	0	0	0	0	44.2561	0	0	0	0	0	0	0	0	0	0	0	0	0	0	0	0	1.64089	1.64089	0	0
		H2O	kmol/sec	434.822	37.95	4886.74	49.1267	5321.9	0	5333.19	5333.19	0	10.7391	11.5297	5321.56	5321.56	0	0	0	0	0	11.6263	0	11.5297	0.790533	11.3863	0.583056	11.1788	5277.31	0.583056	1.16639	0.583663	0.000329221	0.583333	0.583333	0.583056	0	0.000329221	1.23798	0	0	0	0.894303	0.894302	0.0388559	0	0	0	0
		KOH	kmol/sec	0	0	0	0	0	0	0	0	0	0.418346	0.429734	0	0	0	0	0	0	0	0	0	0.429734	0.0113872	0.0113872	0	0	196.696	0	0	0	0	0	0	0	0	0	0	0	0	0	0	0	0	0	0	0	0
		CACO3	kmol/sec	0	0	0	0	0	0	0	0	0	1.70421e-07	1.70421e-07	0	0	0	0	0	0	0	0	0	1.70421e-07	0	0	0	0	7.80045e-05	0	0	0	0	0	0	0	0	0	0	0	0	0	0	0	0	0	0	0	0
		K2CO3	kmol/sec	0	0	0	0	0	0	0	0	0	0	0	0	0	0	0	0	0	0	0	0	0	0	0	0	0	0	0	0	0	0	0	0	0	0	0	0	0	0	0	0	0	0	0	0	0	0
		CA(OH)2	kmol/sec	0	0	0	0	0	0	0	0	0	0	0	0	0	0	0	0	0	0	0	0	0	0	0	0	0	0	0	0	0	0	0	0	0	0	0	0	0	0	0	0	0	0	0	0	0	0
		N2	kmol/sec	0	1891.5	0	1891.5	0	0	0	0	0	0	0	0	0	0	0	0	0	0	0	0	0	0	0	0	0	0	0	0	0	0	0	0	0	0	0	0	0	0	0	0	0	0	0	0	0	0
		O2	kmol/sec	0	501.099	0	501.099	0	0	0	0	0	0	0	0	0	0	0	0	0	0	0	0	0	0	0	0	0	0	0	0	0	0	0	0	0	0	0	0	0	0	0	0	0	0	0	0	0	0
		CA++	kmol/sec	0	0	0	0	3.87823e-08	0	1.76752e-05	1.76752e-05	0	0	0	0	0	0	0	0	0	0	3.85215e-08	0	0	0	0	0	0	0	0	0	0	0	0	0	0	0	0	0	0	0	0	0	0	0	0	0	0	0
		H3O+	kmol/sec	7.36982e-14	0	8.28256e-13	0	9.00714e-13	0	9.03921e-13	9.0392e-13	0	0	0	9.01954e-13	9.01954e-13	0	0	0	0	0	1.97041e-15	0	0	0	0	0	0	0	3.30835e-09	6.94353e-09	6.94353e-09	0	0	0	0	0	4.36653e-12	0	0	0	0	2.7969e-09	3.64004e-08	5.96002e-10	0	0	0	0
		CAOH+	kmol/sec	0	0	0	0	1.31639e-07	0	6.04998e-05	6.04998e-05	0	0	0	0	0	0	0	0	0	0	1.31865e-07	0	0	0	0	0	0	0	0	0	0	0	0	0	0	0	0	0	0	0	0	0	0	0	0	0	0	0
		K+	kmol/sec	16.0719	0	180.624	0	197.114	0	197.125	197.125	0	0	0	196.696	196.696	0	0	0	0	0	0.429734	0	0	0	0	0	0	0	0	0	0	0	0	0	0	0	0	0	0	0	0	0	0	0	0	0	0	0
		CACO3(S)	kmol/sec	0	0	0	0	0	2.88637e-05	0	0	0	0	0	0	0	0	0	0	0	0	3.52742e-11	0	0	0	0	0	0	0	0	0	0	0	0	0	0	0	0	0	0	0	0	0	0	0	0	0	0	0
		K2CO3(S)	kmol/sec	0	0	0	0	0	0	0	0	0	0	0	0	0	0	0	0	0	0	0	0	0	0	0	0	0	0	0	0	0	0	0	0	0	0	0	0	0	0	0	0	0	0	0	0	0	0
		CA(OH)2S	kmol/sec	0	0	0	0	0	0	0	0	0	0	0	0	0	0	0	0	0	0	0	0	0	0	0	0	0	0	0	0	0	0	0	0	0	0	0	0	0	0	0	0	0	0	0	0	0	0
		HCO3-	kmol/sec	0.000383609	0	0.00431119	0	0.00485172	0	0.00470499	0.00470498	0	0	0	0.0046948	0.0046948	0	0	0	0	0	1.02581e-05	0	0	0	0	0	0	0	0	0	0	0	0	0	0	0	0	0	0	0	0	0	0	0	0	0	0	0
		OH-	kmol/sec	8.83994	0	99.3476	0	107.042	0	108.425	108.425	0	0	0	108.188	108.188	0	0	0	0	0	0.236365	0	0	0	0	0	0	0	3.30835e-09	6.94353e-09	6.94353e-09	0	0	0	0	0	4.36653e-12	0	0	0	0	2.7969e-09	3.64004e-08	5.96002e-10	0	0	0	0
		CO3--	kmol/sec	3.61579	0	40.636	0	45.0335	0	44.3482	44.3482	0	0	0	44.2518	44.2518	0	0	0	0	0	0.096679	0	0	0	0	0	0	0	0	0	0	0	0	0	0	0	0	0	0	0	0	0	0	0	0	0	0	0
		CAO	kmol/sec	0	0	0	0	0	0	0	0	0	0	0	0	0	0	0	0	0	0	0	0	0	0	0	0	0	0	0	0	0	0	0	0	0	0	0	0	0	0	0	0	0	0	0	0	0	0
		Mole Fractions
		CO2		5.03883e-15	0.000390705	5.03883e-15	0.000108438	5.24769e-15	0	5.03871e-15	5.0387e-15	0	0.0085914	0.00801994	5.03884e-15	5.03883e-15	0	0	0	0	0	5.03869e-15	0	0.00801994	0	0	0	0	0.00801994	0	0	0	0	0	0	0	0	0	0	0	0	0	0	0	0	1	1	0	0
		H2O		0.938431	0.0156076	0.938431	0.0201175	0.938426	0	0.938431	0.938431	0	0.954236	0.956336	0.938431	0.938431	0	0	0	0	0	0.938431	0	0.956336	0.9858	0.999001	1	1	0.956336	1	1	1	1	1	1	1	0	1	1	0	0	0	1	1	1	0	0	0	0
		KOH		0	0	0	0	0	0	0	0	0	0.0371726	0.0356445	0	0	0	0	0	0	0	0	0	0.0356445	0.0142	0.000999088	0	0	0.0356445	0	0	0	0	0	0	0	0	0	0	0	0	0	0	0	0	0	0	0	0
		CACO3		0	0	0	0	0	0	0	0	0	1.5143e-08	1.41357e-08	0	0	0	0	0	0	0	0	0	1.41357e-08	0	0	0	0	1.41357e-08	0	0	0	0	0	0	0	0	0	0	0	0	0	0	0	0	0	0	0	0
		K2CO3		0	0	0	0	0	0	0	0	0	0	0	0	0	0	0	0	0	0	0	0	0	0	0	0	0	0	0	0	0	0	0	0	0	0	0	0	0	0	0	0	0	0	0	0	0	0
		CA(OH)2		0	0	0	0	0	0	0	0	0	0	0	0	0	0	0	0	0	0	0	0	0	0	0	0	0	0	0	0	0	0	0	0	0	0	0	0	0	0	0	0	0	0	0	0	0	0
		N2		0	0.777915	0	0.774573	0	0	0	0	0	0	0	0	0	0	0	0	0	0	0	0	0	0	0	0	0	0	0	0	0	0	0	0	0	0	0	0	0	0	0	0	0	0	0	0	0	0
		O2		0	0.206087	0	0.205201	0	0	0	0	0	0	0	0	0	0	0	0	0	0	0	0	0	0	0	0	0	0	0	0	0	0	0	0	0	0	0	0	0	0	0	0	0	0	0	0	0	0
		CA++		0	0	0	0	6.83859e-12	0	3.11013e-09	3.11013e-09	0	0	0	0	0	0	0	0	0	0	3.1093e-09	0	0	0	0	0	0	0	0	0	0	0	0	0	0	0	0	0	0	0	0	0	0	0	0	0	0	0
		H3O+		1.59055e-16	0	1.59055e-16	0	1.58825e-16	0	1.59054e-16	1.59054e-16	0	0	0	1.59055e-16	1.59055e-16	0	0	0	0	0	1.59043e-16	0	0	0	0	0	0	0	5.67417e-09	5.95301e-09	1.18965e-08	0	0	0	0	0	1.32632e-08	0	0	0	0	3.12746e-09	4.07026e-08	1.53388e-08	0	0	0	0
		CAOH+		0	0	0	0	2.32123e-11	0	1.06456e-08	1.06456e-08	0	0	0	0	0	0	0	0	0	0	1.06436e-08	0	0	0	0	0	0	0	0	0	0	0	0	0	0	0	0	0	0	0	0	0	0	0	0	0	0	0
		K+		0.0346863	0	0.0346863	0	0.0347577	0	0.0346863	0.0346863	0	0	0	0.0346863	0.0346863	0	0	0	0	0	0.0346863	0	0	0	0	0	0	0	0	0	0	0	0	0	0	0	0	0	0	0	0	0	0	0	0	0	0	0
		CACO3(S)		0	0	0	0	0	1	0	0	0	0	0	0	0	0	0	0	0	0	2.84719e-12	0	0	0	0	0	0	0	0	0	0	0	0	0	0	0	0	0	0	0	0	0	0	0	0	0	0	0
		K2CO3(S)		0	0	0	0	0	0	0	0	0	0	0	0	0	0	0	0	0	0	0	0	0	0	0	0	0	0	0	0	0	0	0	0	0	0	0	0	0	0	0	0	0	0	0	0	0	0
		CA(OH)2S		0	0	0	0	0	0	0	0	0	0	0	0	0	0	0	0	0	0	0	0	0	0	0	0	0	0	0	0	0	0	0	0	0	0	0	0	0	0	0	0	0	0	0	0	0	0
		HCO3-		8.27905e-07	0	8.27905e-07	0	8.55517e-07	0	8.27892e-07	8.27891e-07	0	0	0	8.27905e-07	8.27905e-07	0	0	0	0	0	8.27994e-07	0	0	0	0	0	0	0	0	0	0	0	0	0	0	0	0	0	0	0	0	0	0	0	0	0	0	0
		OH-		0.0190783	0	0.0190783	0	0.0188751	0	0.0190785	0.0190785	0	0	0	0.0190783	0.0190783	0	0	0	0	0	0.0190785	0	0	0	0	0	0	0	5.67417e-09	5.95301e-09	1.18965e-08	0	0	0	0	0	1.32632e-08	0	0	0	0	3.12746e-09	4.07026e-08	1.53388e-08	0	0	0	0
		CO3--		0.00780358	0	0.00780358	0	0.00794088	0	0.00780353	0.00780353	0	0	0	0.00780358	0.00780358	0	0	0	0	0	0.00780353	0	0	0	0	0	0	0	0	0	0	0	0	0	0	0	0	0	0	0	0	0	0	0	0	0	0	0
		CAO		0	0	0	0	0	0	0	0	0	0	0	0	0	0	0	0	0	0	0	0	0	0	0	0	0	0	0	0	0	0	0	0	0	0	0	0	0	0	0	0	0	0	0	0	0	0
		Mass Flows	tonne/hr	31785	251091	357215	251707	389180	0.0104	389850	389850		796.303	849.873	389000	389000				0		849.873	0	849.873	53.57	740.756	37.8141	725	389000	37.8141	75.6462	37.8534	0.0213516	37.8321	37.8321	37.8141		0.0213516	80.2891				58	58	2.52	259.974	259.974
		CO2	tonne/hr	3.69905e-10	150.513	4.15717e-09	41.9542	4.71505e-09	0	4.53687e-09	4.53686e-09		15.319	15.319	4.52709e-09	4.52708e-09				0		9.89032e-12	0	15.319	0	0	0	0	7011.73	0	0	0	0	0	0	0		0	0				0	0	0	259.974	259.974
		H2O	tonne/hr	28200.4	2461.24	316929	3186.11	345152	0	345884	345884		696.487	747.757	345130	345130				0		754.027	0	747.757	51.27	738.456	37.8141	725	342260	37.8141	75.6462	37.8534	0.0213516	37.8321	37.8321	37.8141		0.0213516	80.2891				58	58	2.52	0	0
		KOH	tonne/hr	0	0	0	0	0	0	0	0		84.4977	86.7977	0	0				0		0	0	86.7977	2.3	2.3	0	0	39728.7	0	0	0	0	0	0	0		0	0				0	0	0	0	0
		CACO3	tonne/hr	0	0	0	0	0	0	0	0		6.14052e-05	6.14052e-05	0	0				0		0	0	6.14052e-05	0	0	0	0	0.0281061	0	0	0	0	0	0	0		0	0				0	0	0	0	0
		K2CO3	tonne/hr	0	0	0	0	0	0	0	0		0	0	0	0				0		0	0	0	0	0	0	0	0	0	0	0	0	0	0	0		0	0				0	0	0	0	0
		CA(OH)2	tonne/hr	0	0	0	0	0	0	0	0		0	0	0	0				0		0	0	0	0	0	0	0	0	0	0	0	0	0	0	0		0	0				0	0	0	0	0
		N2	tonne/hr	0	190755	0	190755	0	0	0	0		0	0	0	0				0		0	0	0	0	0	0	0	0	0	0	0	0	0	0	0		0	0				0	0	0	0	0
		O2	tonne/hr	0	57724.5	0	57724.5	0	0	0	0		0	0	0	0				0		0	0	0	0	0	0	0	0	0	0	0	0	0	0	0		0	0				0	0	0	0	0
		CA++	tonne/hr	0	0	0	0	5.59539e-06	0	0.00255011	0.00255012		0	0	0	0				0		5.55776e-06	0	0	0	0	0	0	0	0	0	0	0	0	0	0		0	0				0	0	0	0	0
		H3O+	tonne/hr	5.04697e-12	0	5.67203e-11	0	6.16824e-11	0	6.19019e-11	6.19019e-11		0	0	6.17672e-11	6.17673e-11				0		1.34937e-13	0	0	0	0	0	0	0	2.26561e-07	4.75504e-07	4.75504e-07	0	0	0	0		2.99027e-10	0				1.91536e-07	2.49276e-06	4.08152e-08	0	0
		CAOH+	tonne/hr	0	0	0	0	2.70525e-05	0	0.012433	0.012433		0	0	0	0				0		2.70989e-05	0	0	0	0	0	0	0	0	0	0	0	0	0	0		0	0				0	0	0	0	0
		K+	tonne/hr	2262.15	0	25423.1	0	27744.2	0	27745.8	27745.8		0	0	27685.3	27685.3				0		60.4858	0	0	0	0	0	0	0	0	0	0	0	0	0	0		0	0				0	0	0	0	0
		CACO3(S)	tonne/hr	0	0	0	0	0	0.0104	0	0		0	0	0	0				0		1.27098e-08	0	0	0	0	0	0	0	0	0	0	0	0	0	0		0	0				0	0	0	0	0
		K2CO3(S)	tonne/hr	0	0	0	0	0	0	0	0		0	0	0	0				0		0	0	0	0	0	0	0	0	0	0	0	0	0	0	0		0	0				0	0	0	0	0
		CA(OH)2S	tonne/hr	0	0	0	0	0	0	0	0		0	0	0	0				0		0	0	0	0	0	0	0	0	0	0	0	0	0	0	0		0	0				0	0	0	0	0
		HCO3-	tonne/hr	0.084265	0	0.947011	0	1.06575	0	1.03351	1.03351		0	0	1.03128	1.03128				0		0.00225334	0	0	0	0	0	0	0	0	0	0	0	0	0	0		0	0				0	0	0	0	0
		OH-	tonne/hr	541.256	0	6082.89	0	6554.03	0	6638.66	6638.66		0	0	6624.15	6624.15				0		14.4723	0	0	0	0	0	0	0	2.02565e-07	4.25141e-07	4.25141e-07	0	0	0	0		2.67356e-10	0				1.7125e-07	2.22874e-06	3.64923e-08	0	0
		CO3--	tonne/hr	781.144	0	8778.88	0	9728.91	0	9580.85	9580.85		0	0	9560.02	9560.02				0		20.8863	0	0	0	0	0	0	0	0	0	0	0	0	0	0		0	0				0	0	0	0	0
		CAO	tonne/hr	0	0	0	0	0	0	0	0		0	0	0	0				0		0	0	0	0	0	0	0	0	0	0	0	0	0	0	0		0	0				0	0	0	0	0
		Mass Fractions
		CO2		1.16377e-14	0.000599437	1.16377e-14	0.000166679	1.21154e-14	0	1.16375e-14	1.16374e-14	0	0.0192376	0.018025	1.16377e-14	1.16377e-14	0	0	0	0	0	1.16374e-14	0	0.018025	0	0	0	0	0.018025	0	0	0	0	0	0	0	0	0	0	0	0	0	0	0	0	1	1	0	0
		H2O		0.887222	0.0098022	0.887222	0.012658	0.886869	0	0.887222	0.887222	0	0.87465	0.879845	0.887222	0.887222	0	0	0	0	0	0.887222	0	0.879845	0.957066	0.996895	1	1	0.879845	1	1	1	1	1	1	1	0	1	1	0	0	0	1	1	1	0	0	0	0
		KOH		0	0	0	0	0	0	0	0	0	0.106112	0.10213	0	0	0	0	0	0	0	0	0	0.10213	0.0429345	0.00310494	0	0	0.10213	0	0	0	0	0	0	0	0	0	0	0	0	0	0	0	0	0	0	0	0
		CACO3		0	0	0	0	0	0	0	0	0	7.71128e-08	7.22521e-08	0	0	0	0	0	0	0	0	0	7.22521e-08	0	0	0	0	7.22521e-08	0	0	0	0	0	0	0	0	0	0	0	0	0	0	0	0	0	0	0	0
		K2CO3		0	0	0	0	0	0	0	0	0	0	0	0	0	0	0	0	0	0	0	0	0	0	0	0	0	0	0	0	0	0	0	0	0	0	0	0	0	0	0	0	0	0	0	0	0	0
		CA(OH)2		0	0	0	0	0	0	0	0	0	0	0	0	0	0	0	0	0	0	0	0	0	0	0	0	0	0	0	0	0	0	0	0	0	0	0	0	0	0	0	0	0	0	0	0	0	0
		N2		0	0.759704	0	0.757844	0	0	0	0	0	0	0	0	0	0	0	0	0	0	0	0	0	0	0	0	0	0	0	0	0	0	0	0	0	0	0	0	0	0	0	0	0	0	0	0	0	0
		O2		0	0.229895	0	0.229332	0	0	0	0	0	0	0	0	0	0	0	0	0	0	0	0	0	0	0	0	0	0	0	0	0	0	0	0	0	0	0	0	0	0	0	0	0	0	0	0	0	0
		CA++		0	0	0	0	1.43774e-11	0	6.54127e-09	6.54127e-09	0	0	0	0	0	0	0	0	0	0	6.53952e-09	0	0	0	0	0	0	0	0	0	0	0	0	0	0	0	0	0	0	0	0	0	0	0	0	0	0	0
		H3O+		1.58785e-16	0	1.58785e-16	0	1.58493e-16	0	1.58784e-16	1.58784e-16	0	0	0	1.58785e-16	1.58785e-16	0	0	0	0	0	1.58773e-16	0	0	0	0	0	0	0	5.99146e-09	6.2859e-09	1.25617e-08	0	0	0	0	0	1.40049e-08	0	0	0	0	3.30235e-09	4.29786e-08	1.61965e-08	0	0	0	0
		CAOH+		0	0	0	0	6.95115e-11	0	3.18918e-08	3.18918e-08	0	0	0	0	0	0	0	0	0	0	3.18858e-08	0	0	0	0	0	0	0	0	0	0	0	0	0	0	0	0	0	0	0	0	0	0	0	0	0	0	0
		K+		0.0711704	0	0.0711704	0	0.0712888	0	0.0711704	0.0711704	0	0	0	0.0711704	0.0711704	0	0	0	0	0	0.0711704	0	0	0	0	0	0	0	0	0	0	0	0	0	0	0	0	0	0	0	0	0	0	0	0	0	0	0
		CACO3(S)		0	0	0	0	0	1	0	0	0	0	0	0	0	0	0	0	0	0	1.49549e-11	0	0	0	0	0	0	0	0	0	0	0	0	0	0	0	0	0	0	0	0	0	0	0	0	0	0	0
		K2CO3(S)		0	0	0	0	0	0	0	0	0	0	0	0	0	0	0	0	0	0	0	0	0	0	0	0	0	0	0	0	0	0	0	0	0	0	0	0	0	0	0	0	0	0	0	0	0	0
		CA(OH)2S		0	0	0	0	0	0	0	0	0	0	0	0	0	0	0	0	0	0	0	0	0	0	0	0	0	0	0	0	0	0	0	0	0	0	0	0	0	0	0	0	0	0	0	0	0	0
		HCO3-		2.65109e-06	0	2.65109e-06	0	2.73844e-06	0	2.65106e-06	2.65105e-06	0	0	0	2.6511e-06	2.65109e-06	0	0	0	0	0	2.65138e-06	0	0	0	0	0	0	0	0	0	0	0	0	0	0	0	0	0	0	0	0	0	0	0	0	0	0	0
		OH-		0.0170287	0	0.0170287	0	0.0168406	0	0.0170288	0.0170288	0	0	0	0.0170287	0.0170287	0	0	0	0	0	0.0170288	0	0	0	0	0	0	0	5.35687e-09	5.62013e-09	1.12312e-08	0	0	0	0	0	1.25216e-08	0	0	0	0	2.95258e-09	3.84265e-08	1.44811e-08	0	0	0	0
		CO3--		0.0245759	0	0.0245759	0	0.0249985	0	0.0245757	0.0245757	0	0	0	0.0245759	0.0245759	0	0	0	0	0	0.0245757	0	0	0	0	0	0	0	0	0	0	0	0	0	0	0	0	0	0	0	0	0	0	0	0	0	0	0
		CAO		0	0	0	0	0	0	0	0	0	0	0	0	0	0	0	0	0	0	0	0	0	0	0	0	0	0	0	0	0	0	0	0	0	0	0	0	0	0	0	0	0	0	0	0	0	0
		Volume Flow	l/hr	2.89295e+07	2.1115e+11	3.25124e+08	2.11839e+11	3.54114e+08	3.83779	3.54827e+08	3.54827e+08		721941	773524	3.54054e+08	3.54054e+08						773524		773524	51650.2	739969	37885.3	726366	3.54054e+08	38478.6	7.57378e+07	41288.3	57507.8	1.01896e+08	1.01896e+08	38478.6		22.269	5.8143e+06				58364.5	776917	95745.2	3.4055e+08	6.2095e+08
		Vapor Phase
		Molar Enthalpy	kJ/mol		-4.05564		-5.03611																								-239.621		-232.484	-232.484	-232.484				-233.878					-235.743	-235.744	-379.707	-350.745
		Mass Enthalpy	kJ/kg		-141.385		-175.892																								-13301		-12904.8	-12904.8	-12904.8				-12982.2					-13085.7	-13085.8	-8627.78	-7969.69
		Molar Entropy	J/kmol-K		3788.11		3690.8																								-36178.8		-21534.7	-21534.7	-21534.7				-52614.3					-57489.1	-57489.3	35314.1	68071.5
		Mass Entropy	J/kg-K		132.059		128.905																								-2008.23		-1195.36	-1195.36	-1195.36				-2920.54					-3191.13	-3191.14	802.414	1546.74
		Molar Density	kmol/cum		0.0414557		0.0414993																								0.0294584		0.0206093	0.0206093	0.0206093				0.76651					1.04981	1.04982	0.017346	0.00951315
		Mass Density	kg/cum		1.18916		1.1882																								0.530702		0.371282	0.371282	0.371282				13.8089					18.9127	18.9128	0.763396	0.418672
		Enthalpy Flow	MW		-9861.26		-12298.1																								-148.434		-0.0765385	-135.616	-135.616				-289.536					-49.592	-6.51966	-623.056	-575.532
		Average MW			28.685		28.6319																								18.0153		18.0153	18.0153	18.0153				18.0153					18.0153	18.0153	44.0098	44.0098
		Mole Flows	kmol/sec		2431.5		2441.99																								0.619452		0.000329221	0.583333	0.583333				1.23798					0.210364	0.0276557	1.64089	1.64089
		CO2	kmol/sec		0.949999		0.264804																								0		0	0	0				0					0	0	1.64089	1.64089
		H2O	kmol/sec		37.95		49.1267																								0.619452		0.000329221	0.583333	0.583333				1.23798					0.210364	0.0276557	0	0
		KOH	kmol/sec		0		0																								0		0	0	0				0					0	0	0	0
		CACO3	kmol/sec		0		0																								0		0	0	0				0					0	0	0	0
		K2CO3	kmol/sec		0		0																								0		0	0	0				0					0	0	0	0
		CA(OH)2	kmol/sec		0		0																								0		0	0	0				0					0	0	0	0
		N2	kmol/sec		1891.5		1891.5																								0		0	0	0				0					0	0	0	0
		O2	kmol/sec		501.099		501.099																								0		0	0	0				0					0	0	0	0
		CA++	kmol/sec		0		0																								0		0	0	0				0					0	0	0	0
		H3O+	kmol/sec		0		0																								0		0	0	0				0					0	0	0	0
		CAOH+	kmol/sec		0		0																								0		0	0	0				0					0	0	0	0
		K+	kmol/sec		0		0																								0		0	0	0				0					0	0	0	0
		CACO3(S)	kmol/sec		0		0																								0		0	0	0				0					0	0	0	0
		K2CO3(S)	kmol/sec		0		0																								0		0	0	0				0					0	0	0	0
		CA(OH)2S	kmol/sec		0		0																								0		0	0	0				0					0	0	0	0
		HCO3-	kmol/sec		0		0																								0		0	0	0				0					0	0	0	0
		OH-	kmol/sec		0		0																								0		0	0	0				0					0	0	0	0
		CO3--	kmol/sec		0		0																								0		0	0	0				0					0	0	0	0
		CAO	kmol/sec		0		0																								0		0	0	0				0					0	0	0	0
		Mole Fractions
		CO2			0.000390705		0.000108438																								0		0	0	0				0					0	0	1	1
		H2O			0.0156076		0.0201175																								1		1	1	1				1					1	1	0	0
		KOH			0		0																								0		0	0	0				0					0	0	0	0
		CACO3			0		0																								0		0	0	0				0					0	0	0	0
		K2CO3			0		0																								0		0	0	0				0					0	0	0	0
		CA(OH)2			0		0																								0		0	0	0				0					0	0	0	0
		N2			0.777915		0.774573																								0		0	0	0				0					0	0	0	0
		O2			0.206087		0.205201																								0		0	0	0				0					0	0	0	0
		CA++			0		0																								0		0	0	0				0					0	0	0	0
		H3O+			0		0																								0		0	0	0				0					0	0	0	0
		CAOH+			0		0																								0		0	0	0				0					0	0	0	0
		K+			0		0																								0		0	0	0				0					0	0	0	0
		CACO3(S)			0		0																								0		0	0	0				0					0	0	0	0
		K2CO3(S)			0		0																								0		0	0	0				0					0	0	0	0
		CA(OH)2S			0		0																								0		0	0	0				0					0	0	0	0
		HCO3-			0		0																								0		0	0	0				0					0	0	0	0
		OH-			0		0																								0		0	0	0				0					0	0	0	0
		CO3--			0		0																								0		0	0	0				0					0	0	0	0
		CAO			0		0																								0		0	0	0				0					0	0	0	0
		Mass Flows	tonne/hr		251091		251707																								40.1746		0.0213516	37.8321	37.8321				80.2891					13.6432	1.79361	259.974	259.974
		CO2	tonne/hr		150.513		41.9542																								0		0	0	0				0					0	0	259.974	259.974
		H2O	tonne/hr		2461.24		3186.11																								40.1746		0.0213516	37.8321	37.8321				80.2891					13.6432	1.79361	0	0
		KOH	tonne/hr		0		0																								0		0	0	0				0					0	0	0	0
		CACO3	tonne/hr		0		0																								0		0	0	0				0					0	0	0	0
		K2CO3	tonne/hr		0		0																								0		0	0	0				0					0	0	0	0
		CA(OH)2	tonne/hr		0		0																								0		0	0	0				0					0	0	0	0
		N2	tonne/hr		190755		190755																								0		0	0	0				0					0	0	0	0
		O2	tonne/hr		57724.5		57724.5																								0		0	0	0				0					0	0	0	0
		CA++	tonne/hr		0		0																								0		0	0	0				0					0	0	0	0
		H3O+	tonne/hr		0		0																								0		0	0	0				0					0	0	0	0
		CAOH+	tonne/hr		0		0																								0		0	0	0				0					0	0	0	0
		K+	tonne/hr		0		0																								0		0	0	0				0					0	0	0	0
		CACO3(S)	tonne/hr		0		0																								0		0	0	0				0					0	0	0	0
		K2CO3(S)	tonne/hr		0		0																								0		0	0	0				0					0	0	0	0
		CA(OH)2S	tonne/hr		0		0																								0		0	0	0				0					0	0	0	0
		HCO3-	tonne/hr		0		0																								0		0	0	0				0					0	0	0	0
		OH-	tonne/hr		0		0																								0		0	0	0				0					0	0	0	0
		CO3--	tonne/hr		0		0																								0		0	0	0				0					0	0	0	0
		CAO	tonne/hr		0		0																								0		0	0	0				0					0	0	0	0
		Mass Fractions
		CO2			0.000599437		0.000166679																								0		0	0	0				0					0	0	1	1
		H2O			0.0098022		0.012658																								1		1	1	1				1					1	1	0	0
		KOH			0		0																								0		0	0	0				0					0	0	0	0
		CACO3			0		0																								0		0	0	0				0					0	0	0	0
		K2CO3			0		0																								0		0	0	0				0					0	0	0	0
		CA(OH)2			0		0																								0		0	0	0				0					0	0	0	0
		N2			0.759704		0.757844																								0		0	0	0				0					0	0	0	0
		O2			0.229895		0.229332																								0		0	0	0				0					0	0	0	0
		CA++			0		0																								0		0	0	0				0					0	0	0	0
		H3O+			0		0																								0		0	0	0				0					0	0	0	0
		CAOH+			0		0																								0		0	0	0				0					0	0	0	0
		K+			0		0																								0		0	0	0				0					0	0	0	0
		CACO3(S)			0		0																								0		0	0	0				0					0	0	0	0
		K2CO3(S)			0		0																								0		0	0	0				0					0	0	0	0
		CA(OH)2S			0		0																								0		0	0	0				0					0	0	0	0
		HCO3-			0		0																								0		0	0	0				0					0	0	0	0
		OH-			0		0																								0		0	0	0				0					0	0	0	0
		CO3--			0		0																								0		0	0	0				0					0	0	0	0
		CAO			0		0																								0		0	0	0				0					0	0	0	0
		Volume Flow	l/hr		2.1115e+11		2.11839e+11																								7.57008e+07		57507.8	1.01896e+08	1.01896e+08				5.8143e+06					721377	94835.7	3.4055e+08	6.2095e+08
		Liquid Phase
		Molar Enthalpy	kJ/mol	-286.808		-286.808		-286.872		-286.808	-286.808		-295.125	-294.731	-286.808	-286.808						-286.808		-294.731	-289.079	-286.502	-286.307	-286.307	-294.731	-283.305	-280.596					-283.305		-280.417					-284.767	-268.305	-268.306
		Mass Enthalpy	kJ/kg	-15051.5		-15051.5		-15049		-15051.5	-15051.5		-15015.6	-15051.5	-15051.5	-15051.5						-15051.5		-15051.5	-15578.6	-15869.8	-15892.4	-15892.5	-15051.5	-15725.8	-15575.5					-15725.8		-15565.5					-15807	-14893.2	-14893.2
		Molar Entropy	J/kmol-K	-157450		-157450		-157465		-157450	-157450		-161671	-161799	-157450	-157450						-157450		-161799	-163433	-164086	-164180	-164180	-161799	-154609	-146906					-154609		-146424					-159349	-119393	-119393
		Mass Entropy	J/kg-K	-8262.87		-8262.87		-8260.45		-8262.87	-8262.87		-8225.63	-8262.87	-8262.87	-8262.87						-8262.87		-8262.87	-8807.48	-9088.96	-9113.35	-9113.37	-8262.87	-8582.13	-8154.53					-8582.13		-8127.77					-8845.24	-6627.33	-6627.33
		Molar Density	kmol/cum	57.6594		57.6594		57.6537		57.6594	57.6594		56.1196	56.1094	57.6594	57.6594						57.6594		56.1094	55.8935	55.4503	55.404	55.404	56.1094	54.5497	53.3148					54.5497		53.2216					55.1618	44.3313	44.3315
		Mass Density	kg/cum	1098.7		1098.7		1099.03		1098.7	1098.7		1103	1098.7	1098.7	1098.7						1098.7		1098.7	1037.17	1001.06	998.119	998.119	1098.7	982.729	960.481					982.729		958.803					993.755	798.64	798.644
		Enthalpy Flow	MW	-132892		-1.49351e+06		-1.62688e+06		-1.62995e+06	-1.62995e+06		-3321.38	-3553.3	-1.6264e+06	-1.6264e+06						-3553.3		-3553.3	-231.818	-3265.45	-166.933	-3200.56	-1.6264e+06	-165.183	-153.468					-165.183		-0.0923192					-254.668	-183.504	-3.00507
		Average MW		19.0551		19.0551		19.0626		19.0551	19.0551		19.6545	19.5815	19.0551	19.0551						19.0551		19.5815	18.5562	18.0533	18.0153	18.0153	19.5815	18.0153	18.0153					18.0153		18.0153					18.0153	18.0153	18.0153
		Mole Flows	kmol/sec	463.35		5207.35		5671.1		5683.09	5683.09		11.2542	12.0561	5670.7	5670.7						12.3891		12.0561	0.80192	11.3976	0.583056	11.1788	5518.26	0.583056	0.546937					0.583056		0.000329221					0.894303	0.683938	0.0112002
		CO2	kmol/sec	2.33474e-12		2.62389e-11		2.97601e-11		2.86355e-11	2.86354e-11		0.0966891	0.0966891	2.85737e-11	2.85737e-11						6.2425e-14		0.0966891	0	0	0	0	44.2561	0	0					0		0					0	0	0
		H2O	kmol/sec	434.822		4886.74		5321.9		5333.19	5333.19		10.7391	11.5297	5321.56	5321.56						11.6263		11.5297	0.790533	11.3863	0.583056	11.1788	5277.31	0.583056	0.546937					0.583056		0.000329221					0.894303	0.683938	0.0112002
		KOH	kmol/sec	0		0		0		0	0		0.418346	0.429734	0	0						0		0.429734	0.0113872	0.0113872	0	0	196.696	0	0					0		0					0	0	0
		CACO3	kmol/sec	0		0		0		0	0		1.70421e-07	1.70421e-07	0	0						0		1.70421e-07	0	0	0	0	7.80045e-05	0	0					0		0					0	0	0
		K2CO3	kmol/sec	0		0		0		0	0		0	0	0	0						0		0	0	0	0	0	0	0	0					0		0					0	0	0
		CA(OH)2	kmol/sec	0		0		0		0	0		0	0	0	0						0		0	0	0	0	0	0	0	0					0		0					0	0	0
		N2	kmol/sec	0		0		0		0	0		0	0	0	0						0		0	0	0	0	0	0	0	0					0		0					0	0	0
		O2	kmol/sec	0		0		0		0	0		0	0	0	0						0		0	0	0	0	0	0	0	0					0		0					0	0	0
		CA++	kmol/sec	0		0		3.87823e-08		1.76752e-05	1.76752e-05		0	0	0	0						3.85215e-08		0	0	0	0	0	0	0	0					0		0					0	0	0
		H3O+	kmol/sec	7.36982e-14		8.28256e-13		9.00714e-13		9.03921e-13	9.0392e-13		0	0	9.01954e-13	9.01954e-13						1.97041e-15		0	0	0	0	0	0	3.30835e-09	6.94353e-09					0		4.36653e-12					2.7969e-09	3.64004e-08	5.96002e-10
		CAOH+	kmol/sec	0		0		1.31639e-07		6.04998e-05	6.04998e-05		0	0	0	0						1.31865e-07		0	0	0	0	0	0	0	0					0		0					0	0	0
		K+	kmol/sec	16.0719		180.624		197.114		197.125	197.125		0	0	196.696	196.696						0.429734		0	0	0	0	0	0	0	0					0		0					0	0	0
		CACO3(S)	kmol/sec	0		0		0		0	0		0	0	0	0						0		0	0	0	0	0	0	0	0					0		0					0	0	0
		K2CO3(S)	kmol/sec	0		0		0		0	0		0	0	0	0						0		0	0	0	0	0	0	0	0					0		0					0	0	0
		CA(OH)2S	kmol/sec	0		0		0		0	0		0	0	0	0						0		0	0	0	0	0	0	0	0					0		0					0	0	0
		HCO3-	kmol/sec	0.000383609		0.00431119		0.00485172		0.00470499	0.00470498		0	0	0.0046948	0.0046948						1.02581e-05		0	0	0	0	0	0	0	0					0		0					0	0	0
		OH-	kmol/sec	8.83994		99.3476		107.042		108.425	108.425		0	0	108.188	108.188						0.236365		0	0	0	0	0	0	3.30835e-09	6.94353e-09					0		4.36653e-12					2.7969e-09	3.64004e-08	5.96002e-10
		CO3--	kmol/sec	3.61579		40.636		45.0335		44.3482	44.3482		0	0	44.2518	44.2518						0.096679		0	0	0	0	0	0	0	0					0		0					0	0	0
		CAO	kmol/sec	0		0		0		0	0		0	0	0	0						0		0	0	0	0	0	0	0	0					0		0					0	0	0
		Mole Fractions
		CO2		5.03883e-15		5.03883e-15		5.24769e-15		5.03871e-15	5.0387e-15		0.0085914	0.00801994	5.03884e-15	5.03883e-15						5.03869e-15		0.00801994	0	0	0	0	0.00801994	0	0					0		0					0	0	0
		H2O		0.938431		0.938431		0.938426		0.938431	0.938431		0.954236	0.956336	0.938431	0.938431						0.938431		0.956336	0.9858	0.999001	1	1	0.956336	1	1					1		1					1	1	1
		KOH		0		0		0		0	0		0.0371726	0.0356445	0	0						0		0.0356445	0.0142	0.000999088	0	0	0.0356445	0	0					0		0					0	0	0
		CACO3		0		0		0		0	0		1.5143e-08	1.41357e-08	0	0						0		1.41357e-08	0	0	0	0	1.41357e-08	0	0					0		0					0	0	0
		K2CO3		0		0		0		0	0		0	0	0	0						0		0	0	0	0	0	0	0	0					0		0					0	0	0
		CA(OH)2		0		0		0		0	0		0	0	0	0						0		0	0	0	0	0	0	0	0					0		0					0	0	0
		N2		0		0		0		0	0		0	0	0	0						0		0	0	0	0	0	0	0	0					0		0					0	0	0
		O2		0		0		0		0	0		0	0	0	0						0		0	0	0	0	0	0	0	0					0		0					0	0	0
		CA++		0		0		6.83859e-12		3.11013e-09	3.11013e-09		0	0	0	0						3.1093e-09		0	0	0	0	0	0	0	0					0		0					0	0	0
		H3O+		1.59055e-16		1.59055e-16		1.58825e-16		1.59054e-16	1.59054e-16		0	0	1.59055e-16	1.59055e-16						1.59043e-16		0	0	0	0	0	0	5.67417e-09	1.26953e-08					0		1.32632e-08					3.12746e-09	5.32218e-08	5.32137e-08
		CAOH+		0		0		2.32123e-11		1.06456e-08	1.06456e-08		0	0	0	0						1.06436e-08		0	0	0	0	0	0	0	0					0		0					0	0	0
		K+		0.0346863		0.0346863		0.0347577		0.0346863	0.0346863		0	0	0.0346863	0.0346863						0.0346863		0	0	0	0	0	0	0	0					0		0					0	0	0
		CACO3(S)		0		0		0		0	0		0	0	0	0						0		0	0	0	0	0	0	0	0					0		0					0	0	0
		K2CO3(S)		0		0		0		0	0		0	0	0	0						0		0	0	0	0	0	0	0	0					0		0					0	0	0
		CA(OH)2S		0		0		0		0	0		0	0	0	0						0		0	0	0	0	0	0	0	0					0		0					0	0	0
		HCO3-		8.27905e-07		8.27905e-07		8.55517e-07		8.27892e-07	8.27891e-07		0	0	8.27905e-07	8.27905e-07						8.27994e-07		0	0	0	0	0	0	0	0					0		0					0	0	0
		OH-		0.0190783		0.0190783		0.0188751		0.0190785	0.0190785		0	0	0.0190783	0.0190783						0.0190785		0	0	0	0	0	0	5.67417e-09	1.26953e-08					0		1.32632e-08					3.12746e-09	5.32218e-08	5.32137e-08
		CO3--		0.00780358		0.00780358		0.00794088		0.00780353	0.00780353		0	0	0.00780358	0.00780358						0.00780353		0	0	0	0	0	0	0	0					0		0					0	0	0
		CAO		0		0		0		0	0		0	0	0	0						0		0	0	0	0	0	0	0	0					0		0					0	0	0
		Mass Flows	tonne/hr	31785		357215		389180		389850	389850		796.303	849.873	389000	389000						849.873		849.873	53.57	740.756	37.8141	725	389000	37.8141	35.4716					37.8141		0.0213516					58	44.3568	0.726388
		CO2	tonne/hr	3.69905e-10		4.15717e-09		4.71505e-09		4.53687e-09	4.53686e-09		15.319	15.319	4.52709e-09	4.52708e-09						9.89032e-12		15.319	0	0	0	0	7011.73	0	0					0		0					0	0	0
		H2O	tonne/hr	28200.4		316929		345152		345884	345884		696.487	747.757	345130	345130						754.027		747.757	51.27	738.456	37.8141	725	342260	37.8141	35.4716					37.8141		0.0213516					58	44.3568	0.726388
		KOH	tonne/hr	0		0		0		0	0		84.4977	86.7977	0	0						0		86.7977	2.3	2.3	0	0	39728.7	0	0					0		0					0	0	0
		CACO3	tonne/hr	0		0		0		0	0		6.14052e-05	6.14052e-05	0	0						0		6.14052e-05	0	0	0	0	0.0281061	0	0					0		0					0	0	0
		K2CO3	tonne/hr	0		0		0		0	0		0	0	0	0						0		0	0	0	0	0	0	0	0					0		0					0	0	0
		CA(OH)2	tonne/hr	0		0		0		0	0		0	0	0	0						0		0	0	0	0	0	0	0	0					0		0					0	0	0
		N2	tonne/hr	0		0		0		0	0		0	0	0	0						0		0	0	0	0	0	0	0	0					0		0					0	0	0
		O2	tonne/hr	0		0		0		0	0		0	0	0	0						0		0	0	0	0	0	0	0	0					0		0					0	0	0
		CA++	tonne/hr	0		0		5.59539e-06		0.00255011	0.00255012		0	0	0	0						5.55776e-06		0	0	0	0	0	0	0	0					0		0					0	0	0
		H3O+	tonne/hr	5.04697e-12		5.67203e-11		6.16824e-11		6.19019e-11	6.19019e-11		0	0	6.17672e-11	6.17673e-11						1.34937e-13		0	0	0	0	0	0	2.26561e-07	4.75504e-07					0		2.99027e-10					1.91536e-07	2.49276e-06	4.08152e-08
		CAOH+	tonne/hr	0		0		2.70525e-05		0.012433	0.012433		0	0	0	0						2.70989e-05		0	0	0	0	0	0	0	0					0		0					0	0	0
		K+	tonne/hr	2262.15		25423.1		27744.2		27745.8	27745.8		0	0	27685.3	27685.3						60.4858		0	0	0	0	0	0	0	0					0		0					0	0	0
		CACO3(S)	tonne/hr	0		0		0		0	0		0	0	0	0						0		0	0	0	0	0	0	0	0					0		0					0	0	0
		K2CO3(S)	tonne/hr	0		0		0		0	0		0	0	0	0						0		0	0	0	0	0	0	0	0					0		0					0	0	0
		CA(OH)2S	tonne/hr	0		0		0		0	0		0	0	0	0						0		0	0	0	0	0	0	0	0					0		0					0	0	0
		HCO3-	tonne/hr	0.084265		0.947011		1.06575		1.03351	1.03351		0	0	1.03128	1.03128						0.00225334		0	0	0	0	0	0	0	0					0		0					0	0	0
		OH-	tonne/hr	541.256		6082.89		6554.03		6638.66	6638.66		0	0	6624.15	6624.15						14.4723		0	0	0	0	0	0	2.02565e-07	4.25141e-07					0		2.67356e-10					1.7125e-07	2.22874e-06	3.64923e-08
		CO3--	tonne/hr	781.144		8778.88		9728.91		9580.85	9580.85		0	0	9560.02	9560.02						20.8863		0	0	0	0	0	0	0	0					0		0					0	0	0
		CAO	tonne/hr	0		0		0		0	0		0	0	0	0						0		0	0	0	0	0	0	0	0					0		0					0	0	0
		Mass Fractions
		CO2		1.16377e-14		1.16377e-14		1.21154e-14		1.16375e-14	1.16374e-14		0.0192376	0.018025	1.16377e-14	1.16377e-14						1.16374e-14		0.018025	0	0	0	0	0.018025	0	0					0		0					0	0	0
		H2O		0.887222		0.887222		0.886869		0.887222	0.887222		0.87465	0.879845	0.887222	0.887222						0.887222		0.879845	0.957066	0.996895	1	1	0.879845	1	1					1		1					1	1	1
		KOH		0		0		0		0	0		0.106112	0.10213	0	0						0		0.10213	0.0429345	0.00310494	0	0	0.10213	0	0					0		0					0	0	0
		CACO3		0		0		0		0	0		7.71128e-08	7.22521e-08	0	0						0		7.22521e-08	0	0	0	0	7.22521e-08	0	0					0		0					0	0	0
		K2CO3		0		0		0		0	0		0	0	0	0						0		0	0	0	0	0	0	0	0					0		0					0	0	0
		CA(OH)2		0		0		0		0	0		0	0	0	0						0		0	0	0	0	0	0	0	0					0		0					0	0	0
		N2		0		0		0		0	0		0	0	0	0						0		0	0	0	0	0	0	0	0					0		0					0	0	0
		O2		0		0		0		0	0		0	0	0	0						0		0	0	0	0	0	0	0	0					0		0					0	0	0
		CA++		0		0		1.43774e-11		6.54127e-09	6.54127e-09		0	0	0	0						6.53952e-09		0	0	0	0	0	0	0	0					0		0					0	0	0
		H3O+		1.58785e-16		1.58785e-16		1.58493e-16		1.58784e-16	1.58784e-16		0	0	1.58785e-16	1.58785e-16						1.58773e-16		0	0	0	0	0	0	5.99146e-09	1.34052e-08					0		1.40049e-08					3.30235e-09	5.61979e-08	5.61893e-08
		CAOH+		0		0		6.95115e-11		3.18918e-08	3.18918e-08		0	0	0	0						3.18858e-08		0	0	0	0	0	0	0	0					0		0					0	0	0
		K+		0.0711704		0.0711704		0.0712888		0.0711704	0.0711704		0	0	0.0711704	0.0711704						0.0711704		0	0	0	0	0	0	0	0					0		0					0	0	0
		CACO3(S)		0		0		0		0	0		0	0	0	0						0		0	0	0	0	0	0	0	0					0		0					0	0	0
		K2CO3(S)		0		0		0		0	0		0	0	0	0						0		0	0	0	0	0	0	0	0					0		0					0	0	0
		CA(OH)2S		0		0		0		0	0		0	0	0	0						0		0	0	0	0	0	0	0	0					0		0					0	0	0
		HCO3-		2.65109e-06		2.65109e-06		2.73844e-06		2.65106e-06	2.65105e-06		0	0	2.6511e-06	2.65109e-06						2.65138e-06		0	0	0	0	0	0	0	0					0		0					0	0	0
		OH-		0.0170287		0.0170287		0.0168406		0.0170288	0.0170288		0	0	0.0170287	0.0170287						0.0170288		0	0	0	0	0	0	5.35687e-09	1.19854e-08					0		1.25216e-08					2.95258e-09	5.02457e-08	5.0238e-08
		CO3--		0.0245759		0.0245759		0.0249985		0.0245757	0.0245757		0	0	0.0245759	0.0245759						0.0245757		0	0	0	0	0	0	0	0					0		0					0	0	0
		CAO		0		0		0		0	0		0	0	0	0						0		0	0	0	0	0	0	0	0					0		0					0	0	0
		Volume Flow	l/hr	2.89295e+07		3.25124e+08		3.54114e+08		3.54827e+08	3.54827e+08		721941	773524	3.54054e+08	3.54054e+08						773524		773524	51650.2	739969	37885.3	726366	3.54054e+08	38478.6	36931					38478.6		22.269					58364.5	55540.4	909.526
		Solid Phase
		Molar Enthalpy	kJ/mol					0														-1188.05										-276.841
		Mass Enthalpy	kJ/kg					0														-11870.2										-15367
		Molar Entropy	J/kmol-K					0														-264511										-151381
		Mass Entropy	J/kg-K					0														-2642.81										-8402.95
		Molar Density	kmol/cum					65535														27.074										50.8906
		Mass Density	kg/cum					65535														2709.76										916.808
		Enthalpy Flow	MW					0														-4.19076e-08										-161.582
		Average MW						39.0977	100.087													100.087										18.0153
		Mole Flows	kmol/sec					2.32621e-14	2.88637e-05													3.52742e-11										0.583663
		CO2	kmol/sec					0	0													0										0
		H2O	kmol/sec					0	0													0										0.583663
		KOH	kmol/sec					0	0													0										0
		CACO3	kmol/sec					0	0													0										0
		K2CO3	kmol/sec					0	0													0										0
		CA(OH)2	kmol/sec					0	0													0										0
		N2	kmol/sec					0	0													0										0
		O2	kmol/sec					0	0													0										0
		CA++	kmol/sec					0	0													0										0
		H3O+	kmol/sec					0	0													0										6.94353e-09
		CAOH+	kmol/sec					0	0													0										0
		K+	kmol/sec					2.32621e-14	0													0										0
		CACO3(S)	kmol/sec					0	2.88637e-05													3.52742e-11										0
		K2CO3(S)	kmol/sec					0	0													0										0
		CA(OH)2S	kmol/sec					0	0													0										0
		HCO3-	kmol/sec					0	0													0										0
		OH-	kmol/sec					0	0													0										6.94353e-09
		CO3--	kmol/sec					0	0													0										0
		CAO	kmol/sec					0	0													0										0
		Mole Fractions
		CO2						0	0													0										0
		H2O						0	0													0										1
		KOH						0	0													0										0
		CACO3						0	0													0										0
		K2CO3						0	0													0										0
		CA(OH)2						0	0													0										0
		N2						0	0													0										0
		O2						0	0													0										0
		CA++						0	0													0										0
		H3O+						0	0													0										1.18965e-08
		CAOH+						0	0													0										0
		K+						1	0													0										0
		CACO3(S)						0	1													1										0
		K2CO3(S)						0	0													0										0
		CA(OH)2S						0	0													0										0
		HCO3-						0	0													0										0
		OH-						0	0													0										1.18965e-08
		CO3--						0	0													0										0
		CAO						0	0													0										0
		Mass Flows	tonne/hr		2.61934e-11			3.27418e-12	0.0104	256.497	29.4	227.097		0.064092	29.4		29.4	3.4	21.5	21.5	4.5	1.27098e-08	3.4	230.561	230.561		230.561		29.3359	368.961	138.4	37.8534	176.193			138.4	230.561	176.193		252.061	603.3	603.3					343.326	343.326	331.26
		CO2	tonne/hr		0			0	0	0	0	0		0	0		0	0	0	0	0	0	0	0	0		0		0	0	0	0	0			0	0	0		0	0	0					0	0	0
		H2O	tonne/hr		0			0	0	0	0	0		0	0		0	0	0	0	0	0	0	0	0		0		0	0	0	37.8534	0			0	0	0		0	0	0					0	0	0
		KOH	tonne/hr		0			0	0	0	0	0		0	0		0	0	0	0	0	0	0	0	0		0		0	0	0	0	0			0	0	0		0	0	0					0	0	0
		CACO3	tonne/hr		0			0	0	0	0	0		0	0		0	0	0	0	0	0	0	0	0		0		0	0	0	0	0			0	0	0		0	0	0					0	0	0
		K2CO3	tonne/hr		0			0	0	0	0	0		0	0		0	0	0	0	0	0	0	0	0		0		0	0	0	0	0			0	0	0		0	0	0					0	0	0
		CA(OH)2	tonne/hr		0			0	0	0	0	0		0	0		0	0	0	0	0	0	0	0	0		0		0	0	0	0	0			0	0	0		0	0	0					0	0	0
		N2	tonne/hr		2.61934e-11			0	0	0	0	0		0	0		0	0	0	0	0	0	0	0	0		0		0	0	0	0	0			0	0	0		0	0	0					0	0	0
		O2	tonne/hr		0			0	0	0	0	0		0	0		0	0	0	0	0	0	0	0	0		0		0	0	0	0	0			0	0	0		0	0	0					0	0	0
		CA++	tonne/hr		0			0	0	0	0	0		0	0		0	0	0	0	0	0	0	0	0		0		0	0	0	0	0			0	0	0		0	0	0					0	0	0
		H3O+	tonne/hr		0			0	0	0	0	0		0	0		0	0	0	0	0	0	0	0	0		0		0	0	0	4.75504e-07	0			0	0	0		0	0	0					0	0	0
		CAOH+	tonne/hr		0			0	0	0	0	0		0	0		0	0	0	0	0	0	0	0	0		0		0	0	0	0	0			0	0	0		0	0	0					0	0	0
		K+	tonne/hr		0			3.27418e-12	0	0	0	0		0	0		0	0	0	0	0	0	0	0	0		0		0	0	0	0	0			0	0	0		0	0	0					0	0	0
		CACO3(S)	tonne/hr		0			0	0.0104	256.497	29.4	227.097		0.064092	29.4		29.4	3.4	21.5	21.5	4.5	1.27098e-08	3.4	230.561	230.561		230.561		29.3359	230.561	0	0	0			0	230.561	0		252.061	603.3	603.3					12.066	12.066	0
		K2CO3(S)	tonne/hr		0			0	0	0	0	0		0	0		0	0	0	0	0	0	0	0	0		0		0	0	0	0	0			0	0	0		0	0	0					0	0	0
		CA(OH)2S	tonne/hr		0			0	0	0	0	0		0	0		0	0	0	0	0	0	0	0	0		0		0	0	0	0	155.433			0	0	155.433		0	0	0					0	0	0
		HCO3-	tonne/hr		0			0	0	0	0	0		0	0		0	0	0	0	0	0	0	0	0		0		0	0	0	0	0			0	0	0		0	0	0					0	0	0
		OH-	tonne/hr		0			0	0	0	0	0		0	0		0	0	0	0	0	0	0	0	0		0		0	0	0	4.25141e-07	0			0	0	0		0	0	0					0	0	0
		CO3--	tonne/hr		0			0	0	0	0	0		0	0		0	0	0	0	0	0	0	0	0		0		0	0	0	0	0			0	0	0		0	0	0					0	0	0
		CAO	tonne/hr		0			0	0	0	0	0		0	0		0	0	0	0	0	0	0	0	0		0		0	138.4	138.4	0	20.76			138.4	0	20.76		0	0	0					331.26	331.26	331.26
		Mass Fractions
		CO2			0			0	0	0	0	0		0	0		0	0	0	0	0	0	0	0	0		0		0	0	0	0	0			0	0	0		0	0	0					0	0	0
		H2O			0			0	0	0	0	0		0	0		0	0	0	0	0	0	0	0	0		0		0	0	0	1	0			0	0	0		0	0	0					0	0	0
		KOH			0			0	0	0	0	0		0	0		0	0	0	0	0	0	0	0	0		0		0	0	0	0	0			0	0	0		0	0	0					0	0	0
		CACO3			0			0	0	0	0	0		0	0		0	0	0	0	0	0	0	0	0		0		0	0	0	0	0			0	0	0		0	0	0					0	0	0
		K2CO3			0			0	0	0	0	0		0	0		0	0	0	0	0	0	0	0	0		0		0	0	0	0	0			0	0	0		0	0	0					0	0	0
		CA(OH)2			0			0	0	0	0	0		0	0		0	0	0	0	0	0	0	0	0		0		0	0	0	0	0			0	0	0		0	0	0					0	0	0
		N2			1			0	0	0	0	0		0	0		0	0	0	0	0	0	0	0	0		0		0	0	0	0	0			0	0	0		0	0	0					0	0	0
		O2			0			0	0	0	0	0		0	0		0	0	0	0	0	0	0	0	0		0		0	0	0	0	0			0	0	0		0	0	0					0	0	0
		CA++			0			0	0	0	0	0		0	0		0	0	0	0	0	0	0	0	0		0		0	0	0	0	0			0	0	0		0	0	0					0	0	0
		H3O+			0			0	0	0	0	0		0	0		0	0	0	0	0	0	0	0	0		0		0	0	0	1.25617e-08	0			0	0	0		0	0	0					0	0	0
		CAOH+			0			0	0	0	0	0		0	0		0	0	0	0	0	0	0	0	0		0		0	0	0	0	0			0	0	0		0	0	0					0	0	0
		K+			0			1	0	0	0	0		0	0		0	0	0	0	0	0	0	0	0		0		0	0	0	0	0			0	0	0		0	0	0					0	0	0
		CACO3(S)			0			0	1	1	1	1		1	1		1	1	1	1	1	1	1	1	1		1		1	0.624892	0	0	0			0	1	0		1	1	1					0.0351445	0.0351445	0
		K2CO3(S)			0			0	0	0	0	0		0	0		0	0	0	0	0	0	0	0	0		0		0	0	0	0	0			0	0	0		0	0	0					0	0	0
		CA(OH)2S			0			0	0	0	0	0		0	0		0	0	0	0	0	0	0	0	0		0		0	0	0	0	0.882174			0	0	0.882174		0	0	0					0	0	0
		HCO3-			0			0	0	0	0	0		0	0		0	0	0	0	0	0	0	0	0		0		0	0	0	0	0			0	0	0		0	0	0					0	0	0
		OH-			0			0	0	0	0	0		0	0		0	0	0	0	0	0	0	0	0		0		0	0	0	1.12312e-08	0			0	0	0		0	0	0					0	0	0
		CO3--			0			0	0	0	0	0		0	0		0	0	0	0	0	0	0	0	0		0		0	0	0	0	0			0	0	0		0	0	0					0	0	0
		CAO			0			0	0	0	0	0		0	0		0	0	0	0	0	0	0	0	0		0		0	0.375108	1	0	0.117826			1	0	0.117826		0	0	0					0.964856	0.964856	1
		Volume Flow	l/hr					0														4.69038e-06										41288.3
		CIPSD Substream
		Temperature	C						21	21	21	21		21	21		21	21	21	21	21	21	21	21	21		21.001		21	60.8684	96.7063	300	300			60.8684	60.8684	99.0645		57.5791	25	311.102					900	500	500
		Pressure	bar						1.01325	1.01325	1.01325	1.01325		1.01325	1.01325		1.01325	1.01325	1.01325	1.01325	1.01325	1.01325	1.01325	1.01325	1.01325		1.01325		1.01325	0.9	0.9	0.98	0.98			0.9	0.9	0.98		0.9	0.9	0.9					0.928	0.9	0.9
		Molar Liquid Fraction							0	0	0	0		0	0		0	0	0	0	0	0	0	0	0		0		0	0	0	0	0			0	0	0		0	0	0					0	0	0
		Molar Solid Fraction							1	1	1	1		1	1		1	1	1	1	1	1	1	1	1		1		1	1	1	1	1			1	1	1		1	1	1					1	1	1
		Mass Liquid Fraction							0	0	0	0		0	0		0	0	0	0	0	0	0	0	0		0		0	0	0	0	0			0	0	0		0	0	0					0	0	0
		Mass Solid Fraction							1	1	1	1		1	1		1	1	1	1	1	1	1	1	1		1		1	1	1	1	1			1	1	1		1	1	1					1	1	1
		Molar Enthalpy	kJ/mol						-1207.7	-1207.7	-1207.7	-1207.7		-1207.7	-1207.7		-1207.7	-1207.7	-1207.7	-1207.7	-1207.7	-1207.7	-1207.7	-1207.7	-1207.7		-1207.7		-1207.7	-909.07	-631.931	-908.237	-908.237			-633.54	-1204.27	-927.166		-1204.56	-1207.37	-1178.99					-600.82	-622.79	-611.875
		Mass Enthalpy	kJ/kg						-12066.5	-12066.5	-12066.5	-12066.5		-12066.5	-12066.5		-12066.5	-12066.5	-12066.5	-12066.5	-12066.5	-12066.5	-12066.5	-12066.5	-12066.5		-12066.5		-12066.5	-11756.6	-11268.9	-12722.1	-12722.1			-11297.6	-12032.2	-12987.3		-12035.1	-12063.2	-11779.6					-10548.5	-10934.3	-10911.3
		Molar Entropy	J/kmol-K						-264506	-264506	-264506	-264506		-264506	-264506		-264506	-264506	-264506	-264506	-264506	-264506	-264506	-264506	-264506		-264506		-264506	-174697	-96514.2	-206606	-206606			-101091	-253558	-247107		-254440	-263384	-197576					-39382	-62245.5	-60129.9
		Mass Entropy	J/kg-K						-2642.76	-2642.76	-2642.76	-2642.76		-2642.76	-2642.76		-2642.76	-2642.76	-2642.76	-2642.76	-2642.76	-2642.76	-2642.76	-2642.76	-2642.76		-2642.76		-2642.76	-2259.29	-1721.09	-2894.02	-2894.02			-1802.71	-2533.37	-3461.35		-2542.18	-2631.55	-1974.04					-691.427	-1092.84	-1072.27
		Molar Density	kmol/cum						27.0753	27.0753	27.0753	27.0753		27.0753	27.0753		27.0753	27.0753	27.0753	27.0753	27.0753	27.0753	27.0753	27.0753	27.0753		27.0753		27.0753	37.7337	59.6516	32.6667	32.6667			59.6516	27.0753	32.6667		27.0753	27.0753	27.0753					58.2499	58.2499	59.6516
		Mass Density	kg/cum						2709.89	2709.89	2709.89	2709.89		2709.89	2709.89		2709.89	2709.89	2709.89	2709.89	2709.89	2709.89	2709.89	2709.89	2709.89		2709.89		2709.89	2917.72	3345.11	2332.09	2332.09			3345.11	2709.89	2332.09		2709.89	2709.89	2709.89					3317.78	3317.78	3345.11
		Enthalpy Flow	MW						-31.8422	-859.727	-98.5431	-761.183		-0.214824	-98.5431		-98.5431	-11.3961	-72.0638	-72.0638	-15.0831	-761.398	-11.3961	-772.795	-772.795		-772.794		-98.3283	-1204.93	-433.227	-622.652	-622.652			-434.33	-770.595	-635.628		-842.659	-2021.59	-1974.06					-1006	-1042.78	-1004.02
		Average MW							100.087	100.087	100.087	100.087		100.087	100.087		100.087	100.087	100.087	100.087	100.087	100.087	100.087	100.087	100.087		100.087		100.087	77.3241	56.0774	71.3904	71.3904			56.0774	100.087	71.3904		100.087	100.087	100.087					56.9576	56.9576	56.0774
		Mole Flows	kmol/sec	0	0	0	0	0	0.0263659	0.71187	0.0815955	0.630274	0	0.000177878	0.0815955	0	0.0815955	0.00943622	0.0596702	0.0596702	0.0124891	0.630452	0.00943622	0.639888	0.639888	0	0.639888	0	0.0814176	1.32545	0.68556	0.68556	0.68556	0	0	0.68556	0.639888	0.68556	0	0.699558	1.67437	1.67437	0	0	0	0	1.67437	1.67437	1.64089
		CO2	kmol/sec	0	0	0	0	0	0	0	0	0	0	0	0	0	0	0	0	0	0	0	0	0	0	0	0	0	0	0	0	0	0	0	0	0	0	0	0	0	0	0	0	0	0	0	0	0	0
		H2O	kmol/sec	0	0	0	0	0	0	0	0	0	0	0	0	0	0	0	0	0	0	0	0	0	0	0	0	0	0	0	0	0	0	0	0	0	0	0	0	0	0	0	0	0	0	0	0	0	0
		KOH	kmol/sec	0	0	0	0	0	0	0	0	0	0	0	0	0	0	0	0	0	0	0	0	0	0	0	0	0	0	0	0	0	0	0	0	0	0	0	0	0	0	0	0	0	0	0	0	0	0
		CACO3	kmol/sec	0	0	0	0	0	0	0	0	0	0	0	0	0	0	0	0	0	0	0	0	0	0	0	0	0	0	0	0	0	0	0	0	0	0	0	0	0	0	0	0	0	0	0	0	0	0
		K2CO3	kmol/sec	0	0	0	0	0	0	0	0	0	0	0	0	0	0	0	0	0	0	0	0	0	0	0	0	0	0	0	0	0	0	0	0	0	0	0	0	0	0	0	0	0	0	0	0	0	0
		CA(OH)2	kmol/sec	0	0	0	0	0	0	0	0	0	0	0	0	0	0	0	0	0	0	0	0	0	0	0	0	0	0	0	0	0	0	0	0	0	0	0	0	0	0	0	0	0	0	0	0	0	0
		N2	kmol/sec	0	0	0	0	0	0	0	0	0	0	0	0	0	0	0	0	0	0	0	0	0	0	0	0	0	0	0	0	0	0	0	0	0	0	0	0	0	0	0	0	0	0	0	0	0	0
		O2	kmol/sec	0	0	0	0	0	0	0	0	0	0	0	0	0	0	0	0	0	0	0	0	0	0	0	0	0	0	0	0	0	0	0	0	0	0	0	0	0	0	0	0	0	0	0	0	0	0
		CA++	kmol/sec	0	0	0	0	0	0	0	0	0	0	0	0	0	0	0	0	0	0	0	0	0	0	0	0	0	0	0	0	0	0	0	0	0	0	0	0	0	0	0	0	0	0	0	0	0	0
		H3O+	kmol/sec	0	0	0	0	0	0	0	0	0	0	0	0	0	0	0	0	0	0	0	0	0	0	0	0	0	0	0	0	0	0	0	0	0	0	0	0	0	0	0	0	0	0	0	0	0	0
		CAOH+	kmol/sec	0	0	0	0	0	0	0	0	0	0	0	0	0	0	0	0	0	0	0	0	0	0	0	0	0	0	0	0	0	0	0	0	0	0	0	0	0	0	0	0	0	0	0	0	0	0
		K+	kmol/sec	0	0	0	0	0	0	0	0	0	0	0	0	0	0	0	0	0	0	0	0	0	0	0	0	0	0	0	0	0	0	0	0	0	0	0	0	0	0	0	0	0	0	0	0	0	0
		CACO3(S)	kmol/sec	0	0	0	0	0	0.0263659	0.71187	0.0815955	0.630274	0	0.000177878	0.0815955	0	0.0815955	0.00943622	0.0596702	0.0596702	0.0124891	0.630452	0.00943622	0.639888	0.639888	0	0.639888	0	0.0814176	0.639888	0	0	0	0	0	0	0.639888	0	0	0.699558	1.67437	1.67437	0	0	0	0	0.0334875	0.0334875	0
		K2CO3(S)	kmol/sec	0	0	0	0	0	0	0	0	0	0	0	0	0	0	0	0	0	0	0	0	0	0	0	0	0	0	0	0	0	0	0	0	0	0	0	0	0	0	0	0	0	0	0	0	0	0
		CA(OH)2S	kmol/sec	0	0	0	0	0	0	0	0	0	0	0	0	0	0	0	0	0	0	0	0	0	0	0	0	0	0	0	0	0.582726	0.582726	0	0	0	0	0.582726	0	0	0	0	0	0	0	0	0	0	0
		HCO3-	kmol/sec	0	0	0	0	0	0	0	0	0	0	0	0	0	0	0	0	0	0	0	0	0	0	0	0	0	0	0	0	0	0	0	0	0	0	0	0	0	0	0	0	0	0	0	0	0	0
		OH-	kmol/sec	0	0	0	0	0	0	0	0	0	0	0	0	0	0	0	0	0	0	0	0	0	0	0	0	0	0	0	0	0	0	0	0	0	0	0	0	0	0	0	0	0	0	0	0	0	0
		CO3--	kmol/sec	0	0	0	0	0	0	0	0	0	0	0	0	0	0	0	0	0	0	0	0	0	0	0	0	0	0	0	0	0	0	0	0	0	0	0	0	0	0	0	0	0	0	0	0	0	0
		CAO	kmol/sec	0	0	0	0	0	0	0	0	0	0	0	0	0	0	0	0	0	0	0	0	0	0	0	0	0	0	0.68556	0.68556	0.102834	0.102834	0	0	0.68556	0	0.102834	0	0	0	0	0	0	0	0	1.64089	1.64089	1.64089
		Mole Fractions
		CO2		0	0	0	0	0	0	0	0	0	0	0	0	0	0	0	0	0	0	0	0	0	0	0	0	0	0	0	0	0	0	0	0	0	0	0	0	0	0	0	0	0	0	0	0	0	0
		H2O		0	0	0	0	0	0	0	0	0	0	0	0	0	0	0	0	0	0	0	0	0	0	0	0	0	0	0	0	0	0	0	0	0	0	0	0	0	0	0	0	0	0	0	0	0	0
		KOH		0	0	0	0	0	0	0	0	0	0	0	0	0	0	0	0	0	0	0	0	0	0	0	0	0	0	0	0	0	0	0	0	0	0	0	0	0	0	0	0	0	0	0	0	0	0
		CACO3		0	0	0	0	0	0	0	0	0	0	0	0	0	0	0	0	0	0	0	0	0	0	0	0	0	0	0	0	0	0	0	0	0	0	0	0	0	0	0	0	0	0	0	0	0	0
		K2CO3		0	0	0	0	0	0	0	0	0	0	0	0	0	0	0	0	0	0	0	0	0	0	0	0	0	0	0	0	0	0	0	0	0	0	0	0	0	0	0	0	0	0	0	0	0	0
		CA(OH)2		0	0	0	0	0	0	0	0	0	0	0	0	0	0	0	0	0	0	0	0	0	0	0	0	0	0	0	0	0	0	0	0	0	0	0	0	0	0	0	0	0	0	0	0	0	0
		N2		0	0	0	0	0	0	0	0	0	0	0	0	0	0	0	0	0	0	0	0	0	0	0	0	0	0	0	0	0	0	0	0	0	0	0	0	0	0	0	0	0	0	0	0	0	0
		O2		0	0	0	0	0	0	0	0	0	0	0	0	0	0	0	0	0	0	0	0	0	0	0	0	0	0	0	0	0	0	0	0	0	0	0	0	0	0	0	0	0	0	0	0	0	0
		CA++		0	0	0	0	0	0	0	0	0	0	0	0	0	0	0	0	0	0	0	0	0	0	0	0	0	0	0	0	0	0	0	0	0	0	0	0	0	0	0	0	0	0	0	0	0	0
		H3O+		0	0	0	0	0	0	0	0	0	0	0	0	0	0	0	0	0	0	0	0	0	0	0	0	0	0	0	0	0	0	0	0	0	0	0	0	0	0	0	0	0	0	0	0	0	0
		CAOH+		0	0	0	0	0	0	0	0	0	0	0	0	0	0	0	0	0	0	0	0	0	0	0	0	0	0	0	0	0	0	0	0	0	0	0	0	0	0	0	0	0	0	0	0	0	0
		K+		0	0	0	0	0	0	0	0	0	0	0	0	0	0	0	0	0	0	0	0	0	0	0	0	0	0	0	0	0	0	0	0	0	0	0	0	0	0	0	0	0	0	0	0	0	0
		CACO3(S)		0	0	0	0	0	1	1	1	1	0	1	1	0	1	1	1	1	1	1	1	1	1	0	1	0	1	0.482771	0	0	0	0	0	0	1	0	0	1	1	1	0	0	0	0	0.02	0.02	0
		K2CO3(S)		0	0	0	0	0	0	0	0	0	0	0	0	0	0	0	0	0	0	0	0	0	0	0	0	0	0	0	0	0	0	0	0	0	0	0	0	0	0	0	0	0	0	0	0	0	0
		CA(OH)2S		0	0	0	0	0	0	0	0	0	0	0	0	0	0	0	0	0	0	0	0	0	0	0	0	0	0	0	0	0.85	0.85	0	0	0	0	0.85	0	0	0	0	0	0	0	0	0	0	0
		HCO3-		0	0	0	0	0	0	0	0	0	0	0	0	0	0	0	0	0	0	0	0	0	0	0	0	0	0	0	0	0	0	0	0	0	0	0	0	0	0	0	0	0	0	0	0	0	0
		OH-		0	0	0	0	0	0	0	0	0	0	0	0	0	0	0	0	0	0	0	0	0	0	0	0	0	0	0	0	0	0	0	0	0	0	0	0	0	0	0	0	0	0	0	0	0	0
		CO3--		0	0	0	0	0	0	0	0	0	0	0	0	0	0	0	0	0	0	0	0	0	0	0	0	0	0	0	0	0	0	0	0	0	0	0	0	0	0	0	0	0	0	0	0	0	0
		CAO		0	0	0	0	0	0	0	0	0	0	0	0	0	0	0	0	0	0	0	0	0	0	0	0	0	0	0.517229	1	0.15	0.15	0	0	1	0	0.15	0	0	0	0	0	0	0	0	0.98	0.98	1
		Mass Flows	tonne/hr						9.5	256.497	29.4	227.097		0.064092	29.4		29.4	3.4	21.5	21.5	4.5	227.161	3.4	230.561	230.561		230.561		29.3359	368.961	138.4	176.193	176.193			138.4	230.561	176.193		252.061	603.3	603.3					343.326	343.326	331.26
		CO2	tonne/hr						0	0	0	0		0	0		0	0	0	0	0	0	0	0	0		0		0	0	0	0	0			0	0	0		0	0	0					0	0	0
		H2O	tonne/hr						0	0	0	0		0	0		0	0	0	0	0	0	0	0	0		0		0	0	0	0	0			0	0	0		0	0	0					0	0	0
		KOH	tonne/hr						0	0	0	0		0	0		0	0	0	0	0	0	0	0	0		0		0	0	0	0	0			0	0	0		0	0	0					0	0	0
		CACO3	tonne/hr						0	0	0	0		0	0		0	0	0	0	0	0	0	0	0		0		0	0	0	0	0			0	0	0		0	0	0					0	0	0
		K2CO3	tonne/hr						0	0	0	0		0	0		0	0	0	0	0	0	0	0	0		0		0	0	0	0	0			0	0	0		0	0	0					0	0	0
		CA(OH)2	tonne/hr						0	0	0	0		0	0		0	0	0	0	0	0	0	0	0		0		0	0	0	0	0			0	0	0		0	0	0					0	0	0
		N2	tonne/hr						0	0	0	0		0	0		0	0	0	0	0	0	0	0	0		0		0	0	0	0	0			0	0	0		0	0	0					0	0	0
		O2	tonne/hr						0	0	0	0		0	0		0	0	0	0	0	0	0	0	0		0		0	0	0	0	0			0	0	0		0	0	0					0	0	0
		CA++	tonne/hr						0	0	0	0		0	0		0	0	0	0	0	0	0	0	0		0		0	0	0	0	0			0	0	0		0	0	0					0	0	0
		H3O+	tonne/hr						0	0	0	0		0	0		0	0	0	0	0	0	0	0	0		0		0	0	0	0	0			0	0	0		0	0	0					0	0	0
		CAOH+	tonne/hr						0	0	0	0		0	0		0	0	0	0	0	0	0	0	0		0		0	0	0	0	0			0	0	0		0	0	0					0	0	0
		K+	tonne/hr						0	0	0	0		0	0		0	0	0	0	0	0	0	0	0		0		0	0	0	0	0			0	0	0		0	0	0					0	0	0
		CACO3(S)	tonne/hr						9.5	256.497	29.4	227.097		0.064092	29.4		29.4	3.4	21.5	21.5	4.5	227.161	3.4	230.561	230.561		230.561		29.3359	230.561	0	0	0			0	230.561	0		252.061	603.3	603.3					12.066	12.066	0
		K2CO3(S)	tonne/hr						0	0	0	0		0	0		0	0	0	0	0	0	0	0	0		0		0	0	0	0	0			0	0	0		0	0	0					0	0	0
		CA(OH)2S	tonne/hr						0	0	0	0		0	0		0	0	0	0	0	0	0	0	0		0		0	0	0	155.433	155.433			0	0	155.433		0	0	0					0	0	0
		HCO3-	tonne/hr						0	0	0	0		0	0		0	0	0	0	0	0	0	0	0		0		0	0	0	0	0			0	0	0		0	0	0					0	0	0
		OH-	tonne/hr						0	0	0	0		0	0		0	0	0	0	0	0	0	0	0		0		0	0	0	0	0			0	0	0		0	0	0					0	0	0
		CO3--	tonne/hr						0	0	0	0		0	0		0	0	0	0	0	0	0	0	0		0		0	0	0	0	0			0	0	0		0	0	0					0	0	0
		CAO	tonne/hr						0	0	0	0		0	0		0	0	0	0	0	0	0	0	0		0		0	138.4	138.4	20.76	20.76			138.4	0	20.76		0	0	0					331.26	331.26	331.26
		Mass Fractions
		CO2		0	0	0	0	0	0	0	0	0	0	0	0	0	0	0	0	0	0	0	0	0	0	0	0	0	0	0	0	0	0	0	0	0	0	0	0	0	0	0	0	0	0	0	0	0	0
		H2O		0	0	0	0	0	0	0	0	0	0	0	0	0	0	0	0	0	0	0	0	0	0	0	0	0	0	0	0	0	0	0	0	0	0	0	0	0	0	0	0	0	0	0	0	0	0
		KOH		0	0	0	0	0	0	0	0	0	0	0	0	0	0	0	0	0	0	0	0	0	0	0	0	0	0	0	0	0	0	0	0	0	0	0	0	0	0	0	0	0	0	0	0	0	0
		CACO3		0	0	0	0	0	0	0	0	0	0	0	0	0	0	0	0	0	0	0	0	0	0	0	0	0	0	0	0	0	0	0	0	0	0	0	0	0	0	0	0	0	0	0	0	0	0
		K2CO3		0	0	0	0	0	0	0	0	0	0	0	0	0	0	0	0	0	0	0	0	0	0	0	0	0	0	0	0	0	0	0	0	0	0	0	0	0	0	0	0	0	0	0	0	0	0
		CA(OH)2		0	0	0	0	0	0	0	0	0	0	0	0	0	0	0	0	0	0	0	0	0	0	0	0	0	0	0	0	0	0	0	0	0	0	0	0	0	0	0	0	0	0	0	0	0	0
		N2		0	0	0	0	0	0	0	0	0	0	0	0	0	0	0	0	0	0	0	0	0	0	0	0	0	0	0	0	0	0	0	0	0	0	0	0	0	0	0	0	0	0	0	0	0	0
		O2		0	0	0	0	0	0	0	0	0	0	0	0	0	0	0	0	0	0	0	0	0	0	0	0	0	0	0	0	0	0	0	0	0	0	0	0	0	0	0	0	0	0	0	0	0	0
		CA++		0	0	0	0	0	0	0	0	0	0	0	0	0	0	0	0	0	0	0	0	0	0	0	0	0	0	0	0	0	0	0	0	0	0	0	0	0	0	0	0	0	0	0	0	0	0
		H3O+		0	0	0	0	0	0	0	0	0	0	0	0	0	0	0	0	0	0	0	0	0	0	0	0	0	0	0	0	0	0	0	0	0	0	0	0	0	0	0	0	0	0	0	0	0	0
		CAOH+		0	0	0	0	0	0	0	0	0	0	0	0	0	0	0	0	0	0	0	0	0	0	0	0	0	0	0	0	0	0	0	0	0	0	0	0	0	0	0	0	0	0	0	0	0	0
		K+		0	0	0	0	0	0	0	0	0	0	0	0	0	0	0	0	0	0	0	0	0	0	0	0	0	0	0	0	0	0	0	0	0	0	0	0	0	0	0	0	0	0	0	0	0	0
		CACO3(S)		0	0	0	0	0	1	1	1	1	0	1	1	0	1	1	1	1	1	1	1	1	1	0	1	0	1	0.624892	0	0	0	0	0	0	1	0	0	1	1	1	0	0	0	0	0.0351445	0.0351445	0
		K2CO3(S)		0	0	0	0	0	0	0	0	0	0	0	0	0	0	0	0	0	0	0	0	0	0	0	0	0	0	0	0	0	0	0	0	0	0	0	0	0	0	0	0	0	0	0	0	0	0
		CA(OH)2S		0	0	0	0	0	0	0	0	0	0	0	0	0	0	0	0	0	0	0	0	0	0	0	0	0	0	0	0	0.882174	0.882174	0	0	0	0	0.882174	0	0	0	0	0	0	0	0	0	0	0
		HCO3-		0	0	0	0	0	0	0	0	0	0	0	0	0	0	0	0	0	0	0	0	0	0	0	0	0	0	0	0	0	0	0	0	0	0	0	0	0	0	0	0	0	0	0	0	0	0
		OH-		0	0	0	0	0	0	0	0	0	0	0	0	0	0	0	0	0	0	0	0	0	0	0	0	0	0	0	0	0	0	0	0	0	0	0	0	0	0	0	0	0	0	0	0	0	0
		CO3--		0	0	0	0	0	0	0	0	0	0	0	0	0	0	0	0	0	0	0	0	0	0	0	0	0	0	0	0	0	0	0	0	0	0	0	0	0	0	0	0	0	0	0	0	0	0
		CAO		0	0	0	0	0	0	0	0	0	0	0	0	0	0	0	0	0	0	0	0	0	0	0	0	0	0	0.375108	1	0.117826	0.117826	0	0	1	0	0.117826	0	0	0	0	0	0	0	0	0.964856	0.964856	1
		Volume Flow	l/hr						3505.67	94651.9	10849.1	83802.7		23.6511	10849.1		10849.1	1254.66	7933.89	7933.89	1660.58	83826.4	1254.66	85081.1	85081.1		85081.1		10825.5	126455	41373.8	75551.4	75551.4			41373.8	85081.1	75551.4		93015	222629	222629					103481	103481	99028.1
		PSD
		0 - 0.1 mm							0	0	0	0		0	0		0	0	0	3.05171e-05	0	0	0	0	0		0		0	0	0	0	0			0	0	0		2.60302e-06	0	0					0	0	0
		- 0.2 mm							0.09992	0.09992	0.09992	0.09992		0.09992	0		0	0	0	0.000945569	0	0.09992	0.09992	0.09992	0.09992		0.09992		0.09992	0.0950963	0.0950963	0.0950963	0.0950963			0.0950963	0.0950963	0.0950963		0.0870655	0.0870604	0.0870604					0.0870604	0.0870604	0.0870604
		- 0.3 mm							0.29987	0.29987	0.29987	0.29987		0.29987	0		0	0	0	0.00641226	0	0.29987	0.29987	0.29987	0.29987		0.29987		0.29987	0.285568	0.285568	0.285568	0.285568			0.285568	0.285568	0.285568		0.261757	0.261741	0.261741					0.261741	0.261741	0.261741
		- 0.4 mm							0.30003	0.30003	0.30003	0.30003		0.30003	0.0176366		0.0176366	0.0176366	0.0176366	0.0233784	0.0176366	0.30003	0.30003	0.30003	0.30003		0.30003		0.30003	0.286547	0.286547	0.286547	0.286547			0.286547	0.286547	0.286547		0.264099	0.264085	0.264085					0.264085	0.264085	0.264085
		- 0.5 mm							0.30003	0.30003	0.30003	0.30003		0.30003	0.0699365		0.0699365	0.0699365	0.0699365	0.0601944	0.0699365	0.30003	0.30003	0.30003	0.30003		0.30003		0.30003	0.288341	0.288341	0.288341	0.288341			0.288341	0.288341	0.288341		0.268881	0.268869	0.268869					0.268869	0.268869	0.268869
		- 0.6 mm							0.000150015	0.000150015	0.000150015	0.000150015		0.000150015	0		0	0	0	0.120288	0	0.000150015	0.000150015	0.000150015	0.000150015		0.000150015		0.000150015	0.0060052	0.0060052	0.0060052	0.0060052			0.0060052	0.0060052	0.0060052		0.0157532	0.0157594	0.0157594					0.0157594	0.0157594	0.0157594
		- 0.7 mm							0	0	0	0		0	0		0	0	0	0.19	0	0	0	0	0		0		0	0.00926007	0.00926007	0.00926007	0.00926007			0.00926007	0.00926007	0.00926007		0.0246766	0.0246864	0.0246864					0.0246864	0.0246864	0.0246864
		- 0.8 mm							0	0	0	0		0	0.262816		0.262816	0.262816	0.262816	0.230872	0.262816	0	0	0	0		0		0	0.0112521	0.0112521	0.0112521	0.0112521			0.0112521	0.0112521	0.0112521		0.029985	0.0299969	0.0299969					0.0299969	0.0299969	0.0299969
		- 0.9 mm							0	0	0	0		0	0		0	0	0	0.202916	0	0	0	0	0		0		0	0.00988956	0.00988956	0.00988956	0.00988956			0.00988956	0.00988956	0.00988956		0.0263541	0.0263646	0.0263646					0.0263646	0.0263646	0.0263646
		- 1 mm							0	0	0	0		0	0.123567		0.123567	0.123567	0.123567	0.117688	0.123567	0	0	0	0		0		0	0.00573578	0.00573578	0.00573578	0.00573578			0.00573578	0.00573578	0.00573578		0.015285	0.015291	0.015291					0.015291	0.015291	0.015291
		- 1.2 mm							0	0	0	0		0	0.262956		0.262956	0.262956	0.262956	0.0467722	0.262956	0	0	0	0		0		0	0.00227955	0.00227955	0.00227955	0.00227955			0.00227955	0.00227955	0.00227955		0.00607463	0.00607704	0.00607704					0.00607704	0.00607704	0.00607704
		- 1.5 mm							0	0	0	0		0	0.262956		0.262956	0.262956	0.262956	0.000503589	0.262956	0	0	0	0		0		0	2.58824e-05	2.58824e-05	2.58824e-05	2.58824e-05			2.58824e-05	2.58824e-05	2.58824e-05		6.66293e-05	6.9e-05	6.9e-05					6.9e-05	6.9e-05	6.9e-05
		- 2 mm							0	0	0	0		0	0.000131465		0.000131465	0.000131465	0.000131465	8.62056e-11	0.000131465	0	0	0	0		0		0	0	0	0	0			0	0	0		7.35307e-12	0	0					0	0	0
		- 2.5 mm							0	0	0	0		0	0		0	0	0	0	0	0	0	0	0		0		0	0	0	0	0			0	0	0		0	0	0					0	0	0
[truncated: 28 more columns]

## Sheet: Heat
		Heat
		Stream Name	HEAT
		QCALC MW	49.1048
		TBEGIN C	300
		TEND C	96.7063
