# Supplementary material for: Solar-Powered Direct Air Capture: Techno-Economic and Environmental Assessment
Source: Environ Sci Technol. 2024 Jan 25;58(5):2282–92. doi: 10.1021/acs.est.3c08269 (PMC10851427; doi:10.1021/acs.est.3c08269)
Supplement: Supplementary file 1 — es3c08269_si_001.zip [file es3c08269_si_001.zip › CAPEX_Breakdown.xlsx]

## Sheet: Screening_Results
Location	LCOD (USD/tCO2)	AC_Section (m2)	Solar field surface (m2)	MW_intercept (MW)	Number of fields	INT peak capacity (tCO2/h)	WACC (%)	CONT Production (tCO2/y)	INT Production (tCO2/y)	Total optimization time (s)	CONT_peak (tCO2/h)	air_flow_hour (m3/h)	PV_installed (MWp)	Battery_installed (MWh)	Tower_height (m)	CaCO3_storage (t)	CaO_storage (t)	water_day (m3/d)	CO2_storage (t)	AC_Cost (USD2022)	Pellet_Cost (USD2022)	Filter_Cost (USD2022)	Slaker_Cost (USD2022)	TURB1_Cost (USD2022)	other_CONT_Cost (USD2022)	COMP_Cost (USD2022)	TURB2_Cost (USD2022)	other_INT_Cost (USD2022)	heliostat_Cost (USD2022)	tower_Cost (USD2022)	calciner_Cost (USD2022)	WS_Cost (USD2022)	CaCO3S_Cost (USD2022)	CaOS_Cost (USD2022)	CO2S_Cost (USD2022)	CAPEX_DES (USD2022)	CAPEX_Panels (USD2022)	CAPEX_Battery (USD2022)	indirect_field_costs (USD2022)	engineering_costs (USD2022)	other_project_costs (USD2022)	contingency_costs (USD2022)	OPEX_fix (USD2022/y)	OPEX_var (USD2022/y)	Fans Electricity (kWh/tCO2)	Water Losses (tH2O/tCO2)	PV_error (MWh)	Total_CAPEX (USD2022)	LCOP Constant WACC (USD2022/tCO2)
1	544.486	3616.7	411282	220.307	5	65.9149	5.8	100000	100000	384.673	13.1781	1.82281e+07	6.5212	1.809	107.7	61937	34702.3	2783	4261.8	2.62543e+07	4.51261e+07	1.1855e+07	6.67776e+06	1.09819e+07	2.0179e+07	1.89237e+07	3.26455e+07	1.03138e+07	3.59276e+07	3.65848e+07	9.63014e+06	1.88101e+06	1.44057e+07	7.0412e+06	2.91663e+06	1.1909e+07	3.63339e+06	548578	3.89967e+07	5.95852e+07	2.12401e+07	6.92863e+07	1.48963e+07	1.44466e+06	57.0281	3.9861	0	4.96543e+08	488.011
4	588.618	3577.84	531415	276.137	6	70.9365	5.8	100000	100000	418.393	13.2487	1.80323e+07	6.5212	2.947	108.8	55711.3	31214.2	3111.88	4261.8	2.59722e+07	4.52891e+07	1.18946e+07	6.70187e+06	1.10357e+07	2.01787e+07	1.98856e+07	3.70099e+07	1.13791e+07	4.64218e+07	4.44576e+07	1.0862e+07	1.99662e+06	1.30484e+07	6.42418e+06	2.91663e+06	1.30328e+07	3.63339e+06	893676	4.22438e+07	6.45466e+07	2.30087e+07	7.50555e+07	1.61367e+07	1.44466e+06	56.4154	4.3505	0	5.37888e+08	527.443
5	520.707	4253.55	324654	223.307	5	60.4036	5.8	100000	100000	458.311	13.476	2.14379e+07	6.5212	4.278	108	28537	15988.8	3135.1	4261.8	3.08773e+07	4.58122e+07	1.20217e+07	6.77928e+06	1.1209e+07	2.13399e+07	1.78402e+07	3.01362e+07	9.59527e+06	2.83602e+07	3.67103e+07	9.14239e+06	2.00479e+06	7.1241e+06	3.73096e+06	2.91663e+06	1.31113e+07	3.63339e+06	1.2973e+06	3.72472e+07	5.6912e+07	2.02872e+07	6.61779e+07	1.4228e+07	1.44466e+06	67.07	4.37351	0	4.74267e+08	466.765
6	555.577	3988.95	431044	269.794	6	70.2335	5.8	100000	100000	420.067	13.5211	2.01043e+07	6.5212	2.667	108	23135.9	12962.7	2126.42	4261.8	2.89565e+07	4.59157e+07	1.20469e+07	6.79459e+06	1.12434e+07	2.09914e+07	1.97523e+07	3.66738e+07	1.12852e+07	3.76539e+07	4.40524e+07	1.07677e+07	1.6502e+06	5.9466e+06	3.19566e+06	2.91663e+06	9.58358e+06	3.63339e+06	808766	3.98128e+07	6.08321e+07	2.16846e+07	7.07363e+07	1.5208e+07	1.44466e+06	62.8977	2.96001	0	5.06934e+08	497.921
38	478.054	4633.04	240730	168.105	4	51.1152	5.1	100000	100000	267.134	14.7334	2.33505e+07	6.5212	7.673	106.4	25752.2	14428.5	4122.65	4261.8	3.3632e+07	4.86555e+07	1.2711e+07	7.20004e+06	1.21635e+07	2.28724e+07	1.59379e+07	2.58622e+07	8.36002e+06	2.1029e+07	2.88379e+07	7.52455e+06	2.35195e+06	6.51699e+06	3.45496e+06	2.91663e+06	1.63552e+07	3.63339e+06	2.32683e+06	3.58138e+07	5.47218e+07	1.95065e+07	6.36311e+07	1.36805e+07	1.44466e+06	73.0537	8.25682	0	4.56015e+08	449.358
39	430.476	3944.84	230412	144.159	3	48.6427	5.1	100000	100000	156.798	13.6958	1.9882e+07	3.2606	3.028	111	23389.3	13104.6	2933.11	4261.8	2.86363e+07	4.63152e+07	1.21439e+07	6.85372e+06	1.13764e+07	2.10651e+07	1.54131e+07	2.4714e+07	8.02542e+06	2.01277e+07	2.27986e+07	6.66416e+06	1.93378e+06	6.00184e+06	3.22077e+06	2.91663e+06	1.24249e+07	1.8167e+06	918239	3.21383e+07	4.91059e+07	1.75046e+07	5.71009e+07	1.22765e+07	1.44466e+06	62.2022	6.01428	0	4.09216e+08	404.725
40	465.105	4328.41	226692	130.527	3	46.1088	5.1	100000	100000	157.429	15.6824	2.18152e+07	6.5212	8.263	107.8	26925.9	15086.1	5036.06	4261.8	3.14207e+07	5.07493e+07	1.32167e+07	7.50987e+06	1.28792e+07	2.31552e+07	1.48662e+07	2.35321e+07	7.67966e+06	1.98027e+07	2.19759e+07	6.37212e+06	2.67304e+06	6.77286e+06	3.57128e+06	2.91663e+06	1.92231e+07	3.63339e+06	2.50575e+06	3.48134e+07	5.31933e+07	1.89617e+07	6.18538e+07	1.32983e+07	1.44466e+06	68.2504	12.3028	0	4.43278e+08	437.211
41	469.083	4407.43	223383	132.871	3	45.9011	5.1	100000	100000	176.716	15.7424	2.22134e+07	6.5212	14.613	108.4	25757.6	14431.6	5100.99	4261.8	3.19943e+07	5.08803e+07	1.32483e+07	7.52927e+06	1.29243e+07	2.33153e+07	1.4821e+07	2.3435e+07	7.65119e+06	1.95137e+07	2.21272e+07	6.36519e+06	2.69586e+06	6.51816e+06	3.4555e+06	2.91663e+06	1.94229e+07	3.63339e+06	4.43138e+06	3.51208e+07	5.3663e+07	1.91291e+07	6.23999e+07	1.34157e+07	1.44466e+06	69.4963	12.3027	0	4.47192e+08	440.943
49	506.589	3514.41	427972	242.537	5	67.4333	5.1	100000	100000	216.423	13.0051	1.77126e+07	3.2606	3.111	110.5	32466.3	18190.4	2346.48	4261.8	2.55117e+07	4.47254e+07	1.17575e+07	6.61847e+06	1.08498e+07	1.98926e+07	1.9217e+07	3.53321e+07	1.09098e+07	3.73855e+07	3.7779e+07	9.85815e+06	1.72756e+06	7.98074e+06	4.12039e+06	2.91663e+06	1.03766e+07	1.8167e+06	943409	3.8018e+07	5.80898e+07	2.07071e+07	6.75474e+07	1.45224e+07	1.44466e+06	55.4152	3.63234	0	4.84081e+08	476.126
50	486.848	3525.07	385878	219.24	5	64.0395	5.1	100000	100000	251.021	13.0431	1.77664e+07	3.2606	1.678	107.5	30016.4	16817.7	2171.42	4261.8	2.55891e+07	4.48136e+07	1.17789e+07	6.63152e+06	1.08788e+07	1.99384e+07	1.85584e+07	3.17937e+07	1.00704e+07	3.37084e+07	3.65014e+07	9.45441e+06	1.66602e+06	7.44663e+06	3.87758e+06	2.91663e+06	9.74697e+06	1.8167e+06	508852	3.6493e+07	5.57596e+07	1.98764e+07	6.48379e+07	1.39399e+07	1.44466e+06	55.5833	3.55444	0	4.64663e+08	457.607
53	488.748	3573.03	401377	230.089	5	65.5933	5.1	100000	100000	328.697	13.1381	1.80081e+07	3.2606	3.212	109	19066.3	10682.6	2148.28	4261.8	2.59373e+07	4.50335e+07	1.18324e+07	6.66406e+06	1.09513e+07	2.00837e+07	1.88613e+07	3.24996e+07	1.02722e+07	3.50623e+07	3.7133e+07	9.64326e+06	1.65789e+06	5.05938e+06	2.79233e+06	2.91663e+06	9.66304e+06	1.8167e+06	974037	3.66398e+07	5.59839e+07	1.99564e+07	6.50987e+07	1.3996e+07	1.44466e+06	56.3395	3.95878	0	4.66533e+08	459.389
54	487.876	3551.63	402611	227.565	5	62.4107	5.1	100000	100000	180.187	13.1479	1.79002e+07	3.2606	2.421	108.6	23794.1	13331.5	2452.05	4261.8	2.57819e+07	4.50564e+07	1.1838e+07	6.66744e+06	1.09588e+07	2.00605e+07	1.82384e+07	3.10522e+07	9.8581e+06	3.51701e+07	3.69632e+07	9.34295e+06	1.76467e+06	6.0901e+06	3.2609e+06	2.91663e+06	1.07519e+07	1.8167e+06	734167	3.65724e+07	5.5881e+07	1.99197e+07	6.49791e+07	1.39703e+07	1.44466e+06	56.002	4.01514	0	4.65675e+08	458.571
56	474.414	3547.31	373565	215.968	5	61.4048	5.1	100000	100000	206.41	13.0798	1.78784e+07	3.2606	1.065	105.8	15805.2	8855.41	2395.03	4261.8	2.57506e+07	4.48985e+07	1.17996e+07	6.64408e+06	1.09068e+07	1.99999e+07	1.80393e+07	3.05934e+07	9.72655e+06	3.26328e+07	3.58028e+07	9.16179e+06	1.74463e+06	4.34842e+06	2.46913e+06	2.91663e+06	1.05496e+07	1.8167e+06	322960	3.55325e+07	5.4292e+07	1.93533e+07	6.31313e+07	1.3573e+07	1.44466e+06	55.934	3.8015	0	4.52433e+08	445.942
57	662.137	3883.79	243387	154.832	4	50.459	11.8	100000	100000	140.148	13.4848	1.95743e+07	3.2606	4.138	103.8	16753.5	9386.74	2661.29	4261.8	2.81931e+07	4.58324e+07	1.20267e+07	6.78227e+06	1.12158e+07	2.081e+07	1.57994e+07	2.5558e+07	8.27148e+06	2.12611e+07	2.80034e+07	7.39812e+06	1.83823e+06	4.55517e+06	2.56312e+06	2.91663e+06	1.14867e+07	1.8167e+06	1.25485e+06	3.26732e+07	4.99232e+07	1.7796e+07	5.80513e+07	1.24808e+07	1.44466e+06	61.2396	5.35972	0	4.16027e+08	411.221
58	631.098	4061.91	193772	124.866	3	42.6356	11.8	100000	100000	273.346	13.9346	2.0472e+07	3.2606	3.496	106.4	19479.4	10914	3119.89	4261.8	2.94861e+07	4.68588e+07	1.22758e+07	6.93416e+06	1.1558e+07	2.14226e+07	1.41004e+07	2.19031e+07	7.20071e+06	1.6927e+07	2.16284e+07	6.03123e+06	1.99944e+06	5.14945e+06	2.83328e+06	2.91663e+06	1.30599e+07	1.8167e+06	1.06016e+06	3.10976e+07	4.75158e+07	1.69378e+07	5.52519e+07	1.18789e+07	1.44466e+06	64.0481	6.88069	0	3.95965e+08	392.087
59	685.949	4339.43	207308	132.182	3	44.4564	11.8	100000	100000	237.497	15.0419	2.18707e+07	6.5212	12.498	108.2	23590.2	13217.2	4521.18	4261.8	3.15007e+07	4.93408e+07	1.28767e+07	7.30145e+06	1.23965e+07	2.26832e+07	1.45043e+07	2.27584e+07	7.45254e+06	1.81094e+07	2.20766e+07	6.23083e+06	2.49204e+06	6.04565e+06	3.24069e+06	2.91663e+06	1.76201e+07	3.63339e+06	3.79001e+06	3.38639e+07	5.17425e+07	1.84445e+07	6.01668e+07	1.29356e+07	1.44466e+06	68.4241	10.2563	0	4.31188e+08	425.68
60	658.325	3908.99	221144	127.523	3	44.7498	11.8	100000	100000	120.521	14.3692	1.97013e+07	3.2606	7.548	107.1	21505	12048.9	4167.01	4261.8	2.83761e+07	4.78404e+07	1.25138e+07	7.07941e+06	1.18878e+07	2.15395e+07	1.45689e+07	2.2896e+07	7.49297e+06	1.93181e+07	2.18012e+07	6.2357e+06	2.36754e+06	5.59104e+06	3.03402e+06	2.91663e+06	1.64971e+07	1.8167e+06	2.28893e+06	3.24802e+07	4.96283e+07	1.76908e+07	5.77084e+07	1.24071e+07	1.44466e+06	61.637	9.2631	0	4.13569e+08	408.877
61	697.826	4327.18	216879	126.093	3	45.4791	11.8	100000	100000	140.264	15.7406	2.1809e+07	6.5212	8.272	106.7	23260.9	13032.7	4997.92	4261.8	3.14118e+07	5.08763e+07	1.32474e+07	7.52868e+06	1.2923e+07	2.31974e+07	1.47288e+07	2.32376e+07	7.59327e+06	1.89455e+07	2.17022e+07	6.29364e+06	2.65963e+06	5.97385e+06	3.20805e+06	2.91663e+06	1.91054e+07	3.63339e+06	2.50848e+06	3.44627e+07	5.26575e+07	1.87707e+07	6.12308e+07	1.31644e+07	1.44466e+06	68.2309	12.2189	0	4.38813e+08	432.952
62	650.456	3774.6	247822	142.988	3	47.7535	11.8	100000	100000	206.398	13.8502	1.9024e+07	3.2606	4.468	110.7	14264.6	7992.21	3491.66	4261.8	2.74005e+07	4.6667e+07	1.22293e+07	6.90577e+06	1.14938e+07	2.09393e+07	1.52223e+07	2.42998e+07	7.90442e+06	2.16484e+07	2.27198e+07	6.57787e+06	2.13013e+06	4.01254e+06	2.31644e+06	2.91663e+06	1.43025e+07	1.8167e+06	1.35492e+06	3.20739e+07	4.90074e+07	1.74695e+07	5.69864e+07	1.22519e+07	1.44466e+06	59.5179	7.76679	0	4.08395e+08	403.942
63	690.381	4087.63	244941	142.617	3	47.2502	11.8	100000	100000	185.721	14.8975	2.06017e+07	6.5212	6.614	110.7	24666.1	13820	4387.41	4261.8	2.96729e+07	4.90206e+07	1.27993e+07	7.25406e+06	1.22875e+07	2.22069e+07	1.51137e+07	2.40651e+07	7.83577e+06	2.13968e+07	2.27198e+07	6.53239e+06	2.44502e+06	6.2802e+06	3.34732e+06	2.91663e+06	1.7198e+07	3.63339e+06	2.00569e+06	3.40873e+07	5.20839e+07	1.85662e+07	6.05637e+07	1.3021e+07	1.44466e+06	64.4538	10.3034	0	4.34032e+08	428.393
64	653.955	3901.85	235443	142.904	3	46.7941	11.8	100000	100000	188.69	13.9269	1.96653e+07	3.2606	4.161	110.7	20456.7	11461.6	3493.02	4261.8	2.83242e+07	4.68414e+07	1.22716e+07	6.93158e+06	1.15521e+07	2.11842e+07	1.50151e+07	2.38523e+07	7.77347e+06	2.05671e+07	2.27198e+07	6.49118e+06	2.13061e+06	5.3625e+06	2.93013e+06	2.91663e+06	1.4307e+07	1.8167e+06	1.26182e+06	3.22503e+07	4.92771e+07	1.75656e+07	5.72999e+07	1.23193e+07	1.44466e+06	61.5244	7.66558	0	4.10642e+08	406.085
65	651.251	3763	247948	143.317	3	47.0389	11.8	100000	100000	169.794	13.7782	1.89655e+07	3.2606	4.195	110.8	18174.7	10183	3548.98	4261.8	2.73163e+07	4.65031e+07	1.21895e+07	6.88152e+06	1.14391e+07	2.08659e+07	1.50681e+07	2.39665e+07	7.80691e+06	2.16595e+07	2.2746e+07	6.51527e+06	2.15028e+06	4.865e+06	2.70397e+06	2.91663e+06	1.44917e+07	1.8167e+06	1.27213e+06	3.2114e+07	4.90687e+07	1.74913e+07	5.70576e+07	1.22672e+07	1.44466e+06	59.3349	7.37229	0	4.08906e+08	404.429
66	690.111	3699.49	291201	171.676	4	53.0084	11.8	100000	100000	190.499	13.5254	1.86454e+07	3.2606	2.99	107.1	28267.2	15837.7	3066.79	4261.8	2.68553e+07	4.59254e+07	1.20492e+07	6.79603e+06	1.12467e+07	2.05745e+07	1.63342e+07	2.67383e+07	8.6145e+06	2.54378e+07	2.90683e+07	7.7135e+06	1.98077e+06	7.06529e+06	3.70422e+06	2.91663e+06	1.28801e+07	1.8167e+06	906715	3.40737e+07	5.20631e+07	1.85588e+07	6.05396e+07	1.30158e+07	1.44466e+06	58.3336	6.00316	0	4.33859e+08	428.228
72	725.087	3560.34	358320	207.4	5	59.2775	11.8	100000	100000	184.471	13.1407	1.79441e+07	3.2606	1.157	105.7	30943.9	17337.4	2501.39	4261.8	2.58452e+07	4.50396e+07	1.18339e+07	6.66495e+06	1.09533e+07	2.00674e+07	1.76149e+07	2.96211e+07	9.4472e+06	3.13011e+07	3.57623e+07	8.96672e+06	1.78202e+06	7.64885e+06	3.96951e+06	2.91663e+06	1.09262e+07	1.8167e+06	350859	3.58374e+07	5.4758e+07	1.95194e+07	6.36732e+07	1.36895e+07	1.44466e+06	56.1395	4.42047	0	4.56316e+08	449.646
77	676.853	3507.54	325212	184.631	4	53.4148	11.8	100000	100000	228.38	12.9854	1.7678e+07	3.2606	0.992	109.3	22794.9	12771.6	2331.48	4261.8	2.54619e+07	4.46796e+07	1.17463e+07	6.61168e+06	1.08347e+07	1.98668e+07	1.64186e+07	2.6926e+07	8.66893e+06	2.84089e+07	2.98088e+07	7.8073e+06	1.72229e+06	5.87225e+06	3.16186e+06	2.91663e+06	1.0323e+07	1.8167e+06	300823	3.34051e+07	5.10415e+07	1.81946e+07	5.93516e+07	1.27604e+07	1.44466e+06	55.3069	3.48379	0	4.25346e+08	420.109
82	592.548	3582.13	302543	170.92	4	54.7327	9.2	100000	100000	252.738	12.9989	1.80539e+07	3.2606	0.905	107	43424.4	24330	2146.53	4261.8	2.60033e+07	4.4711e+07	1.17539e+07	6.61632e+06	1.0845e+07	1.99859e+07	1.66911e+07	2.75339e+07	8.84501e+06	2.64287e+07	2.90352e+07	7.86648e+06	1.65727e+06	1.03697e+07	5.20643e+06	2.91663e+06	9.65669e+06	1.8167e+06	274441	3.40217e+07	5.19836e+07	1.85304e+07	6.04471e+07	1.29959e+07	1.44466e+06	56.483	3.15725	0	4.33197e+08	427.596
83	590.467	3638.69	277289	156.061	4	51.6273	9.2	100000	100000	287.952	13.355	1.8339e+07	3.2606	2.905	104.1	39399.1	22074.7	3050.45	4261.8	2.64139e+07	4.55341e+07	1.19542e+07	6.73813e+06	1.11168e+07	2.03514e+07	1.60455e+07	2.60995e+07	8.429e+06	2.42226e+07	2.8098e+07	7.51116e+06	1.97503e+06	9.49218e+06	4.80749e+06	2.91663e+06	1.28247e+07	1.8167e+06	880939	3.38966e+07	5.17925e+07	1.84623e+07	6.02249e+07	1.29481e+07	1.44466e+06	57.3749	4.8243	0	4.31604e+08	426.077
84	589.232	3822.54	269556	161.212	4	50.5866	9.2	100000	100000	182.546	13.6139	1.92656e+07	3.2606	3.285	105.1	32273.4	18082.3	3052.84	4261.8	2.77485e+07	4.61281e+07	1.20985e+07	6.82603e+06	1.13141e+07	2.0823e+07	1.58264e+07	2.56171e+07	8.28871e+06	2.35471e+07	2.84164e+07	7.44324e+06	1.97587e+06	7.9387e+06	4.10128e+06	2.91663e+06	1.28328e+07	1.8167e+06	996174	3.3824e+07	5.16816e+07	1.84228e+07	6.00959e+07	1.29204e+07	1.44466e+06	60.2738	5.74603	0	4.3068e+08	425.195
86	508.51	3657.27	193676	118.486	3	42.8002	9.2	100000	100000	204.129	12.8945	1.84326e+07	3.2606	0.053	104.8	19682.8	11027.9	1539.02	4261.8	2.65488e+07	4.44682e+07	1.16948e+07	6.58041e+06	1.07652e+07	2.00115e+07	1.41372e+07	2.19806e+07	7.22355e+06	1.69186e+07	2.12403e+07	6.01475e+06	1.44371e+06	5.19378e+06	2.85343e+06	2.91663e+06	7.38203e+06	1.8167e+06	16072.2	2.90737e+07	4.44234e+07	1.58354e+07	5.1656e+07	1.11058e+07	1.44466e+06	57.6678	2.80584	0.021	3.70195e+08	367.51
87	516.033	4071.14	150615	102.911	3	39.6626	9.2	100000	100000	204.254	13.3456	2.05185e+07	3.2606	4.041	100.6	17368.5	9731.31	2787.02	4261.8	2.95531e+07	4.55125e+07	1.19489e+07	6.73494e+06	1.11097e+07	2.09718e+07	1.34287e+07	2.04999e+07	6.78571e+06	1.31569e+07	2.02668e+07	5.65016e+06	1.88242e+06	4.68924e+06	2.62407e+06	2.91663e+06	1.19229e+07	1.8167e+06	1.22543e+06	2.95165e+07	4.50999e+07	1.60766e+07	5.24426e+07	1.1275e+07	1.44466e+06	64.1937	5.05427	0	3.75832e+08	372.886
88	476.768	3787.16	142031	89.9471	2	38.907	9.2	100000	100000	116.607	12.9679	1.90873e+07	3.2606	0.507	109.3	11668.8	6537.83	1855.64	4261.8	2.74917e+07	4.4639e+07	1.17364e+07	6.60568e+06	1.08213e+07	2.02588e+07	1.32554e+07	2.01419e+07	6.67946e+06	1.24071e+07	1.49044e+07	5.00545e+06	1.55502e+06	3.44663e+06	2.05917e+06	2.91663e+06	8.58562e+06	1.8167e+06	153747	2.72058e+07	4.15693e+07	1.48181e+07	4.83372e+07	1.03923e+07	1.44466e+06	59.7159	3.58732	0	3.46411e+08	344.826
89	498.308	3930.78	158374	105.303	3	39.1941	9.2	100000	100000	190.713	13.0785	1.98111e+07	3.2606	1.469	101	8150.18	4566.42	2179.23	4261.8	2.85343e+07	4.48957e+07	1.17989e+07	6.64366e+06	1.09058e+07	2.05557e+07	1.33214e+07	2.0278e+07	6.71987e+06	1.38347e+07	2.03567e+07	5.61578e+06	1.66877e+06	2.67953e+06	1.71045e+06	2.91663e+06	9.77529e+06	1.8167e+06	445473	2.84734e+07	4.35061e+07	1.55085e+07	5.05893e+07	1.08765e+07	1.44466e+06	61.9806	4.18372	0	3.62551e+08	360.219
92	538.176	4701	159407	114.856	3	40.0637	9.2	100000	100000	162.198	14.0245	2.3693e+07	3.2606	8.019	103.9	11218.4	6285.47	2913.08	4261.8	3.41254e+07	4.70626e+07	1.23253e+07	6.96431e+06	1.16262e+07	2.24208e+07	1.35203e+07	2.06897e+07	6.84199e+06	1.3925e+07	2.10262e+07	5.75053e+06	1.92674e+06	3.34843e+06	2.01453e+06	2.91663e+06	1.23564e+07	1.8167e+06	2.43176e+06	3.08348e+07	4.71141e+07	1.67946e+07	5.47848e+07	1.17785e+07	1.44466e+06	74.1254	7.13865	0	3.92618e+08	388.895
97	563.288	3489.57	475231	243.932	5	68.9502	6.8	100000	100000	205.099	12.9375	1.75874e+07	3.2606	1.083	110.8	15026.8	8419.27	2023.68	4261.8	2.53314e+07	4.45683e+07	1.17192e+07	6.59521e+06	1.07981e+07	1.98024e+07	1.95079e+07	3.60595e+07	1.11135e+07	4.15138e+07	3.791e+07	1.0005e+07	1.61409e+06	4.17871e+06	2.39198e+06	2.91663e+06	9.20799e+06	1.8167e+06	328419	3.77211e+07	5.76362e+07	2.05454e+07	6.702e+07	1.4409e+07	1.44466e+06	55.0235	2.74637	0	4.80301e+08	472.521
98	561.592	3486.8	464247	239.059	5	68.3462	6.8	100000	100000	143.157	12.9016	1.75735e+07	3.2606	0.233	110.2	21426.8	12005.1	1848.08	4261.8	2.53113e+07	4.44848e+07	1.16989e+07	6.58286e+06	1.07706e+07	1.97697e+07	1.93923e+07	3.577e+07	1.10325e+07	4.05543e+07	3.76487e+07	9.93088e+06	1.55236e+06	5.574e+06	3.02628e+06	2.91663e+06	8.55733e+06	1.8167e+06	70657.1	3.76047e+07	5.74583e+07	2.0482e+07	6.68131e+07	1.43646e+07	1.44466e+06	54.9799	2.36786	0.004	4.78819e+08	471.107
113	479.671	3668.24	276811	163.005	4	48.9404	6.8	100000	100000	173.812	12.9855	1.84879e+07	3.2606	0.938	105.5	17115.9	9589.76	2016.91	4261.8	2.66284e+07	4.46798e+07	1.17464e+07	6.61172e+06	1.08348e+07	2.01002e+07	1.54767e+07	2.48525e+07	8.06585e+06	2.41808e+07	2.85452e+07	7.30514e+06	1.61171e+06	4.63417e+06	2.59903e+06	2.91663e+06	9.1831e+06	1.8167e+06	284448	3.19743e+07	4.88553e+07	1.74153e+07	5.68095e+07	1.22138e+07	1.44466e+06	57.8408	3.36356	0	4.07128e+08	402.734
133	505.305	3476.39	368096	195.771	4	59.0825	6.8	100000	100000	255.664	12.8705	1.7521e+07	3.2606	0	111.2	16762	9391.5	1394.09	4261.8	2.52357e+07	4.44124e+07	1.16812e+07	6.57214e+06	1.07468e+07	1.97297e+07	1.75757e+07	2.95318e+07	9.42151e+06	3.2155e+07	3.04684e+07	8.36891e+06	1.39276e+06	4.55702e+06	2.56396e+06	2.91663e+06	6.81551e+06	1.8167e+06	0	3.3736e+07	5.15471e+07	1.83748e+07	5.99396e+07	1.28868e+07	1.44466e+06	54.8157	1.88212	0	4.2956e+08	424.127
138	776.067	3531.09	657902	337.846	7	85.4182	9.2	100000	100000	221.433	13.0765	1.77967e+07	6.5212	1.19	110.1	31070	17408	2352.99	4261.8	2.56328e+07	4.4891e+07	1.17977e+07	6.64296e+06	1.09043e+07	1.99738e+07	2.25436e+07	4.38754e+07	1.32838e+07	5.7471e+07	5.26475e+07	1.29712e+07	1.72985e+06	7.67633e+06	3.982e+06	2.91663e+06	1.03998e+07	3.63339e+06	360867	4.48188e+07	6.84811e+07	2.44112e+07	7.96305e+07	1.71203e+07	1.44466e+06	55.6782	4.39077	0	5.70676e+08	558.713
140	772.593	3585.53	637082	339.144	7	86.2313	9.2	100000	100000	282.911	12.9134	1.80711e+07	6.5212	0.071	110.2	40431.2	22653	1637.84	4261.8	2.6028e+07	4.45123e+07	1.17056e+07	6.58692e+06	1.07796e+07	1.99225e+07	2.26883e+07	4.42578e+07	1.33892e+07	5.56523e+07	5.27081e+07	1.30491e+07	1.47845e+06	9.71718e+06	4.90978e+06	2.91663e+06	7.76239e+06	3.63339e+06	21530.7	4.46139e+07	6.81681e+07	2.42997e+07	7.92666e+07	1.7042e+07	1.44466e+06	56.5366	3.01469	0.032	5.68067e+08	556.225
143	536.477	4478.68	310986	217.358	5	62.6698	6.8	100000	100000	153.827	12.9821	2.25726e+07	3.2606	1.976	107.2	19444.9	10894.7	1745.58	4261.8	3.25116e+07	4.46719e+07	1.17444e+07	6.61054e+06	1.08321e+07	2.12741e+07	1.82895e+07	3.11702e+07	9.89194e+06	2.71662e+07	3.63768e+07	9.3211e+06	1.51632e+06	5.14191e+06	2.82985e+06	2.91663e+06	8.17209e+06	1.8167e+06	599221	3.58786e+07	5.48209e+07	1.95418e+07	6.37463e+07	1.37052e+07	1.44466e+06	70.6199	3.17271	0	4.56841e+08	450.146
144	533.516	3498.38	417425	225.695	5	62.0081	6.8	100000	100000	269.858	12.9325	1.76319e+07	3.2606	0.479	108.3	11008.7	6168	2012.02	4261.8	2.53954e+07	4.45568e+07	1.17164e+07	6.59351e+06	1.07943e+07	1.98113e+07	1.81588e+07	3.08686e+07	9.80548e+06	3.64641e+07	3.68365e+07	9.2969e+06	1.60999e+06	3.30272e+06	1.99375e+06	2.91663e+06	9.16514e+06	1.8167e+06	145256	3.5675e+07	5.45098e+07	1.94309e+07	6.33846e+07	1.36275e+07	1.44466e+06	55.1625	2.98435	0.001	4.54249e+08	447.674
151	513.229	3479.05	378422	196.219	4	60.1093	6.8	100000	100000	186.229	12.894	1.75344e+07	3.2606	0.046	111.3	20597	11540.2	1650.21	4261.8	2.5255e+07	4.44671e+07	1.16946e+07	6.58023e+06	1.07648e+07	1.97523e+07	1.77814e+07	3.00016e+07	9.55661e+06	3.30571e+07	3.05036e+07	8.46434e+06	1.4828e+06	5.39309e+06	2.94404e+06	2.91663e+06	7.8097e+06	1.8167e+06	13949.5	3.42807e+07	5.23793e+07	1.86715e+07	6.09073e+07	1.30948e+07	1.44466e+06	54.8576	2.33163	0.006	4.36494e+08	430.741
210	622.527	3574.54	436956	247.274	5	62.7663	8.2	100000	100000	161.443	13.1882	1.80157e+07	3.2606	2.663	111.2	40110.2	22473.1	2998.52	4261.8	2.59482e+07	4.51493e+07	1.18606e+07	6.68119e+06	1.09895e+07	2.01258e+07	1.83085e+07	3.12142e+07	9.90453e+06	3.81703e+07	3.80855e+07	9.45907e+06	1.95677e+06	9.6472e+06	4.87796e+06	2.91663e+06	1.26481e+07	1.8167e+06	807553	3.81256e+07	5.82542e+07	2.07657e+07	6.77387e+07	1.45636e+07	1.44466e+06	56.3633	4.77125	0	4.85452e+08	477.433
213	598.429	3744.69	344315	196.005	4	53.6459	8.2	100000	100000	254.305	13.8498	1.88733e+07	6.5212	5.219	111.3	48543.5	27198.1	3712.62	4261.8	2.71834e+07	4.66661e+07	1.22291e+07	6.90564e+06	1.14935e+07	2.08955e+07	1.64666e+07	2.70327e+07	8.69986e+06	3.00776e+07	3.05036e+07	7.88013e+06	2.20781e+06	1.14858e+07	5.71378e+06	2.91663e+06	1.50288e+07	3.63339e+06	1.58266e+06	3.66079e+07	5.59352e+07	1.9939e+07	6.50421e+07	1.39838e+07	1.44466e+06	59.0463	7.17078	0	4.66127e+08	459.002
215	579.237	3681.2	347859	197.314	4	53.1255	8.2	100000	100000	182.546	13.6322	1.85533e+07	3.2606	3.555	111.4	36020.4	20181.7	3303.93	4261.8	2.67225e+07	4.61699e+07	1.21086e+07	6.83222e+06	1.1328e+07	2.06322e+07	1.63585e+07	2.67924e+07	8.63019e+06	3.03872e+07	3.05389e+07	7.83568e+06	2.06414e+06	8.75558e+06	4.47263e+06	2.91663e+06	1.36784e+07	1.8167e+06	1.07805e+06	3.54049e+07	5.40971e+07	1.92838e+07	6.29047e+07	1.35243e+07	1.44466e+06	58.0452	6.60133	0	4.50809e+08	444.393
224	576.443	3534.44	334422	186.492	4	54.047	9.2	100000	100000	210.613	13.0344	1.78136e+07	3.2606	0.84	109.4	10371.3	5810.88	2199.75	4261.8	2.56571e+07	4.47933e+07	1.1774e+07	6.6285e+06	1.08721e+07	1.9945e+07	1.65496e+07	2.72178e+07	8.75349e+06	2.92134e+07	2.98431e+07	7.867e+06	1.67598e+06	3.16377e+06	1.93058e+06	2.91663e+06	9.84953e+06	1.8167e+06	254729	3.30714e+07	5.05316e+07	1.80128e+07	5.87587e+07	1.26329e+07	1.44466e+06	55.731	3.82407	0	4.21097e+08	416.056
225	612.288	3721.61	345607	208.721	5	58.3979	9.2	100000	100000	162.798	13.1999	1.87569e+07	3.2606	2.426	105.9	11600.9	6499.78	2678.65	4261.8	2.70158e+07	4.51765e+07	1.18672e+07	6.68521e+06	1.09985e+07	2.03487e+07	1.74379e+07	2.92182e+07	9.33124e+06	3.01905e+07	3.58434e+07	8.89382e+06	1.84433e+06	3.43182e+06	2.05244e+06	2.91663e+06	1.15472e+07	1.8167e+06	735683	3.51808e+07	5.37547e+07	1.91617e+07	6.25065e+07	1.34387e+07	1.44466e+06	58.6823	4.93793	0	4.47956e+08	441.672
226	649.048	3541.03	440623	243.084	5	66.4686	9.2	100000	100000	156.9	13.0989	1.78468e+07	3.2606	1.55	110.7	19954.8	11180.4	2469.66	4261.8	2.5705e+07	4.49429e+07	1.18104e+07	6.65065e+06	1.09214e+07	2.00061e+07	1.90309e+07	3.28966e+07	1.03855e+07	3.84906e+07	3.78663e+07	9.77747e+06	1.77086e+06	5.25309e+06	2.88039e+06	2.91663e+06	1.08142e+07	1.8167e+06	470036	3.7344e+07	5.706e+07	2.034e+07	6.635e+07	1.4265e+07	1.44466e+06	55.8349	4.39237	0	4.755e+08	467.941
228	569.651	3545.7	311662	175.723	4	50.8849	9.2	100000	100000	175.661	13.0723	1.78703e+07	3.2606	1.386	107.7	13119.4	7350.62	2447.23	4261.8	2.57389e+07	4.48812e+07	1.17954e+07	6.64152e+06	1.09011e+07	1.99916e+07	1.58894e+07	2.57555e+07	8.32898e+06	2.72252e+07	2.92678e+07	7.53742e+06	1.76298e+06	3.76289e+06	2.20295e+06	2.91663e+06	1.07348e+07	1.8167e+06	420304	3.26717e+07	4.99209e+07	1.77952e+07	5.80486e+07	1.24802e+07	1.44466e+06	55.9087	4.13997	0	4.16008e+08	411.203
234	460.102	3648.67	352492	186.948	4	60.1639	4.2	100000	100000	172.921	13.3963	1.83893e+07	6.5212	2.875	110	50799.2	28462	3085.15	4261.8	2.64864e+07	4.56291e+07	1.19773e+07	6.75219e+06	1.11483e+07	2.03986e+07	1.77923e+07	3.00266e+07	9.56378e+06	3.0792e+07	3.00497e+07	8.43519e+06	1.98723e+06	1.19775e+07	5.93734e+06	2.91663e+06	1.29424e+07	3.63339e+06	871842	3.66986e+07	5.60738e+07	1.99885e+07	6.52033e+07	1.40185e+07	1.44466e+06	57.5323	5.26338	0	4.67282e+08	460.104
239	633.482	3496.62	416151	234.402	5	65.5232	9.2	100000	100000	194.729	12.9641	1.76229e+07	3.2606	0.511	109.6	17514.2	9812.91	2056.81	4261.8	2.53826e+07	4.46301e+07	1.17342e+07	6.60435e+06	1.08184e+07	1.98339e+07	1.88477e+07	3.24678e+07	1.02631e+07	3.63529e+07	3.73897e+07	9.65638e+06	1.62573e+06	4.72099e+06	2.6385e+06	2.91663e+06	9.32951e+06	1.8167e+06	154960	3.6428e+07	5.56603e+07	1.9841e+07	6.47224e+07	1.39151e+07	1.44466e+06	55.1347	3.32178	0	4.63836e+08	456.817
242	581.698	3526.12	335911	192.75	4	55.6316	9.2	100000	100000	146.186	12.982	1.77716e+07	3.2606	0.693	110.9	13371.6	7491.9	2138.09	4261.8	2.55967e+07	4.46717e+07	1.17444e+07	6.61051e+06	1.08321e+07	1.98911e+07	1.68757e+07	2.79479e+07	8.96473e+06	2.93435e+07	3.0363e+07	8.04919e+06	1.65431e+06	3.81787e+06	2.22794e+06	2.91663e+06	9.62603e+06	1.8167e+06	210152	3.33806e+07	5.10041e+07	1.81813e+07	5.93082e+07	1.2751e+07	1.44466e+06	55.5998	3.70504	0	4.25034e+08	419.811
244	575.686	3544.63	318423	184.84	4	53.6956	9.2	100000	100000	115.31	13.0062	1.7865e+07	3.2606	0.846	109.3	13776.4	7718.69	2291.26	4261.8	2.57311e+07	4.4728e+07	1.17581e+07	6.61884e+06	1.08506e+07	1.99373e+07	1.64769e+07	2.70557e+07	8.7065e+06	2.78158e+07	2.98088e+07	7.83266e+06	1.70815e+06	3.90611e+06	2.26805e+06	2.91663e+06	1.0179e+07	1.8167e+06	256549	3.30269e+07	5.04636e+07	1.79886e+07	5.86797e+07	1.26159e+07	1.44466e+06	55.8918	3.63556	0	4.2053e+08	415.516
245	551.63	3538.85	270952	158.774	4	50.052	9.2	100000	100000	189.128	12.9934	1.78358e+07	3.2606	0.325	104.6	13876.8	7774.93	1834.47	4261.8	2.56891e+07	4.46982e+07	1.17508e+07	6.61443e+06	1.08408e+07	1.99187e+07	1.57133e+07	2.53691e+07	8.21647e+06	2.3669e+07	2.82566e+07	7.38212e+06	1.54757e+06	3.92799e+06	2.278e+06	2.91663e+06	8.50645e+06	1.8167e+06	98556	3.16112e+07	4.83005e+07	1.72175e+07	5.61643e+07	1.20751e+07	1.44466e+06	55.8006	3.39024	0	4.02504e+08	398.324
255	439.151	3804.3	309385	191.551	4	56.9591	4.2	100000	100000	197.481	13.1111	1.91737e+07	3.2606	2.266	110.5	44420.6	24888.1	2269.73	4261.8	2.76161e+07	4.49711e+07	1.18172e+07	6.65481e+06	1.09307e+07	2.0398e+07	1.71466e+07	2.85582e+07	9.14096e+06	2.70263e+07	3.02232e+07	8.15872e+06	1.70058e+06	1.05869e+07	5.30516e+06	2.91663e+06	1.01017e+07	1.8167e+06	687163	3.49785e+07	5.34455e+07	1.90516e+07	6.21471e+07	1.33614e+07	1.44466e+06	59.9863	3.89694	0	4.45379e+08	439.215
262	441.615	3722.61	322884	192.468	4	56.6103	4.2	100000	100000	212.932	13.1728	1.8762e+07	3.2606	2.222	110.7	43443.2	24340.6	2617.1	4261.8	2.70231e+07	4.51138e+07	1.1852e+07	6.67594e+06	1.09778e+07	2.03285e+07	1.70757e+07	2.83979e+07	9.09472e+06	2.82055e+07	3.0293e+07	8.13242e+06	1.82269e+06	1.03738e+07	5.2083e+06	2.91663e+06	1.13325e+07	1.8167e+06	673820	3.51761e+07	5.37475e+07	1.91592e+07	6.24982e+07	1.34369e+07	1.44466e+06	58.6982	4.55148	0	4.47896e+08	441.615
264	460.736	4001.64	310997	207.023	5	60.6843	4.2	100000	100000	235.049	13.1696	2.01683e+07	3.2606	7.236	105.7	43188.9	24198.1	2601.89	4261.8	2.90486e+07	4.51064e+07	1.18501e+07	6.67484e+06	1.09754e+07	2.07311e+07	1.78961e+07	3.02644e+07	9.63211e+06	2.71671e+07	3.57623e+07	9.09358e+06	1.81735e+06	1.03184e+07	5.1831e+06	2.91663e+06	1.12793e+07	1.8167e+06	2.19431e+06	3.67506e+07	5.61533e+07	2.00168e+07	6.52957e+07	1.40383e+07	1.44466e+06	63.0978	3.86817	0	4.67944e+08	460.736
269	631.672	4434.69	199204	136.842	3	40.3365	11.8	100000	100000	146.219	13.8556	2.23508e+07	3.2606	5.978	109.2	9440.37	5289.29	3303.65	4261.8	3.21922e+07	4.66794e+07	1.22323e+07	6.90761e+06	1.1498e+07	2.19019e+07	1.35823e+07	2.08187e+07	6.88021e+06	1.74014e+07	2.2331e+07	5.87839e+06	2.06404e+06	2.96081e+06	1.83832e+06	2.91663e+06	1.36774e+07	1.8167e+06	1.81282e+06	3.11266e+07	4.756e+07	1.69536e+07	5.53033e+07	1.189e+07	1.44466e+06	69.9262	7.51606	0	3.96334e+08	392.439
270	650.591	3736.83	266296	159.197	4	42.8698	11.8	100000	100000	180.249	13.3585	1.88336e+07	3.2606	5.358	104.6	12558.9	7036.57	3410.05	4261.8	2.71263e+07	4.55422e+07	1.19561e+07	6.73933e+06	1.11195e+07	2.04967e+07	1.41527e+07	2.20133e+07	7.2332e+06	2.32622e+07	2.82566e+07	6.73471e+06	2.10144e+06	3.64069e+06	2.14739e+06	2.91663e+06	1.4032e+07	1.8167e+06	1.62481e+06	3.20808e+07	4.9018e+07	1.74733e+07	5.69987e+07	1.22545e+07	1.44466e+06	58.9223	5.59131	0	4.08483e+08	404.026
271	612.792	4197.25	183976	122.422	3	38.4673	11.8	100000	100000	135.007	13.7179	2.11542e+07	3.2606	5.44	105.8	6931.99	3883.88	3347.3	4261.8	3.04686e+07	4.63657e+07	1.21562e+07	6.86119e+06	1.13932e+07	2.1449e+07	1.31541e+07	1.99333e+07	6.61746e+06	1.60712e+07	2.14817e+07	5.64357e+06	2.07938e+06	2.41395e+06	1.58972e+06	2.91663e+06	1.38232e+07	1.8167e+06	1.64968e+06	3.01745e+07	4.61053e+07	1.6435e+07	5.36118e+07	1.15263e+07	1.44466e+06	66.1823	7.25014	0	3.84211e+08	380.877
272	627.199	3820.26	242310	145.862	3	40.8729	11.8	100000	100000	177.204	13.4051	1.92541e+07	3.2606	5.398	111.2	8594.48	4815.35	3665.73	4261.8	2.7732e+07	4.56494e+07	1.19822e+07	6.75519e+06	1.1155e+07	2.06548e+07	1.37041e+07	2.10722e+07	6.95525e+06	2.1167e+07	2.28513e+07	5.96586e+06	2.19132e+06	2.7764e+06	1.75448e+06	2.91663e+06	1.48754e+07	1.8167e+06	1.63694e+06	3.0901e+07	4.72154e+07	1.68307e+07	5.49026e+07	1.18039e+07	1.44466e+06	60.2379	5.66866	0	3.93462e+08	389.7
276	505.687	3743.41	325746	188.2	4	59.3319	6.1	100000	100000	138.207	13.2183	1.88668e+07	3.2606	2.419	110.3	42168.6	23626.4	2434.89	4261.8	2.71741e+07	4.5219e+07	1.18775e+07	6.6915e+06	1.10126e+07	2.03949e+07	1.76258e+07	2.9646e+07	9.45436e+06	2.84556e+07	3.01537e+07	8.36788e+06	1.75864e+06	1.0096e+07	5.08197e+06	2.91663e+06	1.06911e+07	1.8167e+06	733560	3.54111e+07	5.41066e+07	1.92872e+07	6.29157e+07	1.35266e+07	1.44466e+06	59.0261	4.16954	0	4.50888e+08	444.469
277	527.041	3647.03	365475	209.629	5	62.6442	6.1	100000	100000	272.512	13.1573	1.8381e+07	3.2606	2.474	106	40849	22887.1	2665.26	4261.8	2.64745e+07	4.50781e+07	1.18433e+07	6.67065e+06	1.0966e+07	2.02065e+07	1.82844e+07	3.11585e+07	9.88859e+06	3.1926e+07	3.58841e+07	9.28002e+06	1.83962e+06	9.80828e+06	4.95119e+06	2.91663e+06	1.15005e+07	1.8167e+06	750239	3.69429e+07	5.64471e+07	2.01215e+07	6.56374e+07	1.41118e+07	1.44466e+06	57.5064	3.86123	0	4.70393e+08	463.071
278	524.857	4096.68	325183	220.873	5	64.9676	6.1	100000	100000	205.512	13.2088	2.06473e+07	3.2606	4.048	107.7	27370.1	15335	2441.1	4261.8	2.97385e+07	4.51969e+07	1.18722e+07	6.68824e+06	1.10053e+07	2.09002e+07	1.87396e+07	3.22155e+07	1.0191e+07	2.84064e+07	3.65848e+07	9.54465e+06	1.76082e+06	6.86971e+06	3.61531e+06	2.91663e+06	1.07131e+07	1.8167e+06	1.22755e+06	3.67856e+07	5.62067e+07	2.00358e+07	6.53577e+07	1.40517e+07	1.44466e+06	64.5964	3.38604	0	4.68389e+08	461.16
279	533.257	3618.86	368659	204.355	5	63.7099	6.1	100000	100000	198.647	13.3045	1.8239e+07	3.2606	2.623	105.4	42463.8	23791.8	3093.55	4261.8	2.62699e+07	4.54178e+07	1.19259e+07	6.72092e+06	1.10783e+07	2.02826e+07	1.84939e+07	3.16437e+07	1.00275e+07	3.22042e+07	3.56411e+07	9.35673e+06	1.99018e+06	1.01603e+07	5.11122e+06	2.91663e+06	1.29708e+07	1.8167e+06	795423	3.7397e+07	5.7141e+07	2.03689e+07	6.64442e+07	1.42852e+07	1.44466e+06	57.0621	4.43327	0	4.76175e+08	468.585
280	467.571	3559.58	292822	165.464	4	53.5346	6.1	100000	100000	168.106	13.0742	1.79403e+07	3.2606	0.619	106.1	15780.6	8841.63	2188.34	4261.8	2.58397e+07	4.48856e+07	1.17964e+07	6.64217e+06	1.09025e+07	2.00133e+07	1.64435e+07	2.69814e+07	8.68497e+06	2.55794e+07	2.87398e+07	7.735e+06	1.67197e+06	4.34306e+06	2.46669e+06	2.91663e+06	9.80825e+06	1.8167e+06	187711	3.26569e+07	4.98984e+07	1.77871e+07	5.80224e+07	1.24746e+07	1.44466e+06	56.1275	3.6278	0.001	4.1582e+08	411.023
281	476.484	3802.69	278429	171.83	4	54.4719	6.1	100000	100000	222.979	13.3535	1.91656e+07	3.2606	2.205	107.1	14693.8	8232.73	2583.32	4261.8	2.76044e+07	4.55305e+07	1.19533e+07	6.73761e+06	1.11156e+07	2.05883e+07	1.66374e+07	2.74137e+07	8.81021e+06	2.43222e+07	2.90683e+07	7.84555e+06	1.81082e+06	4.10613e+06	2.35898e+06	2.91663e+06	1.12142e+07	1.8167e+06	668665	3.32994e+07	5.08799e+07	1.8137e+07	5.91637e+07	1.272e+07	1.44466e+06	59.9609	4.90312	0	4.23999e+08	418.824
282	460.622	3577.24	277977	158.606	4	50.5973	6.1	100000	100000	175.933	13.1768	1.80293e+07	3.2606	1.029	104.6	12947.2	7254.12	2349.3	4261.8	2.59678e+07	4.51232e+07	1.18542e+07	6.67732e+06	1.09809e+07	2.01207e+07	1.58287e+07	2.56221e+07	8.29016e+06	2.42827e+07	2.82566e+07	7.43128e+06	1.72855e+06	3.72534e+06	2.18588e+06	2.91663e+06	1.03867e+07	1.8167e+06	312044	3.21562e+07	4.91333e+07	1.75144e+07	5.71327e+07	1.22833e+07	1.44466e+06	56.4059	4.57051	0	4.09444e+08	404.943
283	456.941	3634.33	260235	155.571	4	50.1195	6.1	100000	100000	188.555	13.0545	1.8317e+07	3.2606	0.738	104.1	15653.3	8770.3	2191.48	4261.8	2.63823e+07	4.48399e+07	1.17853e+07	6.6354e+06	1.08874e+07	2.01061e+07	1.57276e+07	2.54004e+07	8.22559e+06	2.27328e+07	2.8098e+07	7.37528e+06	1.67307e+06	4.31531e+06	2.45407e+06	2.91663e+06	9.81961e+06	1.8167e+06	223798	3.18908e+07	4.87278e+07	1.73698e+07	5.66612e+07	1.21819e+07	1.44466e+06	57.3061	3.74809	0.001	4.06065e+08	401.72
284	450.482	3727.3	234572	133.778	3	45.1615	6.1	100000	100000	159.802	13.6155	1.87856e+07	3.2606	3.432	108.6	22143.9	12406.9	3039.47	4261.8	2.70571e+07	4.61317e+07	1.20993e+07	6.82656e+06	1.13153e+07	2.0686e+07	1.46593e+07	2.30888e+07	7.54962e+06	2.0491e+07	2.21779e+07	6.30235e+06	1.97117e+06	5.73033e+06	3.09735e+06	2.91663e+06	1.27874e+07	1.8167e+06	1.04075e+06	3.14253e+07	4.80165e+07	1.71163e+07	5.58341e+07	1.20041e+07	1.44466e+06	58.772	6.46824	0	4.00137e+08	396.067
285	443.331	3611.48	239857	133.111	3	44.9132	6.1	100000	100000	194.373	13.353	1.82019e+07	3.2606	1.865	108.4	21317.6	11943.9	2708.88	4261.8	2.62164e+07	4.55296e+07	1.19531e+07	6.73746e+06	1.11153e+07	2.03104e+07	1.46048e+07	2.29726e+07	7.51547e+06	2.09527e+07	2.21272e+07	6.276e+06	1.85496e+06	5.55019e+06	3.01546e+06	2.91663e+06	1.16523e+07	1.8167e+06	565560	3.091e+07	4.72291e+07	1.68356e+07	5.49185e+07	1.18073e+07	1.44466e+06	56.9459	5.25412	0.001	3.93576e+08	389.809
287	458.496	3874.99	234780	152.207	4	48.6607	6.1	100000	100000	174.086	13.1507	1.953e+07	3.2606	2.047	103.3	19066.7	10682.8	2359.07	4261.8	2.81293e+07	4.50627e+07	1.18395e+07	6.66838e+06	1.0961e+07	2.05322e+07	1.5417e+07	2.47223e+07	8.02786e+06	2.05092e+07	2.78468e+07	7.22317e+06	1.73199e+06	5.05947e+06	2.79237e+06	2.91663e+06	1.04215e+07	1.8167e+06	620751	3.20029e+07	4.88991e+07	1.74309e+07	5.68604e+07	1.22248e+07	1.44466e+06	61.1009	4.4383	0	4.07492e+08	403.081
288	467.246	3583.33	288134	165.294	4	54.0061	6.1	100000	100000	140.952	13.1486	1.806e+07	3.2606	0.885	106	12763.5	7151.16	2226.94	4261.8	2.6012e+07	4.5058e+07	1.18384e+07	6.66768e+06	1.09594e+07	2.01071e+07	1.65412e+07	2.7199e+07	8.74802e+06	2.51699e+07	2.87073e+07	7.77493e+06	1.68554e+06	3.68528e+06	2.16766e+06	2.91663e+06	9.9477e+06	1.8167e+06	268376	3.26336e+07	4.98627e+07	1.77744e+07	5.79809e+07	1.24657e+07	1.44466e+06	56.502	4.01252	0	4.15522e+08	410.739
289	519.994	3711.51	347272	205.965	5	61.5086	6.1	100000	100000	226.109	13.1725	1.8706e+07	3.2606	2.5	105.6	37047.9	20757.4	2504.36	4261.8	2.69425e+07	4.51131e+07	1.18518e+07	6.67584e+06	1.09776e+07	2.03122e+07	1.80599e+07	3.06408e+07	9.74014e+06	3.03359e+07	3.57219e+07	9.16469e+06	1.78306e+06	8.97959e+06	4.57447e+06	2.91663e+06	1.09367e+07	1.8167e+06	758123	3.64429e+07	5.56831e+07	1.98492e+07	6.47489e+07	1.39208e+07	1.44466e+06	58.5231	3.91419	0	4.64026e+08	456.998
290	446.888	3634.92	252672	144.995	3	47.0892	6.1	100000	100000	176.78	13.1406	1.832e+07	3.2606	1.304	111.1	23544.5	13191.6	2305.56	4261.8	2.63866e+07	4.50394e+07	1.18339e+07	6.66492e+06	1.09532e+07	2.01756e+07	1.50789e+07	2.399e+07	7.81379e+06	2.20722e+07	2.28249e+07	6.52573e+06	1.71318e+06	6.03568e+06	3.23616e+06	2.91663e+06	1.02303e+07	1.8167e+06	395437	3.11663e+07	4.76207e+07	1.69752e+07	5.53739e+07	1.19052e+07	1.44466e+06	57.3154	4.18329	0	3.96839e+08	392.921
291	441.349	3589.6	253378	140.465	3	44.9207	6.1	100000	100000	191.064	13.2712	1.80916e+07	3.2606	1.751	110.1	17751.8	9946.04	2439.94	4261.8	2.60576e+07	4.53411e+07	1.19072e+07	6.70957e+06	1.10529e+07	2.02137e+07	1.46064e+07	2.2976e+07	7.5165e+06	2.21339e+07	2.25632e+07	6.31009e+06	1.76041e+06	4.7728e+06	2.66205e+06	2.91663e+06	1.0709e+07	1.8167e+06	530989	3.07672e+07	4.70109e+07	1.67578e+07	5.46648e+07	1.17527e+07	1.44466e+06	56.6009	5.05331	0	3.91758e+08	388.075
292	485.641	3915.12	285296	181.759	4	54.4913	6.1	100000	100000	220.57	13.3302	1.97322e+07	3.2606	2.362	108.9	22626.6	12677.3	2714.27	4261.8	2.84205e+07	4.54771e+07	1.19403e+07	6.72969e+06	1.10979e+07	2.07331e+07	1.66414e+07	2.74227e+07	8.81281e+06	2.4922e+07	2.96724e+07	7.89412e+06	1.85685e+06	5.83556e+06	3.14518e+06	2.91663e+06	1.1671e+07	1.8167e+06	716275	3.39593e+07	5.18883e+07	1.84965e+07	6.03363e+07	1.29721e+07	1.44466e+06	61.7336	4.27618	0	4.32402e+08	426.839
294	485.034	3679.93	305180	180.626	4	58.4988	6.1	100000	100000	179.396	13.1586	1.85468e+07	3.2606	1.532	108.7	20016	11214.7	2305.15	4261.8	2.67133e+07	4.50809e+07	1.1844e+07	6.67107e+06	1.09669e+07	2.02552e+07	1.74583e+07	2.92645e+07	9.34455e+06	2.6659e+07	2.96044e+07	8.25076e+06	1.71303e+06	5.26644e+06	2.88646e+06	2.91663e+06	1.02288e+07	1.8167e+06	464578	3.39191e+07	5.18269e+07	1.84746e+07	6.02649e+07	1.29567e+07	1.44466e+06	58.0251	3.89949	0	4.31891e+08	426.351
295	503.474	3694.54	294764	162.437	4	53.8535	6.1	100000	100000	171.211	13.6292	1.86205e+07	3.2606	4.64	105.5	43879.3	24584.9	3838.2	4261.8	2.68194e+07	4.6163e+07	1.2107e+07	6.8312e+06	1.13257e+07	2.06492e+07	1.65096e+07	2.71285e+07	8.72762e+06	2.57491e+07	2.85452e+07	7.74817e+06	2.25195e+06	1.04689e+07	5.25152e+06	2.91663e+06	1.54379e+07	1.8167e+06	1.40708e+06	3.52445e+07	5.38521e+07	1.91965e+07	6.26198e+07	1.3463e+07	1.44466e+06	58.2556	6.04377	0	4.48767e+08	442.446
296	463.06	3589.64	266626	153.107	4	52.6568	6.1	100000	100000	155.61	13.2072	1.80918e+07	3.2606	1.13	103.6	12655.3	7090.55	2523.51	4261.8	2.60578e+07	4.51933e+07	1.18713e+07	6.6877e+06	1.10041e+07	2.01628e+07	1.62609e+07	2.65758e+07	8.56735e+06	2.32911e+07	2.79406e+07	7.59097e+06	1.78979e+06	3.6617e+06	2.15694e+06	2.91663e+06	1.10042e+07	1.8167e+06	342672	3.23319e+07	4.94017e+07	1.76101e+07	5.74449e+07	1.23504e+07	1.44466e+06	56.6014	4.72781	0	4.11681e+08	407.076
297	481.533	3771.39	264429	152.285	4	48.7914	6.1	100000	100000	199.052	13.7563	1.90078e+07	3.2606	4.017	103.3	28281.3	15845.6	3659.13	4261.8	2.73772e+07	4.64532e+07	1.21774e+07	6.87415e+06	1.14224e+07	2.08609e+07	1.54449e+07	2.47831e+07	8.04561e+06	2.30992e+07	2.78468e+07	7.23494e+06	2.189e+06	7.06836e+06	3.70562e+06	2.91663e+06	1.48538e+07	1.8167e+06	1.21815e+06	3.36633e+07	5.1436e+07	1.83352e+07	5.98103e+07	1.2859e+07	1.44466e+06	59.4673	6.42429	0	4.28633e+08	423.243
298	481.345	3648.52	291558	169.948	4	53.7404	6.1	100000	100000	188.411	13.1319	1.83885e+07	3.2606	1.043	106.8	34455.9	19305.1	2290.51	4261.8	2.64853e+07	4.50193e+07	1.1829e+07	6.66195e+06	1.09466e+07	2.01884e+07	1.64861e+07	2.70763e+07	8.7125e+06	2.54691e+07	2.89692e+07	7.77175e+06	1.70789e+06	8.4145e+06	4.31758e+06	2.91663e+06	1.01763e+07	1.8167e+06	316289	3.36497e+07	5.14153e+07	1.83278e+07	5.97862e+07	1.28538e+07	1.44466e+06	57.5298	3.76553	0.001	4.28461e+08	423.079
299	460.806	3744.28	233002	137.367	3	47.7251	6.1	100000	100000	199.766	13.3735	1.88712e+07	3.2606	3.31	109.5	36789.8	20612.7	2988.82	4261.8	2.71804e+07	4.55766e+07	1.19645e+07	6.74443e+06	1.11309e+07	2.05194e+07	1.52161e+07	2.42866e+07	7.90054e+06	2.03539e+07	2.2408e+07	6.55159e+06	1.95337e+06	8.92331e+06	4.54888e+06	2.91663e+06	1.26151e+07	1.8167e+06	1.00376e+06	3.21694e+07	4.91533e+07	1.75215e+07	5.7156e+07	1.22883e+07	1.44466e+06	59.0398	4.85214	0	4.09611e+08	405.102
300	469.595	3889.84	225792	131.489	3	45.6864	6.1	100000	100000	223.597	14.0534	1.96048e+07	3.2606	6.936	108.1	31935.3	17892.8	4050.42	4261.8	2.8237e+07	4.7128e+07	1.23411e+07	6.974e+06	1.16482e+07	2.12657e+07	1.47741e+07	2.33345e+07	7.62173e+06	1.9724e+07	2.20514e+07	6.3399e+06	2.32655e+06	7.86498e+06	4.06776e+06	2.91663e+06	1.61234e+07	1.8167e+06	2.10334e+06	3.28097e+07	5.01318e+07	1.78703e+07	5.82938e+07	1.25329e+07	1.44466e+06	61.335	7.50531	0	4.17765e+08	412.878
301	442.667	3688.87	215794	123.389	3	44.2023	6.1	100000	100000	199.189	13.5307	1.85919e+07	3.2606	2.819	106	21321.6	11946.2	3028.9	4261.8	2.67782e+07	4.59377e+07	1.20522e+07	6.79785e+06	1.12508e+07	2.05633e+07	1.44483e+07	2.26393e+07	7.41751e+06	1.88507e+07	2.15305e+07	6.16471e+06	1.96745e+06	5.55106e+06	3.01585e+06	2.91663e+06	1.27515e+07	1.8167e+06	854860	3.08621e+07	4.71559e+07	1.68095e+07	5.48334e+07	1.1789e+07	1.44466e+06	58.1661	6.3236	0	3.92966e+08	389.227
302	465.484	4047.53	207852	119.476	3	42.3631	6.1	100000	100000	201.785	14.7949	2.03996e+07	3.2606	7.086	105.1	22348	12521.2	4393.29	4261.8	2.93818e+07	4.87925e+07	1.27442e+07	7.22032e+06	1.221e+07	2.20698e+07	1.40395e+07	2.17748e+07	7.16287e+06	1.81569e+07	2.13123e+07	5.98121e+06	2.44708e+06	5.77482e+06	3.11757e+06	2.91663e+06	1.72166e+07	1.8167e+06	2.14882e+06	3.25085e+07	4.96715e+07	1.77062e+07	5.77586e+07	1.24179e+07	1.44466e+06	63.8215	10.6018	0	4.13929e+08	409.22
303	438.1	3791.35	201487	116.622	3	41.2429	6.1	100000	100000	150.781	13.872	1.91084e+07	3.2606	3.845	104	14488.4	8117.61	3367.22	4261.8	2.75221e+07	4.67166e+07	1.22413e+07	6.91312e+06	1.15104e+07	2.09807e+07	1.37877e+07	2.12468e+07	7.00691e+06	1.76009e+07	2.10498e+07	5.85875e+06	2.08638e+06	4.06134e+06	2.33862e+06	2.91663e+06	1.38895e+07	1.8167e+06	1.16599e+06	3.0533e+07	4.6653e+07	1.66303e+07	5.42487e+07	1.16633e+07	1.44466e+06	59.782	7.83283	0	3.88775e+08	385.23
304	470.021	3640.07	268022	154.994	4	51.8679	6.1	100000	100000	158.459	13.2084	1.83459e+07	3.2606	0.963	104	26069	14606.1	2460.53	4261.8	2.64239e+07	4.51961e+07	1.1872e+07	6.68812e+06	1.1005e+07	2.0237e+07	1.6096e+07	2.62109e+07	8.46138e+06	2.3413e+07	2.80664e+07	7.53026e+06	1.76766e+06	6.58606e+06	3.48636e+06	2.91663e+06	1.07819e+07	1.8167e+06	292029	3.28336e+07	5.01683e+07	1.78833e+07	5.83362e+07	1.25421e+07	1.44466e+06	57.3966	4.32862	0	4.18069e+08	413.168
305	484.698	3717.53	267254	152.273	4	51.1733	6.1	100000	100000	179.102	13.5979	1.87363e+07	3.2606	3.3	103.4	32915.9	18442.3	3476.68	4261.8	2.69862e+07	4.60915e+07	1.20896e+07	6.82061e+06	1.13019e+07	2.0658e+07	1.59501e+07	2.58892e+07	8.36786e+06	2.3346e+07	2.7878e+07	7.45213e+06	2.12486e+06	8.07877e+06	4.16495e+06	2.91663e+06	1.42529e+07	1.8167e+06	1.00072e+06	3.38914e+07	5.17845e+07	1.84595e+07	6.02156e+07	1.29461e+07	1.44466e+06	58.618	5.9213	0	4.31538e+08	426.014
306	463.807	3668.22	257859	151.349	4	50.5943	6.1	100000	100000	206.812	13.2468	1.84878e+07	3.2606	1.076	103.2	17896.5	10027.1	2694.26	4261.8	2.66283e+07	4.52848e+07	1.18936e+07	6.70125e+06	1.10343e+07	2.03084e+07	1.5828e+07	2.56207e+07	8.28974e+06	2.25253e+07	2.78156e+07	7.39478e+06	1.84982e+06	4.80434e+06	2.67639e+06	2.91663e+06	1.16015e+07	1.8167e+06	326296	3.23857e+07	4.94839e+07	1.76394e+07	5.75404e+07	1.2371e+07	1.44466e+06	57.8405	4.52873	0	4.12366e+08	407.729
307	477.493	3738.09	263834	151.692	4	51.0715	6.1	100000	100000	231.533	13.6461	1.884e+07	3.2606	3.079	103.3	20016.4	11214.9	3498.86	4261.8	2.71355e+07	4.62016e+07	1.21163e+07	6.83691e+06	1.13386e+07	2.07258e+07	1.59287e+07	2.5842e+07	8.35413e+06	2.30472e+07	2.78468e+07	7.44036e+06	2.13266e+06	5.26651e+06	2.88649e+06	2.91663e+06	1.43263e+07	1.8167e+06	933705	3.33721e+07	5.09911e+07	1.81766e+07	5.9293e+07	1.27478e+07	1.44466e+06	58.9423	6.10827	0	4.24926e+08	419.708
308	465.4	3712.61	259157	144.263	3	49.1955	6.1	100000	100000	297.406	13.6448	1.87116e+07	3.2606	3.565	111	24032.7	13465.1	3400.75	4261.8	2.69505e+07	4.61988e+07	1.21157e+07	6.8365e+06	1.13376e+07	2.06878e+07	1.55312e+07	2.49711e+07	8.10046e+06	2.26387e+07	2.27986e+07	6.71412e+06	2.09817e+06	6.14211e+06	3.28454e+06	2.91663e+06	1.40011e+07	1.8167e+06	1.08108e+06	3.25005e+07	4.96593e+07	1.77019e+07	5.77444e+07	1.24148e+07	1.44466e+06	58.5405	6.05847	0	4.13827e+08	409.123
309	476.162	3699.63	263209	152.419	4	49.5138	6.1	100000	100000	201.982	13.4733	1.86461e+07	3.2606	3.428	103.4	23779.1	13323	3642.02	4261.8	2.68563e+07	4.58059e+07	1.20202e+07	6.77836e+06	1.1207e+07	2.05336e+07	1.5599e+07	2.51191e+07	8.14361e+06	2.29926e+07	2.7878e+07	7.30262e+06	2.18299e+06	6.08682e+06	3.25941e+06	2.91663e+06	1.47977e+07	1.8167e+06	1.03954e+06	3.32761e+07	5.08444e+07	1.81243e+07	5.91224e+07	1.27111e+07	1.44466e+06	58.3357	5.55597	0	4.23703e+08	418.542
310	449.939	3872.72	213933	122.699	3	42.6227	6.1	100000	100000	209.454	14.1887	1.95185e+07	3.2606	4.8	105.9	15279.7	8560.95	3677.79	4261.8	2.81128e+07	4.74339e+07	1.24153e+07	7.01926e+06	1.17509e+07	2.13464e+07	1.40976e+07	2.18971e+07	7.19892e+06	1.86881e+07	2.15061e+07	6.02028e+06	2.19556e+06	4.23385e+06	2.41704e+06	2.91663e+06	1.49149e+07	1.8167e+06	1.4556e+06	3.13862e+07	4.79567e+07	1.7095e+07	5.57646e+07	1.19892e+07	1.44466e+06	61.065	8.5574	0	3.99639e+08	395.592
311	461.668	3784.16	244772	135.949	3	45.9154	6.1	100000	100000	155.32	13.9985	1.90722e+07	3.2606	5.332	109.1	21722.7	12170.9	3570.75	4261.8	2.74699e+07	4.70037e+07	1.2311e+07	6.9556e+06	1.16065e+07	2.10693e+07	1.48241e+07	2.34417e+07	7.65315e+06	2.13821e+07	2.23054e+07	6.38026e+06	2.15794e+06	5.6385e+06	3.0556e+06	2.91663e+06	1.45635e+07	1.8167e+06	1.61693e+06	3.22401e+07	4.92614e+07	1.756e+07	5.72817e+07	1.23153e+07	1.44466e+06	59.6687	7.70471	0	4.10511e+08	405.961
312	487.326	3808.51	275446	154.064	4	48.1044	6.1	100000	100000	171.412	14.0929	1.91949e+07	3.2606	8.172	103.7	26883.1	15062.2	3735.12	4261.8	2.76467e+07	4.72175e+07	1.23628e+07	6.98724e+06	1.16782e+07	2.11785e+07	1.52977e+07	2.44633e+07	7.95221e+06	2.40616e+07	2.7972e+07	7.18336e+06	2.21571e+06	6.76353e+06	3.56704e+06	2.91663e+06	1.51023e+07	1.8167e+06	2.47815e+06	3.41038e+07	5.21091e+07	1.85751e+07	6.0593e+07	1.30273e+07	1.44466e+06	60.0527	8.0679	0	4.34242e+08	428.593
313	454.026	3722.76	243186	134.619	3	44.8462	6.1	100000	100000	157.696	13.7464	1.87627e+07	3.2606	3.979	108.8	21636.2	12122.4	3284.28	4261.8	2.70242e+07	4.64306e+07	1.21719e+07	6.8708e+06	1.14149e+07	2.07825e+07	1.45901e+07	2.29411e+07	7.50624e+06	2.12435e+07	2.22288e+07	6.27781e+06	2.05723e+06	5.61964e+06	3.04703e+06	2.91663e+06	1.36126e+07	1.8167e+06	1.20663e+06	3.16808e+07	4.84068e+07	1.72554e+07	5.62879e+07	1.21017e+07	1.44466e+06	58.7005	6.9771	0	4.0339e+08	399.169
315	489.461	3695.82	300582	170.21	4	50.7194	6.1	100000	100000	163.483	13.5041	1.86269e+07	3.2606	3.878	106.8	34648.5	19413	3187.43	4261.8	2.68286e+07	4.58766e+07	1.20374e+07	6.78882e+06	1.12305e+07	2.05524e+07	1.58544e+07	2.56787e+07	8.30664e+06	2.62573e+07	2.89692e+07	7.49919e+06	2.02318e+06	8.45649e+06	4.33666e+06	2.91663e+06	1.32877e+07	1.8167e+06	1.176e+06	3.42347e+07	5.23091e+07	1.86464e+07	6.08256e+07	1.30773e+07	1.44466e+06	58.2757	5.56355	0	4.35909e+08	430.183
320	664.698	4362.6	188711	123.896	3	42.0933	11.8	100000	100000	134.218	14.7481	2.19875e+07	3.2606	10.65	106.2	24401.4	13671.7	4282.46	4261.8	3.16689e+07	4.86883e+07	1.2719e+07	7.20489e+06	1.21746e+07	2.24911e+07	1.39791e+07	2.16478e+07	7.12536e+06	1.64848e+07	2.15793e+07	5.9784e+06	2.40812e+06	6.2225e+06	3.32109e+06	2.91663e+06	1.68651e+07	1.8167e+06	3.2296e+06	3.27922e+07	5.0105e+07	1.78608e+07	5.82627e+07	1.25263e+07	1.44466e+06	68.7895	9.79527	0	4.17542e+08	412.666
321	674.15	4051.04	232219	140.482	3	45.2575	11.8	100000	100000	145.805	14.4093	2.04173e+07	3.2606	5.805	110.1	32183.9	18032.2	4077.22	4261.8	2.94073e+07	4.79304e+07	1.25356e+07	7.09274e+06	1.19181e+07	2.17768e+07	1.46803e+07	2.31338e+07	7.56282e+06	2.02855e+07	2.25632e+07	6.34052e+06	2.33597e+06	7.91918e+06	4.0924e+06	2.91663e+06	1.62095e+07	1.8167e+06	1.76036e+06	3.32687e+07	5.08331e+07	1.81203e+07	5.91093e+07	1.27083e+07	1.44466e+06	63.8769	8.95222	0	4.23609e+08	418.452
322	661.019	4274.2	205144	131.769	3	43.22	11.8	100000	100000	184.526	14.7029	2.1542e+07	3.2606	8.682	108	16666.7	9338.12	4174.18	4261.8	3.10272e+07	4.85874e+07	1.26946e+07	7.18995e+06	1.21403e+07	2.23279e+07	1.42307e+07	2.21779e+07	7.28172e+06	1.79204e+07	2.20262e+07	6.11529e+06	2.37006e+06	4.53625e+06	2.55451e+06	2.91663e+06	1.652e+07	1.8167e+06	2.63281e+06	3.26077e+07	4.98231e+07	1.77603e+07	5.79348e+07	1.24558e+07	1.44466e+06	67.3956	9.80601	0	4.15192e+08	410.425
323	684.653	4423.05	208282	134.876	3	43.6113	11.8	100000	100000	140.18	15.0351	2.22922e+07	6.5212	13.539	108.8	21122.1	11834.4	4458.74	4261.8	3.21078e+07	4.93258e+07	1.28731e+07	7.29922e+06	1.23914e+07	2.27995e+07	1.43175e+07	2.23618e+07	7.33587e+06	1.81945e+07	2.22288e+07	6.1663e+06	2.47009e+06	5.50757e+06	2.99608e+06	2.91663e+06	1.74234e+07	3.63339e+06	4.10569e+06	3.37985e+07	5.16426e+07	1.84089e+07	6.00506e+07	1.29106e+07	1.44466e+06	69.7427	10.9113	0	4.30355e+08	424.886
324	671.093	3645.41	285656	166.109	4	47.2789	11.8	100000	100000	178.929	13.3112	1.83729e+07	3.2606	2.232	106	32245.3	18066.6	2784.56	4261.8	2.64627e+07	4.54333e+07	1.19297e+07	6.72322e+06	1.10835e+07	2.03265e+07	1.51199e+07	2.40785e+07	7.83969e+06	2.49535e+07	2.87073e+07	7.16819e+06	1.88156e+06	7.93257e+06	4.09849e+06	2.91663e+06	1.19144e+07	1.8167e+06	676852	3.31146e+07	5.05977e+07	1.80364e+07	5.88355e+07	1.26494e+07	1.44466e+06	57.4808	5.47959	0	4.21647e+08	416.581
325	702.683	4726.51	206566	130.357	3	42.0161	11.8	100000	100000	192.533	16.3954	2.38216e+07	6.5212	10.504	107.7	13936.5	7808.39	5465.69	4261.8	3.43106e+07	5.22955e+07	1.35892e+07	7.73868e+06	1.34146e+07	2.42697e+07	1.39617e+07	2.16114e+07	7.11463e+06	1.80446e+07	2.19509e+07	6.00076e+06	2.82407e+06	3.94102e+06	2.28392e+06	2.91663e+06	2.05365e+07	3.63339e+06	3.18533e+06	3.47078e+07	5.3032e+07	1.89041e+07	6.16662e+07	1.3258e+07	1.44466e+06	74.5277	13.8635	0	4.41933e+08	435.928
326	669.871	3667.8	284152	168.656	4	48.6432	11.8	100000	100000	176.014	13.2455	1.84857e+07	3.2606	1.768	106.5	30151.3	16893.3	2564.05	4261.8	2.66252e+07	4.52816e+07	1.18928e+07	6.70077e+06	1.10333e+07	2.03067e+07	1.54132e+07	2.47142e+07	8.02548e+06	2.48221e+07	2.88706e+07	7.30413e+06	1.80404e+06	7.47605e+06	3.89095e+06	2.91663e+06	1.11467e+07	1.8167e+06	536145	3.3053e+07	5.05035e+07	1.80028e+07	5.87261e+07	1.26259e+07	1.44466e+06	57.8339	5.04643	0	4.20863e+08	415.833
327	690.306	3801.2	289115	171.337	4	49.8283	11.8	100000	100000	184.24	13.7603	1.91581e+07	3.2606	3.575	107	27602.2	15465.1	3387.38	4261.8	2.75936e+07	4.64622e+07	1.21796e+07	6.87547e+06	1.14254e+07	2.09073e+07	1.56658e+07	2.52652e+07	8.1862e+06	2.52556e+07	2.90352e+07	7.42397e+06	2.09347e+06	6.92031e+06	3.63831e+06	2.91663e+06	1.39566e+07	1.8167e+06	1.08412e+06	3.40836e+07	5.20782e+07	1.85641e+07	6.05571e+07	1.30195e+07	1.44466e+06	59.9374	7.24208	0	4.33985e+08	428.348
328	843.444	3530.8	559989	305.764	7	79.2433	11.8	100000	100000	190.25	12.8789	1.77952e+07	3.2606	2.629	106.9	21082.2	11812.1	1787.07	4261.8	2.56307e+07	4.4432e+07	1.1686e+07	6.57505e+06	1.07533e+07	1.98154e+07	2.14297e+07	4.0961e+07	1.24781e+07	4.89179e+07	5.07539e+07	1.22696e+07	1.53091e+06	5.49888e+06	2.99213e+06	2.91663e+06	8.32856e+06	1.8167e+06	797242	4.18062e+07	6.38779e+07	2.27704e+07	7.4278e+07	1.59695e+07	1.44466e+06	55.6737	2.60492	0	5.32316e+08	522.128
329	516.398	4250.39	252491	160.196	4	42.4605	6.8	100000	100000	179.844	14.7834	2.1422e+07	6.5212	7.67	104.7	22393.3	12546.6	4476.33	4261.8	3.08544e+07	4.87669e+07	1.2738e+07	7.21651e+06	1.22012e+07	2.23554e+07	1.40613e+07	2.18207e+07	7.1764e+06	2.20564e+07	2.82884e+07	6.70037e+06	2.47628e+06	5.78471e+06	3.12207e+06	2.91663e+06	1.74788e+07	3.63339e+06	2.32592e+06	3.44986e+07	5.27123e+07	1.87902e+07	6.12945e+07	1.31781e+07	1.44466e+06	67.0202	10.6861	0	4.39269e+08	433.388
330	485.765	3587.1	312207	180.709	4	46.3928	6.8	100000	100000	255.112	13.1603	1.8079e+07	3.2606	1.127	108.5	18567.9	10403.3	2219.13	4261.8	2.60394e+07	4.50849e+07	1.18449e+07	6.67167e+06	1.09683e+07	2.01218e+07	1.4928e+07	2.36648e+07	7.71856e+06	2.72729e+07	2.95367e+07	7.15255e+06	1.68279e+06	4.95072e+06	2.74293e+06	2.91663e+06	9.91951e+06	1.8167e+06	341762	3.23932e+07	4.94954e+07	1.76434e+07	5.75538e+07	1.23738e+07	1.44466e+06	56.5613	4.84432	0	4.12461e+08	407.82
331	515.492	4097.43	274736	165.268	4	43.7101	6.8	100000	100000	194.71	14.7247	2.0651e+07	6.5212	8.564	105.7	13093.7	7336.22	4576.15	4261.8	2.9744e+07	4.8636e+07	1.27063e+07	7.19715e+06	1.21568e+07	2.2088e+07	1.43394e+07	2.24082e+07	7.34953e+06	2.39996e+07	2.86099e+07	6.83863e+06	2.51137e+06	3.75729e+06	2.2004e+06	2.91663e+06	1.77929e+07	3.63339e+06	2.59703e+06	3.44363e+07	5.26171e+07	1.87562e+07	6.11838e+07	1.31543e+07	1.44466e+06	64.6082	10.6685	0	4.38476e+08	432.631
332	508.249	3934.68	275169	169.438	4	45.1471	6.8	100000	100000	339.3	13.9846	1.98308e+07	6.5212	7.74	106.5	15446.3	8654.3	4236.89	4261.8	2.85626e+07	4.69722e+07	1.23033e+07	6.95094e+06	1.1596e+07	2.1277e+07	1.46561e+07	2.30821e+07	7.54765e+06	2.40374e+07	2.88706e+07	6.98875e+06	2.3921e+06	4.27017e+06	2.43355e+06	2.91663e+06	1.67201e+07	3.63339e+06	2.34715e+06	3.39385e+07	5.18564e+07	1.84851e+07	6.02992e+07	1.29641e+07	1.44466e+06	62.0421	8.39694	0	4.32137e+08	426.585
333	513.579	4146.68	251686	158.885	4	45.8064	6.8	100000	100000	135.71	14.5497	2.08993e+07	6.5212	8.931	104.6	11988.9	6717.22	4592.79	4261.8	3.01015e+07	4.82452e+07	1.26118e+07	7.13932e+06	1.20245e+07	2.20244e+07	1.48003e+07	2.33906e+07	7.63819e+06	2.1986e+07	2.82566e+07	6.99941e+06	2.51722e+06	3.51643e+06	2.0909e+06	2.91663e+06	1.78451e+07	3.63339e+06	2.70832e+06	3.43048e+07	5.24162e+07	1.86846e+07	6.09501e+07	1.3104e+07	1.44466e+06	65.3849	10.179	0	4.36801e+08	431.034
334	531.612	4463.46	256555	171.159	4	49.0762	6.8	100000	100000	199.406	14.937	2.24958e+07	6.5212	8.977	106.8	15012.8	8411.45	4616.75	4261.8	3.24011e+07	4.91083e+07	1.28205e+07	7.26703e+06	1.23173e+07	2.27828e+07	1.55057e+07	2.49156e+07	8.08427e+06	2.24113e+07	2.89692e+07	7.35094e+06	2.52564e+06	4.17567e+06	2.3906e+06	2.91663e+06	1.79202e+07	3.63339e+06	2.72227e+06	3.55444e+07	5.43103e+07	1.93598e+07	6.31526e+07	1.35776e+07	1.44466e+06	70.3799	10.9049	0	4.52586e+08	446.088
336	576.523	3694.19	493061	259.961	6	66.3388	5.8	100000	100000	157.127	13.5942	1.86187e+07	6.5212	4.594	106.7	52559.8	29448.5	3597.87	4261.8	2.68168e+07	4.6083e+07	1.20875e+07	6.81936e+06	1.12991e+07	2.06212e+07	1.90058e+07	3.28378e+07	1.03687e+07	4.30714e+07	4.34045e+07	1.03662e+07	2.16747e+06	1.23614e+07	6.11184e+06	2.91663e+06	1.46527e+07	3.63339e+06	1.39313e+06	4.13538e+07	6.31868e+07	2.2524e+07	7.34743e+07	1.57967e+07	1.44466e+06	58.25	5.67198	0	5.26557e+08	516.636
337	594.106	4014.98	472043	266.022	6	66.5844	5.8	100000	100000	395.072	14.3555	2.02355e+07	6.5212	8.532	107.4	55089.9	30866	4463.42	4261.8	2.91454e+07	4.78096e+07	1.25063e+07	7.07486e+06	1.18774e+07	2.16827e+07	1.90533e+07	3.29491e+07	1.04005e+07	4.12354e+07	4.37518e+07	1.04152e+07	2.47174e+06	1.2913e+07	6.36258e+06	2.91663e+06	1.74382e+07	3.63339e+06	2.58732e+06	4.26485e+07	6.5165e+07	2.32291e+07	7.57746e+07	1.62912e+07	1.44466e+06	63.3082	7.45493	0	5.43041e+08	532.357
338	599.096	3757.47	541137	279.514	6	66.9413	5.8	100000	100000	538.508	13.8658	1.89377e+07	6.5212	5.949	108.5	57556.4	32247.9	3928.22	4261.8	2.72762e+07	4.67024e+07	1.22379e+07	6.91102e+06	1.15057e+07	2.09266e+07	1.91222e+07	3.50959e+07	1.08436e+07	4.7271e+07	4.43051e+07	1.04898e+07	2.2836e+06	1.34507e+07	6.60703e+06	2.91663e+06	1.57296e+07	3.63339e+06	1.80403e+06	4.30148e+07	6.57247e+07	2.34287e+07	7.64254e+07	1.64312e+07	1.44466e+06	59.2478	6.24647	0	5.47706e+08	536.806
339	589.353	3929.96	480339	260.396	6	63.7129	5.8	100000	100000	203.734	14.3441	1.9807e+07	6.5212	8.3	106.7	54508.3	30540.1	4586.96	4261.8	2.85283e+07	4.77839e+07	1.25001e+07	7.07106e+06	1.18687e+07	2.15504e+07	1.84945e+07	3.16451e+07	1.00279e+07	4.196e+07	4.34045e+07	1.01293e+07	2.51517e+06	1.27862e+07	6.30494e+06	2.91663e+06	1.78268e+07	3.63339e+06	2.51697e+06	4.22983e+07	6.46299e+07	2.30384e+07	7.51524e+07	1.61575e+07	1.44466e+06	61.9676	7.48387	0	5.38583e+08	528.105
340	564.212	4004.61	423775	238.425	5	61.1877	5.8	100000	100000	213.626	14.365	2.01832e+07	6.5212	7.637	110	50949.7	28546.3	4475.21	4261.8	2.90702e+07	4.78308e+07	1.25114e+07	7.078e+06	1.18845e+07	2.1675e+07	1.79962e+07	3.04943e+07	9.6981e+06	3.70188e+07	3.75621e+07	9.27768e+06	2.47588e+06	1.20104e+07	5.95226e+06	2.91663e+06	1.74753e+07	3.63339e+06	2.31591e+06	4.0448e+07	6.18028e+07	2.20306e+07	7.1865e+07	1.54507e+07	1.44466e+06	63.1446	7.65097	0	5.15023e+08	505.636
342	520.189	3951.61	261945	163.079	4	48.8364	6.8	100000	100000	182.992	13.7977	1.99161e+07	3.2606	6.28	105.4	45882.6	25707.3	3693.13	4261.8	2.86855e+07	4.65476e+07	1.22003e+07	6.88811e+06	1.14539e+07	2.11551e+07	1.54545e+07	2.48041e+07	8.05172e+06	2.28822e+07	2.85129e+07	7.29318e+06	2.20095e+06	1.09057e+07	5.45006e+06	2.91663e+06	1.49651e+07	1.8167e+06	1.90441e+06	3.47669e+07	5.31222e+07	1.89363e+07	6.17711e+07	1.32806e+07	1.44466e+06	62.309	6.84491	0	4.42685e+08	436.645
344	506.339	3841.07	289043	169.573	4	46.2554	6.8	100000	100000	261.171	14.0208	1.9359e+07	3.2606	8.165	106.6	13829.9	7748.66	4110.05	4261.8	2.78831e+07	4.70543e+07	1.23232e+07	6.96309e+06	1.16235e+07	2.11694e+07	1.48981e+07	2.36006e+07	7.69974e+06	2.52493e+07	2.89034e+07	7.0913e+06	2.34752e+06	3.91778e+06	2.27336e+06	2.91663e+06	1.63148e+07	1.8167e+06	2.47603e+06	3.38071e+07	5.16557e+07	1.84135e+07	6.00658e+07	1.29139e+07	1.44466e+06	60.5661	8.62875	0	4.30464e+08	424.99
345	514.047	3891.44	288516	169.425	4	46.9872	6.8	100000	100000	170.712	14.1953	1.96128e+07	6.5212	5.784	106.6	16805.8	9416	4184.11	4261.8	2.82486e+07	4.74488e+07	1.24189e+07	7.02146e+06	1.17559e+07	2.13787e+07	1.50569e+07	2.39424e+07	7.79985e+06	2.52034e+07	2.89034e+07	7.15732e+06	2.37355e+06	4.56655e+06	2.56829e+06	2.91663e+06	1.65517e+07	3.63339e+06	1.75399e+06	3.4337e+07	5.24654e+07	1.87022e+07	6.10073e+07	1.31163e+07	1.44466e+06	61.3602	9.20288	0	4.37212e+08	431.425
346	515.487	3797.49	314534	181.035	4	48.8617	6.8	100000	100000	165.051	13.957	1.91393e+07	6.5212	5.971	108.4	13026.6	7298.59	3970.09	4261.8	2.75666e+07	4.69097e+07	1.22882e+07	6.94169e+06	1.1575e+07	2.10562e+07	1.54599e+07	2.48159e+07	8.05516e+06	2.74761e+07	2.95029e+07	7.37287e+06	2.29832e+06	3.74265e+06	2.19374e+06	2.91663e+06	1.58648e+07	3.63339e+06	1.8107e+06	3.4436e+07	5.26167e+07	1.87561e+07	6.11833e+07	1.31542e+07	1.44466e+06	59.8788	8.23605	0	4.38473e+08	432.628
351	564.983	4096.47	423152	283.825	6	68.1717	5.8	100000	100000	205.935	13.3024	2.06462e+07	6.5212	3.212	109.7	37774.1	21164.2	2729.13	4261.8	2.9737e+07	4.54131e+07	1.19247e+07	6.72022e+06	1.10768e+07	2.09744e+07	1.93589e+07	3.56863e+07	1.1009e+07	3.69645e+07	4.49192e+07	1.06471e+07	1.86207e+06	9.1379e+06	4.64644e+06	2.91663e+06	1.17225e+07	3.63339e+06	974037	4.05048e+07	6.18895e+07	2.20615e+07	7.19658e+07	1.54724e+07	1.44466e+06	64.5931	3.93209	0	5.15746e+08	506.325
354	601.662	3521.34	347427	191.21	4	58.8111	9.2	100000	100000	220.461	13.0313	1.77475e+07	3.2606	1.468	110.6	27721.5	15531.9	2290.18	4261.8	2.5562e+07	4.47861e+07	1.17722e+07	6.62745e+06	1.08697e+07	1.99235e+07	1.75212e+07	2.94076e+07	9.38574e+06	3.03495e+07	3.02581e+07	8.32868e+06	1.70777e+06	6.94632e+06	3.65014e+06	2.91663e+06	1.01751e+07	1.8167e+06	445170	3.4559e+07	5.28046e+07	1.88231e+07	6.14017e+07	1.32011e+07	1.44466e+06	55.5244	3.60847	0	4.40038e+08	434.121
355	588.594	3529.1	341377	190.124	4	56.6283	9.2	100000	100000	213.212	13.0298	1.77867e+07	3.2606	2.002	110.3	19346.5	10839.5	2028.19	4261.8	2.56184e+07	4.47826e+07	1.17714e+07	6.62692e+06	1.08686e+07	1.99336e+07	1.70793e+07	2.84062e+07	9.09711e+06	2.9821e+07	3.01537e+07	8.12361e+06	1.61567e+06	5.12046e+06	2.8201e+06	2.91663e+06	9.22455e+06	1.8167e+06	607105	3.3792e+07	5.16327e+07	1.84053e+07	6.00391e+07	1.29082e+07	1.44466e+06	55.6469	3.70289	0	4.30273e+08	424.807
358	631.336	3949.57	356101	236.047	5	63.3518	9.2	100000	100000	379.46	13.071	1.99058e+07	3.2606	2.679	109.9	19532.7	10943.8	2117.89	4261.8	2.86707e+07	4.48781e+07	1.17946e+07	6.64106e+06	1.09001e+07	2.05769e+07	1.84236e+07	3.14808e+07	9.98088e+06	3.11072e+07	3.75189e+07	9.46995e+06	1.6472e+06	5.16105e+06	2.83855e+06	2.91663e+06	9.55254e+06	1.8167e+06	812405	3.63016e+07	5.54672e+07	1.97722e+07	6.44979e+07	1.38668e+07	1.44466e+06	62.2768	3.78706	0	4.62227e+08	455.283
359	588.899	3622.19	327747	193.655	4	57.9126	9.2	100000	100000	152.871	12.9824	1.82558e+07	3.2606	0.887	110.9	16391.4	9183.86	2182.78	4261.8	2.62942e+07	4.46727e+07	1.17446e+07	6.61065e+06	1.08324e+07	2.00309e+07	1.73399e+07	2.89957e+07	9.26713e+06	2.86303e+07	3.0363e+07	8.25533e+06	1.67002e+06	4.47623e+06	2.52723e+06	2.91663e+06	9.78815e+06	1.8167e+06	268982	3.38044e+07	5.16516e+07	1.84121e+07	6.0061e+07	1.29129e+07	1.44466e+06	57.1147	3.41656	0	4.3043e+08	424.957
360	622.722	3565.95	376262	202.669	5	60.7129	9.2	100000	100000	179.713	13.0945	1.79724e+07	3.2606	2.257	105	20673.8	11583.2	2562.27	4261.8	2.58859e+07	4.49327e+07	1.18079e+07	6.64913e+06	1.0918e+07	2.00387e+07	1.79018e+07	3.02775e+07	9.63586e+06	3.28684e+07	3.54804e+07	9.07359e+06	1.80342e+06	5.40982e+06	2.95164e+06	2.91663e+06	1.11404e+07	1.8167e+06	684434	3.57949e+07	5.46929e+07	1.94962e+07	6.35976e+07	1.36732e+07	1.44466e+06	56.2279	4.3847	0	4.55774e+08	449.129
361	609.835	3573.27	366349	203.264	5	59.704	9.2	100000	100000	170.911	12.9736	1.80093e+07	3.2606	0.725	105	16488.2	9238.07	2073.96	4261.8	2.5939e+07	4.46523e+07	1.17396e+07	6.60764e+06	1.08257e+07	1.99529e+07	1.77004e+07	2.98163e+07	9.50333e+06	3.20024e+07	3.54804e+07	8.98264e+06	1.63176e+06	4.49732e+06	2.53682e+06	2.91663e+06	9.39226e+06	1.8167e+06	219856	3.50365e+07	5.35341e+07	1.90831e+07	6.22501e+07	1.33835e+07	1.44466e+06	56.3433	3.53096	0	4.46118e+08	439.919
362	632.019	3709.9	380999	226.071	5	65.0662	9.2	100000	100000	183.011	12.9962	1.86979e+07	3.2606	1.193	108.5	19690.7	11032.4	2152.99	4261.8	2.69308e+07	4.47046e+07	1.17524e+07	6.61538e+06	1.08429e+07	2.01692e+07	1.87588e+07	3.22602e+07	1.02038e+07	3.32821e+07	3.69209e+07	9.57946e+06	1.65954e+06	5.19551e+06	2.85422e+06	2.91663e+06	9.68015e+06	1.8167e+06	361776	3.63419e+07	5.55287e+07	1.97941e+07	6.45694e+07	1.38822e+07	1.44466e+06	58.4977	3.43581	0	4.62739e+08	455.772
363	621.819	3597.36	380509	224.443	5	64.5364	9.2	100000	100000	220.682	12.9611	1.81307e+07	3.2606	0.806	108.2	13193.3	7392.02	1961.88	4261.8	2.61139e+07	4.46231e+07	1.17325e+07	6.60332e+06	1.08161e+07	1.99778e+07	1.86556e+07	3.20196e+07	1.0135e+07	3.32393e+07	3.67944e+07	9.52192e+06	1.59236e+06	3.779e+06	2.21027e+06	2.91663e+06	8.9803e+06	1.8167e+06	244419	3.57415e+07	5.46114e+07	1.94671e+07	6.35027e+07	1.36528e+07	1.44466e+06	56.7231	3.12581	0	4.55095e+08	448.481
364	679.047	3499.07	480618	256.381	6	68.0072	9.2	100000	100000	220.073	12.9321	1.76353e+07	3.2606	0.471	106.4	35006.4	19613.6	1820.99	4261.8	2.54004e+07	4.45557e+07	1.17161e+07	6.59335e+06	1.07939e+07	1.98119e+07	1.93273e+07	3.56075e+07	1.0987e+07	4.19844e+07	4.32568e+07	1.05051e+07	1.54283e+06	8.53452e+06	4.37214e+06	2.91663e+06	8.45594e+06	1.8167e+06	142830	3.91091e+07	5.97569e+07	2.13014e+07	6.9486e+07	1.49392e+07	1.44466e+06	55.1733	2.54416	0	4.97975e+08	489.376
365	644.373	3503.55	450587	232.189	5	66.222	9.2	100000	100000	172.017	12.9696	1.76579e+07	3.2606	0.598	109	20860.7	11687.9	2191.98	4261.8	2.54329e+07	4.46428e+07	1.17373e+07	6.60624e+06	1.08226e+07	1.98484e+07	1.89832e+07	3.27848e+07	1.03536e+07	3.93611e+07	3.7133e+07	9.70003e+06	1.67325e+06	5.45059e+06	2.97018e+06	2.91663e+06	9.82142e+06	1.8167e+06	181343	3.70688e+07	5.66395e+07	2.01901e+07	6.5861e+07	1.41599e+07	1.44466e+06	55.2441	3.31568	0	4.71995e+08	464.599
367	598.674	3561.24	346996	182.018	4	57.122	9.2	100000	100000	177.12	13.1014	1.79486e+07	3.2606	1.717	108.9	23812.5	13341.8	2605.25	4261.8	2.58517e+07	4.49486e+07	1.18118e+07	6.65149e+06	1.09233e+07	2.00374e+07	1.71797e+07	2.8633e+07	9.16254e+06	3.03119e+07	2.96724e+07	8.13167e+06	1.81853e+06	6.09411e+06	3.26272e+06	2.91663e+06	1.1291e+07	1.8167e+06	520679	3.43796e+07	5.25305e+07	1.87254e+07	6.10831e+07	1.31326e+07	1.44466e+06	56.1536	4.14437	0	4.37754e+08	431.943
368	624.741	3533.83	394169	219.026	5	62.5117	9.2	100000	100000	234.486	12.9711	1.78105e+07	3.2606	0.793	107.5	16611.2	9307	2381.85	4261.8	2.56527e+07	4.46464e+07	1.17382e+07	6.60677e+06	1.08237e+07	1.98936e+07	1.82583e+07	3.10982e+07	9.87129e+06	3.44326e+07	3.65014e+07	9.31653e+06	1.74e+06	4.52414e+06	2.54901e+06	2.91663e+06	1.05027e+07	1.8167e+06	240477	3.59136e+07	5.48744e+07	1.95609e+07	6.38086e+07	1.37186e+07	1.44466e+06	55.7214	3.52606	0	4.57287e+08	450.571
369	672.291	3511.73	460013	259.047	6	72.9899	9.2	100000	100000	360.105	12.8942	1.76991e+07	3.2606	1.99	106.8	17163.9	9616.68	1646.92	4261.8	2.54923e+07	4.44676e+07	1.16947e+07	6.58031e+06	1.0765e+07	1.98e+07	2.02726e+07	3.799e+07	1.16525e+07	4.01844e+07	4.34539e+07	1.09701e+07	1.48164e+06	4.64464e+06	2.60379e+06	2.91663e+06	7.79714e+06	1.8167e+06	603466	3.87116e+07	5.91496e+07	2.10848e+07	6.87798e+07	1.47874e+07	1.44466e+06	55.373	2.60718	0	4.92913e+08	484.549
370	632.307	3555.87	405915	230.573	5	64.1328	9.2	100000	100000	200.928	13.0015	1.79216e+07	3.2606	1.16	109.2	18196.6	10195.3	2215.31	4261.8	2.58127e+07	4.47171e+07	1.17554e+07	6.61722e+06	1.0847e+07	1.99499e+07	1.85767e+07	3.18361e+07	1.00826e+07	3.54587e+07	3.72183e+07	9.51784e+06	1.68145e+06	4.86978e+06	2.70614e+06	2.91663e+06	9.90575e+06	1.8167e+06	351769	3.63587e+07	5.55544e+07	1.98033e+07	6.45993e+07	1.38886e+07	1.44466e+06	56.069	3.79245	0	4.62953e+08	455.976
371	629.701	3475.08	421005	215.091	5	60.4023	9.2	100000	100000	186.837	12.8947	1.75144e+07	3.2606	0.031	106.8	34971.7	19594.1	1735.07	4261.8	2.52262e+07	4.44688e+07	1.1695e+07	6.58048e+06	1.07654e+07	1.97472e+07	1.78399e+07	3.01356e+07	9.5951e+06	3.67769e+07	3.62116e+07	9.1036e+06	1.51263e+06	8.52696e+06	4.3687e+06	2.91663e+06	8.13233e+06	1.8167e+06	9400.73	3.62053e+07	5.53201e+07	1.97198e+07	6.43269e+07	1.383e+07	1.44466e+06	54.795	2.26708	0.021	4.61001e+08	454.114
372	772.004	3528.2	503628	283.867	6	65.5437	11.8	100000	100000	223.655	12.8956	1.77821e+07	3.2606	0.554	109.5	21829.2	12230.6	1298.56	4261.8	2.56119e+07	4.44708e+07	1.16955e+07	6.58078e+06	1.0766e+07	1.9825e+07	1.88517e+07	3.2477e+07	1.02657e+07	4.39944e+07	4.48161e+07	1.0402e+07	1.35918e+06	5.66173e+06	3.06616e+06	2.91663e+06	6.43592e+06	1.8167e+06	168000	3.82034e+07	5.83731e+07	2.08081e+07	6.78769e+07	1.45933e+07	1.44466e+06	55.6327	2.03966	0	4.86443e+08	478.378
374	731.359	3529.69	440255	244.773	5	56.8855	11.8	100000	100000	333.526	13.0194	1.77896e+07	3.2606	0.587	110.8	23952.2	13420.1	2088.53	4261.8	2.56226e+07	4.47586e+07	1.17655e+07	6.62337e+06	1.08607e+07	1.99262e+07	1.71317e+07	2.85243e+07	9.1312e+06	3.84585e+07	3.791e+07	8.9147e+06	1.63688e+06	6.12457e+06	3.27657e+06	2.91663e+06	9.44548e+06	1.8167e+06	178007	3.61537e+07	5.52413e+07	1.96917e+07	6.42352e+07	1.38103e+07	1.44466e+06	55.6561	3.16264	0	4.60344e+08	453.487
376	747.918	4684.76	279666	189.067	4	50.1456	11.8	100000	100000	207.971	15.2583	2.36112e+07	6.5212	10.797	110	22176.9	12425.3	4908.99	4261.8	3.40075e+07	4.98188e+07	1.29922e+07	7.37219e+06	1.25598e+07	2.33501e+07	1.57331e+07	2.54125e+07	8.22912e+06	2.44302e+07	3.00497e+07	7.53014e+06	2.62837e+06	5.73752e+06	3.10062e+06	2.91663e+06	1.88305e+07	3.63339e+06	3.27418e+06	3.69889e+07	5.65174e+07	2.01466e+07	6.57191e+07	1.41294e+07	1.44466e+06	73.8693	12.0842	0	4.70979e+08	463.629
377	678.167	4245.01	220882	141.233	3	42.7262	11.8	100000	100000	233.967	14.6337	2.13948e+07	9.7818	12.583	110.2	15177.1	8503.47	4605.16	4261.8	3.08153e+07	4.84329e+07	1.26572e+07	7.16709e+06	1.2088e+07	2.22321e+07	1.41207e+07	2.19458e+07	7.21328e+06	1.92951e+07	2.25892e+07	6.11379e+06	2.52156e+06	4.21148e+06	2.40688e+06	2.91663e+06	1.78839e+07	5.45009e+06	3.81579e+06	3.34715e+07	5.1143e+07	1.82308e+07	5.94696e+07	1.27857e+07	1.44466e+06	66.9353	10.4048	0	4.26192e+08	420.915
378	651.405	4087.77	241239	162.869	4	43.5747	11.8	100000	100000	152.521	13.2851	2.06023e+07	3.2606	3.553	105.3	18122.5	10153.8	2793.55	4261.8	2.96738e+07	4.5373e+07	1.1915e+07	6.71429e+06	1.10635e+07	2.09479e+07	1.43094e+07	2.23446e+07	7.3308e+06	2.10734e+07	2.84807e+07	6.81617e+06	1.88472e+06	4.85363e+06	2.6988e+06	2.91663e+06	1.19454e+07	1.8167e+06	1.07744e+06	3.21218e+07	4.90807e+07	1.74956e+07	5.70715e+07	1.22702e+07	1.44466e+06	64.4559	5.16985	0	4.09006e+08	404.524
393	582.796	3572.21	330624	196.043	4	57.7119	9.2	100000	100000	185.953	12.9211	1.80039e+07	3.2606	0.055	111.1	16248.3	9103.67	1701.13	4261.8	2.59313e+07	4.45301e+07	1.17099e+07	6.58956e+06	1.07855e+07	1.99093e+07	1.72993e+07	2.89037e+07	9.24061e+06	2.88817e+07	3.04332e+07	8.24242e+06	1.5007e+06	4.44502e+06	2.51304e+06	2.91663e+06	8.00366e+06	1.8167e+06	16678.7	3.34452e+07	5.11027e+07	1.82164e+07	5.94228e+07	1.27757e+07	1.44466e+06	56.3265	2.65964	0.02	4.25856e+08	420.595
397	561.864	4341.17	320838	185.415	4	47.3471	6.8	100000	100000	198.096	15.8119	2.18795e+07	6.5212	10.437	109.4	29673.5	16625.6	5602.29	4261.8	3.15133e+07	5.1032e+07	1.32849e+07	7.5517e+06	1.29766e+07	2.32717e+07	1.51347e+07	2.41103e+07	7.84899e+06	2.80268e+07	2.98431e+07	7.26187e+06	2.87209e+06	7.37187e+06	3.84359e+06	2.91663e+06	2.09498e+07	3.63339e+06	3.16501e+06	3.76234e+07	5.74868e+07	2.04921e+07	6.68463e+07	1.43717e+07	1.44466e+06	68.4515	12.6226	0	4.79057e+08	471.334
398	560.496	4272.77	327841	188.92	4	47.8936	6.8	100000	100000	262.311	15.5673	2.15347e+07	6.5212	9.847	109.9	30674.7	17186.6	5464.38	4261.8	3.10168e+07	5.04976e+07	1.3156e+07	7.47263e+06	1.27926e+07	2.29871e+07	1.52524e+07	2.43651e+07	7.92351e+06	2.86386e+07	3.00151e+07	7.32412e+06	2.82361e+06	7.59015e+06	3.94283e+06	2.91663e+06	2.05325e+07	3.63339e+06	2.9861e+06	3.75293e+07	5.73431e+07	2.04409e+07	6.66792e+07	1.43358e+07	1.44466e+06	67.373	12.0872	0	4.77859e+08	470.192
399	559.908	4112.79	351438	198.124	4	49.3239	6.8	100000	100000	232.599	15.1191	2.07284e+07	6.5212	9.066	111.5	31185.5	17472.7	5241.39	4261.8	2.98555e+07	4.95115e+07	1.2918e+07	7.32671e+06	1.24548e+07	2.24133e+07	1.55585e+07	2.50308e+07	8.11787e+06	3.06999e+07	3.05742e+07	7.49464e+06	2.74522e+06	7.70151e+06	3.99345e+06	2.91663e+06	1.98534e+07	3.63339e+06	2.74926e+06	3.7489e+07	5.72814e+07	2.04189e+07	6.66075e+07	1.43204e+07	1.44466e+06	64.8504	10.9964	0	4.77345e+08	469.702
412	477.624	3592.03	291701	167.636	4	45.0801	6.8	100000	100000	189.641	13.2574	1.81038e+07	3.2606	2.347	106.3	7800.85	4370.69	2709.07	4261.8	2.60752e+07	4.53091e+07	1.18995e+07	6.70484e+06	1.10424e+07	2.02062e+07	1.46414e+07	2.30507e+07	7.53843e+06	2.54815e+07	2.88051e+07	6.97757e+06	1.85502e+06	2.60338e+06	1.67583e+06	2.91663e+06	1.16529e+07	1.8167e+06	711726	3.18336e+07	4.86404e+07	1.73387e+07	5.65596e+07	1.21601e+07	1.44466e+06	56.6392	5.19679	0	4.05337e+08	401.025
415	579.038	4600.96	328476	233.406	5	61.8676	6.8	100000	100000	196.044	14.2239	2.31888e+07	6.5212	11.464	109.4	24181.1	13548.3	3865.78	4261.8	3.33992e+07	4.75132e+07	1.24345e+07	7.031e+06	1.17776e+07	2.24311e+07	1.8131e+07	3.08045e+07	9.78711e+06	2.86941e+07	3.73039e+07	9.31973e+06	2.26165e+06	6.17447e+06	3.29925e+06	2.91663e+06	1.55274e+07	3.63339e+06	3.47645e+06	3.8804e+07	5.92908e+07	2.11352e+07	6.8944e+07	1.48227e+07	1.44466e+06	72.5479	6.93582	0	4.9409e+08	485.671
416	552.64	5295.29	224352	164.743	4	48.795	6.8	100000	100000	112.961	15.7161	2.66883e+07	9.7818	12.559	105.7	15024.8	8418.18	4943.06	4261.8	3.84395e+07	5.0823e+07	1.32345e+07	7.52078e+06	1.29046e+07	2.45845e+07	1.54457e+07	2.47849e+07	8.04611e+06	1.95983e+07	2.86099e+07	7.29719e+06	2.64035e+06	4.17829e+06	2.39179e+06	2.91663e+06	1.89359e+07	5.45009e+06	3.80851e+06	3.69894e+07	5.65182e+07	2.01468e+07	6.572e+07	1.41295e+07	1.44466e+06	83.4961	11.8855	0	4.70985e+08	463.635
417	479.271	3810.66	251926	157.343	4	44.6616	6.8	100000	100000	131.076	13.4735	1.92057e+07	3.2606	3.067	104.3	10059.1	5635.93	3127.22	4261.8	2.76623e+07	4.58065e+07	1.20204e+07	6.77844e+06	1.12072e+07	2.06949e+07	1.45495e+07	2.28546e+07	7.48083e+06	2.2007e+07	2.81613e+07	6.88853e+06	2.00202e+06	3.09569e+06	1.89964e+06	2.91663e+06	1.30847e+07	1.8167e+06	930066	3.19469e+07	4.88134e+07	1.74003e+07	5.67607e+07	1.22033e+07	1.44466e+06	60.0865	6.26842	0	4.06778e+08	402.4
418	472.162	4039.32	219709	143.345	3	43.819	6.8	100000	100000	96.7739	13.7374	2.03582e+07	3.2606	4.28	110.7	12070.1	6762.68	3539.72	4261.8	2.93222e+07	4.64102e+07	1.2167e+07	6.86777e+06	1.14081e+07	2.1235e+07	1.43635e+07	2.24593e+07	7.36458e+06	1.91927e+07	2.27198e+07	6.22233e+06	2.14702e+06	3.53412e+06	2.09895e+06	2.91663e+06	1.44612e+07	1.8167e+06	1.29791e+06	3.14583e+07	4.80668e+07	1.71342e+07	5.58926e+07	1.20167e+07	1.44466e+06	63.692	7.24475	0	4.00557e+08	396.467
419	484.849	3814.33	254737	160.932	4	45.9595	6.8	100000	100000	150.544	13.3584	1.92242e+07	3.2606	2.372	104.9	19231.1	10774.9	2914.09	4261.8	2.76889e+07	4.55418e+07	1.1956e+07	6.73928e+06	1.11194e+07	2.06091e+07	1.48337e+07	2.34623e+07	7.6592e+06	2.22526e+07	2.83523e+07	7.02093e+06	1.92709e+06	5.09531e+06	2.80867e+06	2.91663e+06	1.23598e+07	1.8167e+06	719307	3.23302e+07	4.93991e+07	1.76091e+07	5.74419e+07	1.23498e+07	1.44466e+06	60.1443	5.78737	0	4.11659e+08	407.055
420	545.752	4096.72	310270	178.012	4	47.2739	6.8	100000	100000	254.429	14.991	2.06475e+07	6.5212	8.36	108	33446.5	18739.5	5038.57	4261.8	2.97388e+07	4.9228e+07	1.28495e+07	7.28476e+06	1.23581e+07	2.22918e+07	1.51189e+07	2.40762e+07	7.83901e+06	2.71036e+07	2.93683e+07	7.21923e+06	2.67392e+06	8.19443e+06	4.21753e+06	2.91663e+06	1.92308e+07	3.63339e+06	2.53516e+06	3.6516e+07	5.57948e+07	1.9889e+07	6.48788e+07	1.39487e+07	1.44466e+06	64.597	10.7246	0	4.64957e+08	457.886
421	555.932	4097.35	343230	192.956	4	48.5381	6.8	100000	100000	168.489	15.08	2.06506e+07	6.5212	9.109	110.6	31139.5	17447	5220.49	4261.8	2.97434e+07	4.94251e+07	1.28971e+07	7.31393e+06	1.24253e+07	2.2361e+07	1.53907e+07	2.46653e+07	8.0112e+06	2.99829e+07	3.02581e+07	7.40039e+06	2.73787e+06	7.69148e+06	3.98889e+06	2.91663e+06	1.97894e+07	3.63339e+06	2.7623e+06	3.72157e+07	5.68639e+07	2.02701e+07	6.6122e+07	1.4216e+07	1.44466e+06	64.6069	10.9456	0	4.73866e+08	466.383
424	672.245	3620.5	322014	180.495	4	54.6508	11.8	100000	100000	104.776	12.9976	1.82473e+07	3.2606	0.368	108.6	17157	9612.79	1963.88	4261.8	2.62819e+07	4.47079e+07	1.17532e+07	6.61587e+06	1.0844e+07	2.00406e+07	1.66742e+07	2.74962e+07	8.83408e+06	2.81296e+07	2.95705e+07	7.90071e+06	1.59306e+06	4.64313e+06	2.6031e+06	2.91663e+06	8.98769e+06	1.8167e+06	111596	3.31727e+07	5.06864e+07	1.8068e+07	5.89387e+07	1.26716e+07	1.44466e+06	57.088	3.48158	0	4.22386e+08	417.286
426	629.352	3873.09	232293	143.803	3	41.6214	11.8	100000	100000	118.609	13.3699	1.95204e+07	3.2606	5.859	110.8	14059.5	7877.33	3387.62	4261.8	2.81154e+07	4.55683e+07	1.19625e+07	6.7432e+06	1.11282e+07	2.07035e+07	1.3873e+07	2.14254e+07	7.05968e+06	2.02919e+07	2.2746e+07	6.02569e+06	2.09356e+06	3.96784e+06	2.29612e+06	2.91663e+06	1.39574e+07	1.8167e+06	1.77674e+06	3.10096e+07	4.73813e+07	1.68899e+07	5.50955e+07	1.18453e+07	1.44466e+06	61.0708	5.53856	0	3.94844e+08	391.018
427	649.981	3760.76	263660	163.027	4	43.5176	11.8	100000	100000	147.688	13.2053	1.89542e+07	3.2606	2.266	105.3	24569.9	13766.2	2559.34	4261.8	2.73e+07	4.51889e+07	1.18702e+07	6.68705e+06	1.10026e+07	2.04098e+07	1.42968e+07	2.23178e+07	7.32291e+06	2.3032e+07	2.84807e+07	6.81103e+06	1.80239e+06	6.25924e+06	3.33779e+06	2.91663e+06	1.11301e+07	1.8167e+06	687163	3.205e+07	4.89709e+07	1.74565e+07	5.69439e+07	1.22427e+07	1.44466e+06	59.2996	5.01952	0	4.08091e+08	403.652
428	670.464	3537.06	342066	188.452	4	47.1513	11.8	100000	100000	142.699	13.188	1.78268e+07	3.2606	1.33	109.8	20339.3	11395.8	2562.37	4261.8	2.56762e+07	4.51489e+07	1.18605e+07	6.68113e+06	1.09894e+07	2.00712e+07	1.50924e+07	2.4019e+07	7.82227e+06	2.98812e+07	2.99806e+07	7.25449e+06	1.80346e+06	5.33691e+06	2.9185e+06	2.91663e+06	1.11408e+07	1.8167e+06	403322	3.3083e+07	5.05493e+07	1.80191e+07	5.87793e+07	1.26373e+07	1.44466e+06	55.7724	5.05213	0	4.21244e+08	416.197
429	799.987	3769.72	473298	278.133	6	73.8894	11.8	100000	100000	165.651	12.9359	1.89994e+07	3.2606	1.577	109	20596.2	11539.7	1781.87	4261.8	2.73651e+07	4.45646e+07	1.17183e+07	6.59466e+06	1.07968e+07	2.02079e+07	2.04409e+07	3.84187e+07	1.17719e+07	4.13449e+07	4.45596e+07	1.11364e+07	1.52908e+06	5.39292e+06	2.94396e+06	2.91663e+06	8.30898e+06	1.8167e+06	478224	3.96146e+07	6.05293e+07	2.15767e+07	7.03842e+07	1.51323e+07	1.44466e+06	59.441	3.01999	0	5.04411e+08	495.515
441	438.028	4227.05	253240	171.807	4	50.4632	4.2	100000	100000	150.254	13.7017	2.13043e+07	3.2606	5.477	107.1	40386.2	22627.8	3591.66	4261.8	3.06849e+07	4.63287e+07	1.21472e+07	6.85572e+06	1.13809e+07	2.14795e+07	1.58003e+07	2.55599e+07	8.27204e+06	2.21217e+07	2.90683e+07	7.48383e+06	2.16528e+06	9.70738e+06	4.90532e+06	2.91663e+06	1.46323e+07	1.8167e+06	1.6609e+06	3.48809e+07	5.32964e+07	1.89984e+07	6.19737e+07	1.33241e+07	1.44466e+06	66.6521	5.75949	0	4.44137e+08	438.03
442	408.619	3680.42	251495	141.819	3	46.2673	4.2	100000	100000	152.111	13.3941	1.85493e+07	3.2606	3.64	110.5	39065.8	21887.9	3352.28	4261.8	2.67168e+07	4.5624e+07	1.1976e+07	6.75144e+06	1.11466e+07	2.0443e+07	1.49007e+07	2.36061e+07	7.70137e+06	2.19694e+07	2.26674e+07	6.43962e+06	2.08113e+06	9.41951e+06	4.77445e+06	2.91663e+06	1.38397e+07	1.8167e+06	1.10383e+06	3.2459e+07	4.95959e+07	1.76793e+07	5.76707e+07	1.2399e+07	1.44466e+06	58.0328	5.4094	0	4.13299e+08	408.62
452	583.725	3521.42	343011	194.134	4	57.8781	9.2	100000	100000	107.81	12.8716	1.7748e+07	3.2606	0.006	110.9	17419.1	9759.64	1605.4	4261.8	2.55627e+07	4.44148e+07	1.16818e+07	6.5725e+06	1.07476e+07	1.97959e+07	1.7333e+07	2.89799e+07	9.26258e+06	2.99638e+07	3.0363e+07	8.25221e+06	1.46705e+06	4.70027e+06	2.62908e+06	2.91663e+06	7.63804e+06	1.8167e+06	1819.5	3.34998e+07	5.11862e+07	1.82462e+07	5.95198e+07	1.27965e+07	1.44466e+06	55.5258	2.38868	0.004	4.26551e+08	421.258
453	579.148	3548.02	326306	184.554	4	55.4242	9.2	100000	100000	145.447	13.0348	1.7882e+07	3.2606	0.57	109.3	14952.2	8377.5	2020.33	4261.8	2.57557e+07	4.47943e+07	1.17742e+07	6.62866e+06	1.08725e+07	1.99651e+07	1.68332e+07	2.78524e+07	8.93713e+06	2.85045e+07	2.98088e+07	7.98878e+06	1.61291e+06	4.16246e+06	2.38459e+06	2.91663e+06	9.1957e+06	1.8167e+06	172852	3.32306e+07	5.07749e+07	1.80995e+07	5.90416e+07	1.26937e+07	1.44466e+06	55.9452	3.93883	0	4.23124e+08	417.989
455	681.407	3485.91	521697	286.17	6	71.0635	9.2	100000	100000	226.016	12.9146	1.7569e+07	3.2606	0.607	109.8	14316.7	8021.39	1735.83	4261.8	2.53049e+07	4.45151e+07	1.17062e+07	6.58734e+06	1.07806e+07	1.97788e+07	1.99097e+07	3.70705e+07	1.1396e+07	4.55729e+07	4.49709e+07	1.09121e+07	1.5129e+06	4.0239e+06	2.3216e+06	2.91663e+06	8.13521e+06	1.8167e+06	184072	3.9248e+07	5.99692e+07	2.1377e+07	6.97328e+07	1.49923e+07	1.44466e+06	54.9659	2.42092	0	4.99743e+08	491.063
456	480.739	4357.13	169619	113.707	3	40.9018	6.8	100000	100000	124.823	14.5723	2.19599e+07	3.2606	7.06	103.5	24814.8	13903.4	4119.45	4261.8	3.16292e+07	4.82956e+07	1.2624e+07	7.14678e+06	1.20415e+07	2.23474e+07	1.37106e+07	2.10858e+07	6.95928e+06	1.48171e+07	2.0932e+07	5.81825e+06	2.35082e+06	6.31263e+06	3.36206e+06	2.91663e+06	1.63449e+07	1.8167e+06	2.14094e+06	3.20478e+07	4.89675e+07	1.74553e+07	5.694e+07	1.22419e+07	1.44466e+06	68.7032	8.95329	0	4.08063e+08	403.625
458	501.692	4253.07	233840	158.721	4	45.4398	6.8	100000	100000	252.176	13.9642	2.14355e+07	3.2606	5.456	104.6	26668.6	14942	3329.74	4261.8	3.08738e+07	4.6926e+07	1.22921e+07	6.94411e+06	1.15805e+07	2.17233e+07	1.47202e+07	2.32191e+07	7.58787e+06	2.04271e+07	2.82566e+07	6.96637e+06	2.07321e+06	6.71677e+06	3.54578e+06	2.91663e+06	1.37646e+07	1.8167e+06	1.65453e+06	3.34879e+07	5.11679e+07	1.82397e+07	5.94987e+07	1.2792e+07	1.44466e+06	67.0624	7.82327	0	4.264e+08	421.113
459	492.025	4289.71	227317	156.033	4	42.5866	6.8	100000	100000	161.912	13.82	2.16201e+07	3.2606	5.66	104	19552	10954.7	3523.91	4261.8	3.11398e+07	4.65984e+07	1.22127e+07	6.89563e+06	1.14709e+07	2.16635e+07	1.40895e+07	2.18801e+07	7.19391e+06	1.98573e+07	2.80664e+07	6.69384e+06	2.14147e+06	5.16528e+06	2.84047e+06	2.91663e+06	1.4409e+07	1.8167e+06	1.71639e+06	3.28235e+07	5.01528e+07	1.78778e+07	5.83183e+07	1.25382e+07	1.44466e+06	67.6402	7.73679	0	4.1794e+08	413.046
460	490.811	4512.96	207046	137.839	3	39.8927	6.8	100000	100000	128.333	14.8171	2.27453e+07	3.2606	10.582	109.5	15578.6	8728.46	4395.15	4261.8	3.27604e+07	4.88419e+07	1.27561e+07	7.22762e+06	1.22267e+07	2.27625e+07	1.34813e+07	2.06088e+07	6.81801e+06	1.80865e+07	2.2408e+07	5.84416e+06	2.44774e+06	4.29902e+06	2.44667e+06	2.91663e+06	1.72225e+07	1.8167e+06	3.20898e+06	3.2749e+07	5.0039e+07	1.78372e+07	5.81859e+07	1.25097e+07	1.44466e+06	71.1603	11.0933	0	4.16991e+08	412.141
461	507.024	4251.48	237767	149.712	4	41.4214	6.8	100000	100000	128.286	14.8003	2.14275e+07	6.5212	7.628	102.7	14769.5	8275.1	4530.45	4261.8	3.08623e+07	4.88045e+07	1.27471e+07	7.22209e+06	1.2214e+07	2.237e+07	1.3828e+07	2.1331e+07	7.03181e+06	2.07701e+07	2.76605e+07	6.55565e+06	2.4953e+06	4.12262e+06	2.36648e+06	2.91663e+06	1.76493e+07	3.63339e+06	2.31319e+06	3.38543e+07	5.17278e+07	1.84392e+07	6.01497e+07	1.2932e+07	1.44466e+06	67.0374	11.1729	0	4.31065e+08	425.563
462	509.046	4174.6	254887	163.93	4	43.6895	6.8	100000	100000	216.591	14.2938	2.104e+07	6.5212	8.233	105.5	16286.1	9124.84	4220.34	4261.8	3.03042e+07	4.76706e+07	1.24726e+07	7.0543e+06	1.18306e+07	2.18665e+07	1.43349e+07	2.23986e+07	7.34669e+06	2.22657e+07	2.85452e+07	6.83165e+06	2.38629e+06	4.45326e+06	2.51679e+06	2.91663e+06	1.66673e+07	3.63339e+06	2.49665e+06	3.39935e+07	5.19406e+07	1.85151e+07	6.03971e+07	1.29851e+07	1.44466e+06	65.8251	9.58563	0	4.32838e+08	427.254
467	751.405	3841.87	405342	231.301	5	52.9609	11.8	100000	100000	168.404	14.1642	1.9363e+07	6.5212	6.984	108.8	14366.3	8049.22	3832.3	4261.8	2.78888e+07	4.73784e+07	1.24018e+07	7.01106e+06	1.17323e+07	2.12825e+07	1.63243e+07	2.67164e+07	8.60813e+06	3.54086e+07	3.7048e+07	8.49613e+06	2.24988e+06	4.03473e+06	2.32652e+06	2.91663e+06	1.54187e+07	3.63339e+06	2.11789e+06	3.7165e+07	5.67864e+07	2.02425e+07	6.60318e+07	1.41966e+07	1.44466e+06	60.5786	8.14424	0	4.7322e+08	465.767
468	720.25	3645.58	394188	226.476	5	51.982	11.8	100000	100000	160.372	13.4229	1.83737e+07	3.2606	3.339	108.2	18187.8	10190.3	2922.94	4261.8	2.6464e+07	4.56902e+07	1.19921e+07	6.76123e+06	1.11686e+07	2.04152e+07	1.61199e+07	2.62637e+07	8.47672e+06	3.44343e+07	3.67944e+07	8.38859e+06	1.93021e+06	4.86786e+06	2.70526e+06	2.91663e+06	1.23901e+07	1.8167e+06	1.01255e+06	3.55938e+07	5.43858e+07	1.93867e+07	6.32404e+07	1.35964e+07	1.44466e+06	57.4836	6.16223	0	4.53215e+08	446.688
471	749.262	3757.64	412542	233.03	5	53.0778	11.8	100000	100000	184.144	13.8957	1.89385e+07	6.5212	7.321	109.1	16482.5	9234.89	3693.92	4261.8	2.72774e+07	4.67705e+07	1.22544e+07	6.92109e+06	1.15284e+07	2.09504e+07	1.63486e+07	2.67704e+07	8.6238e+06	3.60376e+07	3.71756e+07	8.51627e+06	2.20123e+06	4.49608e+06	2.53626e+06	2.91663e+06	1.49677e+07	3.63339e+06	2.22009e+06	3.70573e+07	5.66219e+07	2.01838e+07	6.58406e+07	1.41555e+07	1.44466e+06	59.2504	7.40849	0	4.71849e+08	464.46
472	732.401	3654.51	415848	235.753	5	53.5129	11.8	100000	100000	163.949	13.4875	1.84187e+07	6.5212	3.706	109.4	10248.4	5742.02	3250.69	4261.8	2.65287e+07	4.58385e+07	1.20281e+07	6.78317e+06	1.12178e+07	2.04793e+07	1.6439e+07	2.69713e+07	8.68206e+06	3.63264e+07	3.73039e+07	8.56516e+06	2.04542e+06	3.13697e+06	1.9184e+06	2.91663e+06	1.35002e+07	3.63339e+06	1.12384e+06	3.62065e+07	5.53219e+07	1.97204e+07	6.43289e+07	1.38305e+07	1.44466e+06	57.6242	5.89	0	4.61016e+08	454.128
474	669.217	3606.95	324494	166.833	4	49.2823	11.8	100000	100000	141.941	13.3049	1.8179e+07	3.2606	2.167	106.1	14148	7926.9	2819.97	4261.8	2.61835e+07	4.54187e+07	1.19261e+07	6.72106e+06	1.10786e+07	2.02656e+07	1.55497e+07	2.50115e+07	8.11223e+06	2.83462e+07	2.87398e+07	7.35146e+06	1.89401e+06	3.98713e+06	2.30489e+06	2.91663e+06	1.20365e+07	1.8167e+06	657141	3.30201e+07	5.04532e+07	1.79849e+07	5.86675e+07	1.26133e+07	1.44466e+06	56.8744	5.55158	0	4.20443e+08	415.433
475	685.469	3737.75	308113	164.908	4	47.0035	11.8	100000	100000	149.205	13.764	1.88382e+07	3.2606	4.112	105.7	26130.3	14640.4	3462.35	4261.8	2.7133e+07	4.64707e+07	1.21817e+07	6.87673e+06	1.14283e+07	2.08181e+07	1.50604e+07	2.395e+07	7.80208e+06	2.69152e+07	2.86099e+07	7.13563e+06	2.11983e+06	6.59941e+06	3.49243e+06	2.91663e+06	1.42055e+07	1.8167e+06	1.24696e+06	3.38397e+07	5.17055e+07	1.84313e+07	6.01237e+07	1.29264e+07	1.44466e+06	58.9368	7.74158	0	4.30879e+08	425.386
476	700.224	3890.11	293399	161.781	4	46.2561	11.8	100000	100000	191.051	14.2116	1.96061e+07	6.5212	6.495	105.1	26707.4	14963.7	3984.69	4261.8	2.8239e+07	4.74856e+07	1.24278e+07	7.02691e+06	1.17683e+07	2.13895e+07	1.48983e+07	2.36009e+07	7.69984e+06	2.56299e+07	2.84164e+07	7.0528e+06	2.30345e+06	6.72522e+06	3.54963e+06	2.91663e+06	1.59119e+07	3.63339e+06	1.9696e+06	3.45837e+07	5.28424e+07	1.88366e+07	6.14457e+07	1.32106e+07	1.44466e+06	61.3392	9.21185	0	4.40353e+08	434.421
477	686.761	3904.11	274311	154.981	4	44.2431	11.8	100000	100000	118.136	14.2072	1.96767e+07	6.5212	7.433	103.8	19402	10870.6	4134.42	4261.8	2.83407e+07	4.74756e+07	1.24254e+07	7.02543e+06	1.17649e+07	2.14064e+07	1.44573e+07	2.26584e+07	7.42313e+06	2.39624e+07	2.80034e+07	6.83799e+06	2.35608e+06	5.13256e+06	2.8256e+06	2.91663e+06	1.63929e+07	3.63339e+06	2.25405e+06	3.39048e+07	5.1805e+07	1.84667e+07	6.02394e+07	1.29512e+07	1.44466e+06	61.56	9.33527	0	4.31708e+08	426.176
478	632.847	3863.26	246289	143.67	3	40.948	11.8	100000	100000	125.175	13.7559	1.94709e+07	3.2606	4.414	110.8	12786	7163.81	3358	4261.8	2.80441e+07	4.64524e+07	1.21772e+07	6.87402e+06	1.14221e+07	2.0994e+07	1.37211e+07	2.11076e+07	6.96574e+06	2.15146e+07	2.2746e+07	5.96484e+06	2.08315e+06	3.69021e+06	2.1699e+06	2.91663e+06	1.38588e+07	1.8167e+06	1.33854e+06	3.11859e+07	4.76507e+07	1.69859e+07	5.54087e+07	1.19127e+07	1.44466e+06	60.916	7.68192	0	3.97089e+08	393.159
479	633.138	4150.89	220370	142.118	3	40.7014	11.8	100000	100000	170.384	13.8395	2.09205e+07	3.2606	5.164	110.4	10928.1	6122.85	3407.96	4261.8	3.01321e+07	4.66426e+07	1.22234e+07	6.90216e+06	1.14857e+07	2.14772e+07	1.36652e+07	2.09912e+07	6.93127e+06	1.92504e+07	2.26413e+07	5.93475e+06	2.10071e+06	3.28516e+06	1.98577e+06	2.91663e+06	1.4025e+07	1.8167e+06	1.56598e+06	3.12005e+07	4.7673e+07	1.69938e+07	5.54347e+07	1.19183e+07	1.44466e+06	65.4512	7.87777	0	3.97275e+08	393.337
480	657.616	3614.52	314912	173.846	4	51.6344	11.8	100000	100000	164.959	12.9831	1.82172e+07	3.2606	0.36	107.4	12182.9	6825.87	1874.47	4261.8	2.62385e+07	4.46744e+07	1.1745e+07	6.61091e+06	1.0833e+07	2.00204e+07	1.6047e+07	2.61028e+07	8.42996e+06	2.75091e+07	2.91678e+07	7.59729e+06	1.56163e+06	3.55871e+06	2.11012e+06	2.91663e+06	8.65586e+06	1.8167e+06	109170	3.2435e+07	4.95592e+07	1.76662e+07	5.7628e+07	1.23898e+07	1.44466e+06	56.9938	3.53323	0	4.12993e+08	408.328
481	660.147	3542.49	340830	178.353	4	50.9954	11.8	100000	100000	140.083	13.0059	1.78542e+07	3.2606	0.277	108.1	10656	5970.38	1897.17	4261.8	2.57156e+07	4.47271e+07	1.17579e+07	6.61871e+06	1.08503e+07	1.99339e+07	1.59127e+07	2.58067e+07	8.34387e+06	2.97732e+07	2.94019e+07	7.55773e+06	1.56961e+06	3.22583e+06	1.9588e+06	2.91663e+06	8.74039e+06	1.8167e+06	84000.1	3.25627e+07	4.97543e+07	1.77357e+07	5.78548e+07	1.24386e+07	1.44466e+06	55.858	3.63145	0	4.14619e+08	409.878
482	659.674	3551.22	328216	170.508	4	50.1616	11.8	100000	100000	168.25	13.0666	1.78981e+07	3.2606	0.52	106.7	13921.1	7799.76	2068.12	4261.8	2.57789e+07	4.4868e+07	1.17921e+07	6.63955e+06	1.08967e+07	1.99951e+07	1.57365e+07	2.54199e+07	8.23128e+06	2.86713e+07	2.89363e+07	7.44628e+06	1.62971e+06	3.93766e+06	2.28239e+06	2.91663e+06	9.37091e+06	1.8167e+06	157690	3.25388e+07	4.97179e+07	1.77228e+07	5.78125e+07	1.24295e+07	1.44466e+06	55.9956	4.01879	0	4.14316e+08	409.589
486	681.983	4613.11	182964	118.859	3	43.2248	11.8	100000	100000	110.286	15.5301	2.32501e+07	6.5212	8.214	104.9	20387.1	11422.6	4594.01	4261.8	3.34874e+07	5.04161e+07	1.31364e+07	7.46057e+06	1.27646e+07	2.3453e+07	1.42317e+07	2.21802e+07	7.28238e+06	1.59828e+07	2.12642e+07	6.05498e+06	2.51764e+06	5.34732e+06	2.92323e+06	2.91663e+06	1.78489e+07	3.63339e+06	2.49089e+06	3.36638e+07	5.14367e+07	1.83355e+07	5.98112e+07	1.28592e+07	1.44466e+06	72.7394	11.4056	0	4.28639e+08	423.25
494	667.821	3608.44	306160	176.341	4	53.6372	11.8	100000	100000	141.478	13.1747	1.81865e+07	3.2606	0.968	108	11663.3	6534.76	2357.4	4261.8	2.61943e+07	4.51182e+07	1.1853e+07	6.67658e+06	1.09792e+07	2.01643e+07	1.64648e+07	2.70287e+07	8.69869e+06	2.67446e+07	2.93683e+07	7.79361e+06	1.7314e+06	3.44544e+06	2.05863e+06	2.91663e+06	1.04156e+07	1.8167e+06	293545	3.29496e+07	5.03455e+07	1.79465e+07	5.85424e+07	1.25864e+07	1.44466e+06	56.8979	4.59411	0	4.19546e+08	414.577
495	646.986	3560.16	277419	158.615	4	50.6919	11.8	100000	100000	129.792	13.1049	1.79432e+07	3.2606	0.635	104.6	10931.5	6124.73	2143.28	4261.8	2.58439e+07	4.49568e+07	1.18138e+07	6.65271e+06	1.0926e+07	2.00386e+07	1.58487e+07	2.5666e+07	8.30293e+06	2.42339e+07	2.82566e+07	7.4398e+06	1.65613e+06	3.28589e+06	1.9861e+06	2.91663e+06	9.6449e+06	1.8167e+06	192563	3.18989e+07	4.87401e+07	1.73742e+07	5.66755e+07	1.2185e+07	1.44466e+06	56.1366	4.11017	0	4.06167e+08	401.817
497	634.788	3511.43	275572	156.252	4	50.4936	11.8	100000	100000	140.84	12.9637	1.76976e+07	3.2606	0.264	104.1	5195.56	2910.99	1820.19	4261.8	2.54901e+07	4.46293e+07	1.1734e+07	6.60423e+06	1.08181e+07	1.98551e+07	1.58068e+07	2.5574e+07	8.27615e+06	2.40726e+07	2.8098e+07	7.40899e+06	1.54255e+06	2.03539e+06	1.41762e+06	2.91663e+06	8.45296e+06	1.8167e+06	80057.8	3.12838e+07	4.78002e+07	1.70392e+07	5.55826e+07	1.19501e+07	1.44466e+06	55.3682	3.01609	0.023	3.98335e+08	394.348
498	658.585	3517.05	307269	171.791	4	52.6849	11.8	100000	100000	221.433	13.0056	1.77259e+07	3.2606	0.668	107	10494.6	5879.95	2232.44	4261.8	2.55309e+07	4.47264e+07	1.17577e+07	6.61861e+06	1.08501e+07	1.98967e+07	1.62668e+07	2.65888e+07	8.57112e+06	2.68415e+07	2.90352e+07	7.68171e+06	1.68747e+06	3.19064e+06	1.9428e+06	2.91663e+06	9.96753e+06	1.8167e+06	202571	3.24838e+07	4.96338e+07	1.76928e+07	5.77148e+07	1.24085e+07	1.44466e+06	55.4568	3.37612	0	4.13615e+08	408.921
499	659.288	3605.74	287406	164.682	4	51.3807	11.8	100000	100000	194.046	13.1607	1.8173e+07	3.2606	1.714	105.8	11162.6	6254.21	2633.91	4261.8	2.61748e+07	4.50858e+07	1.18452e+07	6.6718e+06	1.09686e+07	2.01492e+07	1.59937e+07	2.59852e+07	8.3958e+06	2.51063e+07	2.86423e+07	7.53296e+06	1.8286e+06	3.33627e+06	2.009e+06	2.91663e+06	1.13912e+07	1.8167e+06	519769	3.25193e+07	4.96881e+07	1.77121e+07	5.77778e+07	1.2422e+07	1.44466e+06	56.8554	4.45279	0	4.14067e+08	409.352
504	791.419	3470.53	536898	279.814	6	69.0865	11.8	100000	100000	246.107	12.848	1.74915e+07	3.2606	0.33	109.5	18774.4	10519	1546.94	4261.8	2.51932e+07	4.43599e+07	1.16684e+07	6.56437e+06	1.07296e+07	1.97031e+07	1.95339e+07	3.61248e+07	1.11317e+07	4.69008e+07	4.48161e+07	1.0722e+07	1.4465e+06	4.99575e+06	2.7634e+06	2.91663e+06	7.41271e+06	1.8167e+06	100072	3.91825e+07	5.98691e+07	2.13413e+07	6.96164e+07	1.49673e+07	1.44466e+06	54.7233	2.27881	0	4.98909e+08	490.267
505	529.755	3828.88	336302	192.886	4	48.4089	6.8	100000	100000	153.408	14.0731	1.92976e+07	6.5212	6.461	110.6	21185.4	11869.8	4499.46	4261.8	2.77946e+07	4.71726e+07	1.23519e+07	6.9806e+06	1.16631e+07	2.11926e+07	1.5363e+07	2.46051e+07	7.99364e+06	2.93777e+07	3.02581e+07	7.38872e+06	2.48441e+06	5.52136e+06	3.00235e+06	2.91663e+06	1.75517e+07	3.63339e+06	1.95929e+06	3.54166e+07	5.4115e+07	1.92902e+07	6.29255e+07	1.35287e+07	1.44466e+06	60.3738	8.70067	0	4.50958e+08	444.535
519	543.104	4688.58	235107	170.467	4	52.5275	6.8	100000	100000	279.634	14.1267	2.36305e+07	6.5212	12.946	106.9	44280.5	24809.7	3571.05	4261.8	3.40353e+07	4.72938e+07	1.23813e+07	6.99852e+06	1.17038e+07	2.24825e+07	1.62339e+07	2.6516e+07	8.55e+06	2.05378e+07	2.90022e+07	7.66491e+06	2.15804e+06	1.05564e+07	5.29128e+06	2.91663e+06	1.45645e+07	3.63339e+06	3.92587e+06	3.63344e+07	5.55173e+07	1.97901e+07	6.45561e+07	1.38793e+07	1.44466e+06	73.9296	6.32178	0	4.62644e+08	455.68
522	548.004	4649.46	280277	205.072	5	56.6106	6.8	100000	100000	201.576	13.6826	2.34333e+07	3.2606	7.543	105.3	33859.4	18970.9	2759.68	4261.8	3.37513e+07	4.6285e+07	1.21366e+07	6.84925e+06	1.13663e+07	2.20777e+07	1.70757e+07	2.8398e+07	9.09475e+06	2.44836e+07	3.56009e+07	8.71337e+06	1.87281e+06	8.28445e+06	4.25846e+06	2.91663e+06	1.18283e+07	1.8167e+06	2.28741e+06	3.66707e+07	5.60311e+07	1.99732e+07	6.51536e+07	1.40078e+07	1.44466e+06	73.3127	4.13086	0	4.66926e+08	459.764
527	522.321	4139.18	314921	207.93	5	60.5759	6.1	100000	100000	216.811	13.3143	2.08615e+07	3.2606	3.606	105.9	37053.6	20760.6	2513.24	4261.8	3.00471e+07	4.54403e+07	1.19314e+07	6.72425e+06	1.10858e+07	2.10457e+07	1.78745e+07	3.02149e+07	9.61788e+06	2.75099e+07	3.58434e+07	9.09025e+06	1.78618e+06	8.98083e+06	4.57503e+06	2.91663e+06	1.0968e+07	1.8167e+06	1.09352e+06	3.66028e+07	5.59274e+07	1.99363e+07	6.5033e+07	1.39819e+07	1.44466e+06	65.2666	3.76299	0	4.66062e+08	458.94
528	541.714	3873.57	392674	243.134	5	68.1073	6.1	100000	100000	169.317	13.0763	1.95228e+07	6.5212	0.955	111	28595.4	16021.6	2019.52	4261.8	2.81189e+07	4.48905e+07	1.17976e+07	6.64288e+06	1.09041e+07	2.04708e+07	1.93465e+07	3.56555e+07	1.10004e+07	3.4302e+07	3.79976e+07	9.93531e+06	1.61262e+06	7.13684e+06	3.73675e+06	2.91663e+06	9.1927e+06	3.63339e+06	289603	3.80004e+07	5.80629e+07	2.06975e+07	6.75162e+07	1.45157e+07	1.44466e+06	61.0784	3.19825	0	4.83858e+08	475.913
530	526.932	3520.62	395059	213.079	5	66.0365	6.1	100000	100000	288.705	12.978	1.77439e+07	3.2606	3.036	106.7	31580.7	17694.2	2380.87	4261.8	2.55568e+07	4.46625e+07	1.17421e+07	6.60915e+06	1.0829e+07	1.98799e+07	1.89473e+07	3.27007e+07	1.03296e+07	3.45104e+07	3.61704e+07	9.60869e+06	1.73965e+06	7.78767e+06	4.03262e+06	2.91663e+06	1.04992e+07	1.8167e+06	920665	3.6945e+07	5.64502e+07	2.01226e+07	6.5641e+07	1.41126e+07	1.44466e+06	55.5132	3.14239	0	4.70419e+08	463.095
531	515.259	3837.79	348296	219.875	5	63.9422	6.1	100000	100000	167.751	13.0249	1.93425e+07	3.2606	2.525	107.6	23276.8	13041.6	2037.14	4261.8	2.78592e+07	4.47712e+07	1.17686e+07	6.62524e+06	1.08648e+07	2.03778e+07	1.85394e+07	3.17494e+07	1.00578e+07	3.04254e+07	3.65431e+07	9.44887e+06	1.61882e+06	5.97731e+06	3.20962e+06	2.91663e+06	9.25741e+06	1.8167e+06	765704	3.60993e+07	5.51581e+07	1.9662e+07	6.41385e+07	1.37895e+07	1.44466e+06	60.5143	2.91789	0	4.59651e+08	452.826
532	525.561	3641.82	384228	222.439	5	66.4253	6.1	100000	100000	173.719	13.0614	1.83548e+07	3.2606	5.177	108	24141.4	13526.1	2234.74	4261.8	2.64366e+07	4.48559e+07	1.17892e+07	6.63777e+06	1.08927e+07	2.01224e+07	1.90226e+07	3.2877e+07	1.03799e+07	3.35642e+07	3.67103e+07	9.68595e+06	1.68828e+06	6.16582e+06	3.29532e+06	2.91663e+06	9.97581e+06	1.8167e+06	1.56992e+06	3.68363e+07	5.62842e+07	2.00634e+07	6.54479e+07	1.4071e+07	1.44466e+06	57.4242	3.42904	0	4.69035e+08	461.776
533	523.347	3526.22	391238	215.378	5	66.2394	6.1	100000	100000	178.348	12.9741	1.77722e+07	3.2606	2.548	107	29875.2	16738.6	2033.89	4261.8	2.55975e+07	4.46534e+07	1.17399e+07	6.6078e+06	1.08261e+07	1.98849e+07	1.89866e+07	3.27927e+07	1.03559e+07	3.41766e+07	3.6294e+07	9.63672e+06	1.61767e+06	7.41584e+06	3.86358e+06	2.91663e+06	9.24546e+06	1.8167e+06	772679	3.66838e+07	5.60511e+07	1.99804e+07	6.51769e+07	1.40128e+07	1.44466e+06	55.6015	3.09459	0	4.67093e+08	459.923
534	515.008	3523.09	381619	214.827	5	65.8175	6.1	100000	100000	148.729	12.9014	1.77564e+07	3.2606	2.677	106.9	26420.5	14803	1533.8	4261.8	2.55747e+07	4.44844e+07	1.16988e+07	6.58279e+06	1.07705e+07	1.98222e+07	1.89048e+07	3.26013e+07	1.03012e+07	3.33363e+07	3.62528e+07	9.59541e+06	1.44188e+06	6.66268e+06	3.5212e+06	2.91663e+06	7.36183e+06	1.8167e+06	811798	3.60822e+07	5.51319e+07	1.96527e+07	6.4108e+07	1.3783e+07	1.44466e+06	55.552	2.74241	0	4.59433e+08	452.618
535	559.331	3575.63	302186	162.764	4	47.1059	9.2	100000	100000	143.918	13.1085	1.80212e+07	3.2606	1.206	105.3	11645.6	6524.86	2549.23	4261.8	2.59561e+07	4.49651e+07	1.18158e+07	6.65393e+06	1.09287e+07	2.00639e+07	1.50826e+07	2.39978e+07	7.81607e+06	2.63974e+07	2.84807e+07	7.13457e+06	1.79884e+06	3.44158e+06	2.05688e+06	2.91663e+06	1.10946e+07	1.8167e+06	365719	3.20644e+07	4.8993e+07	1.74644e+07	5.69696e+07	1.22483e+07	1.44466e+06	56.3805	4.50903	0	4.08275e+08	403.828
538	499.331	3976.05	157400	105.154	3	39.2007	9.2	100000	100000	130.362	13.0757	2.00393e+07	3.2606	2.019	101.2	6373.8	3571.14	2310.84	4261.8	2.88629e+07	4.48892e+07	1.17973e+07	6.64269e+06	1.09037e+07	2.06191e+07	1.33229e+07	2.02811e+07	6.7208e+06	1.37496e+07	2.04019e+07	5.62026e+06	1.71503e+06	2.29226e+06	1.53439e+06	2.91663e+06	1.02492e+07	1.8167e+06	612260	2.85336e+07	4.35981e+07	1.55413e+07	5.06963e+07	1.08995e+07	1.44466e+06	62.6944	3.95231	0	3.63317e+08	360.95
539	551.191	3826.01	256270	156.753	4	47.2808	9.2	100000	100000	144.397	13.0683	1.92831e+07	3.2606	1.148	104.2	14020.3	7855.38	1974.57	4261.8	2.77737e+07	4.48721e+07	1.17931e+07	6.64016e+06	1.08981e+07	2.03954e+07	1.51204e+07	2.40794e+07	7.83996e+06	2.23865e+07	2.81296e+07	7.12203e+06	1.59682e+06	3.9593e+06	2.29223e+06	2.91663e+06	9.02718e+06	1.8167e+06	348130	3.15854e+07	4.82611e+07	1.72035e+07	5.61186e+07	1.20653e+07	1.44466e+06	60.3285	4.16808	0	4.02176e+08	398.011
541	512.477	3935.05	194895	127.621	3	42.7347	9.2	100000	100000	123.81	12.928	1.98327e+07	3.2606	0.48	107.1	14648.6	8207.37	1556.68	4261.8	2.85653e+07	4.45462e+07	1.17138e+07	6.59195e+06	1.07908e+07	2.04416e+07	1.41226e+07	2.19497e+07	7.21446e+06	1.70251e+07	2.18012e+07	6.05387e+06	1.44992e+06	4.09626e+06	2.3545e+06	2.91663e+06	7.45034e+06	1.8167e+06	145560	2.93072e+07	4.47801e+07	1.59626e+07	5.20707e+07	1.1195e+07	1.44466e+06	62.0479	2.61077	0	3.73167e+08	370.344
542	503.66	3997.45	169457	112.678	3	39.5522	9.2	100000	100000	155.55	13.1025	2.01471e+07	3.2606	1.798	103.3	6757.77	3786.27	2243.3	4261.8	2.90182e+07	4.49511e+07	1.18124e+07	6.65186e+06	1.09241e+07	2.06715e+07	1.34034e+07	2.04476e+07	6.77021e+06	1.48029e+07	2.08851e+07	5.69276e+06	1.69129e+06	2.37597e+06	1.57245e+06	2.91663e+06	1.00067e+07	1.8167e+06	545242	2.87883e+07	4.39873e+07	1.568e+07	5.11489e+07	1.09968e+07	1.44466e+06	63.0318	3.98756	0.001	3.66561e+08	364.044
544	613.218	3481.93	378781	215.296	5	61.1652	9.2	100000	100000	169.956	12.8912	1.75489e+07	3.2606	0.071	106.9	19649.9	11009.6	1767.04	4261.8	2.5276e+07	4.44607e+07	1.1693e+07	6.57928e+06	1.07627e+07	1.97543e+07	1.79918e+07	3.0484e+07	9.69516e+06	3.30884e+07	3.62528e+07	9.17566e+06	1.52387e+06	5.18662e+06	2.85018e+06	2.91663e+06	8.2531e+06	1.8167e+06	21530.7	3.52354e+07	5.38381e+07	1.91915e+07	6.26035e+07	1.34595e+07	1.44466e+06	54.9031	2.60914	0.003	4.48651e+08	442.335
546	609.887	3591.45	244522	143.446	3	46.3812	11.8	100000	100000	153.491	12.9378	1.81009e+07	3.2606	0.427	110.8	8341.23	4673.46	2030.09	4261.8	2.6071e+07	4.45691e+07	1.17194e+07	6.59532e+06	1.07983e+07	1.99506e+07	1.49255e+07	2.36594e+07	7.71697e+06	2.13602e+07	2.2746e+07	6.45583e+06	1.61634e+06	2.72118e+06	1.72938e+06	2.91663e+06	9.23154e+06	1.8167e+06	129487	3.00279e+07	4.58813e+07	1.63552e+07	5.33513e+07	1.14703e+07	1.44466e+06	56.63	3.11571	0	3.82345e+08	379.097
547	664.479	3727.8	306496	192.258	4	55.8328	11.8	100000	100000	159.145	12.9077	1.87881e+07	3.2606	0.34	110.4	7649.52	4285.91	1737.14	4261.8	2.70608e+07	4.44989e+07	1.17023e+07	6.58494e+06	1.07753e+07	2.01244e+07	1.69169e+07	2.80405e+07	8.99148e+06	2.6774e+07	3.01884e+07	8.05434e+06	1.51336e+06	2.57038e+06	1.66083e+06	2.91663e+06	8.14019e+06	1.8167e+06	103105	3.27811e+07	5.0088e+07	1.78547e+07	5.82429e+07	1.2522e+07	1.44466e+06	58.78	2.49513	0	4.174e+08	412.53
548	622.96	3889.34	212545	135.889	3	47.0104	11.8	100000	100000	155.095	13.2751	1.96023e+07	3.2606	2.67	109.1	9479.46	5311.19	2704.58	4261.8	2.82335e+07	4.535e+07	1.19094e+07	6.71089e+06	1.10559e+07	2.06519e+07	1.50619e+07	2.39532e+07	7.80303e+06	1.85669e+07	2.23054e+07	6.47915e+06	1.85345e+06	2.96933e+06	1.84219e+06	2.91663e+06	1.16373e+07	1.8167e+06	809676	3.06873e+07	4.68887e+07	1.67143e+07	5.45227e+07	1.17222e+07	1.44466e+06	61.3272	5.3009	0	3.9074e+08	387.104
549	680.677	3722.88	258572	160.931	4	66.5604	11.8	100000	100000	127.305	13.037	1.87633e+07	3.2606	0.806	104.8	12236.9	6856.14	1997.88	4261.8	2.70251e+07	4.47995e+07	1.17755e+07	6.62942e+06	1.08741e+07	2.02207e+07	1.90487e+07	3.29382e+07	1.03974e+07	2.25876e+07	2.83203e+07	8.87548e+06	1.60502e+06	3.57049e+06	2.11548e+06	2.91663e+06	9.11308e+06	1.8167e+06	244419	3.3598e+07	5.13363e+07	1.82997e+07	5.96944e+07	1.28341e+07	1.44466e+06	58.7024	3.36656	0	4.27802e+08	422.451
550	714.766	3978.32	311819	209.364	5	61.7952	11.8	100000	100000	113.823	12.9929	2.00507e+07	3.2606	0.998	106	23705.3	13281.7	1757.51	4261.8	2.88794e+07	4.46969e+07	1.17505e+07	6.61425e+06	1.08404e+07	2.05563e+07	1.81167e+07	3.07715e+07	9.77765e+06	2.72389e+07	3.58841e+07	9.20345e+06	1.52052e+06	6.07075e+06	3.2521e+06	2.91663e+06	8.21715e+06	1.8167e+06	302643	3.53171e+07	5.3963e+07	1.9236e+07	6.27487e+07	1.34907e+07	1.44466e+06	62.7302	2.93322	0	4.49691e+08	443.327
551	645.896	3589.87	271243	158.35	4	49.0446	11.8	100000	100000	150.63	13.02	1.8093e+07	3.2606	1.043	104.4	15932	8926.45	2168.29	4261.8	2.60595e+07	4.476e+07	1.17659e+07	6.62358e+06	1.08611e+07	2.0014e+07	1.5499e+07	2.49009e+07	8.07998e+06	2.36945e+07	2.8193e+07	7.28614e+06	1.66492e+06	4.37606e+06	2.48169e+06	2.91663e+06	9.73565e+06	1.8167e+06	316289	3.1844e+07	4.86562e+07	1.73443e+07	5.65779e+07	1.2164e+07	1.44466e+06	56.6051	3.79521	0	4.05468e+08	401.15
552	629.977	3623.62	250218	142.145	3	47.0034	11.8	100000	100000	194.061	13.1983	1.8263e+07	3.2606	1.809	110.5	18610.7	10427.3	2487.18	4261.8	2.63045e+07	4.51729e+07	1.18663e+07	6.68468e+06	1.09973e+07	2.02051e+07	1.50604e+07	2.395e+07	7.80207e+06	2.18578e+07	2.26674e+07	6.50614e+06	1.77702e+06	4.96006e+06	2.74718e+06	2.91663e+06	1.08761e+07	1.8167e+06	548578	3.10412e+07	4.74296e+07	1.69071e+07	5.51516e+07	1.18574e+07	1.44466e+06	57.1372	4.56659	0	3.95246e+08	391.402
553	697.619	3682.81	330299	196.023	4	59.3865	11.8	100000	100000	181.156	13.0729	1.85614e+07	3.2606	1.183	111.3	23619.7	13233.8	2205.73	4261.8	2.67342e+07	4.48826e+07	1.17957e+07	6.64172e+06	1.09015e+07	2.01911e+07	1.76367e+07	2.9671e+07	9.46155e+06	2.88533e+07	3.05036e+07	8.39901e+06	1.67808e+06	6.05208e+06	3.24362e+06	2.91663e+06	9.87115e+06	1.8167e+06	358744	3.44523e+07	5.26416e+07	1.8765e+07	6.12123e+07	1.31604e+07	1.44466e+06	58.0706	3.82095	0	4.3868e+08	432.826
554	626.241	3584.75	246034	138.506	3	47.545	11.8	100000	100000	124.257	13.1215	1.80671e+07	3.2606	1.989	109.7	15195	8513.5	2576.33	4261.8	2.60223e+07	4.49952e+07	1.18231e+07	6.65839e+06	1.09387e+07	2.00876e+07	1.51774e+07	2.42026e+07	7.876e+06	2.14923e+07	2.24596e+07	6.53928e+06	1.80836e+06	4.21538e+06	2.40865e+06	2.91663e+06	1.11897e+07	1.8167e+06	603163	3.08527e+07	4.71416e+07	1.68044e+07	5.48168e+07	1.17854e+07	1.44466e+06	56.5243	4.26714	0	3.92847e+08	389.113
555	680.167	3769.94	307943	186.892	4	56.2574	11.8	100000	100000	132.851	13.1533	1.90005e+07	3.2606	2.45	109.7	9935.69	5566.81	2509.58	4261.8	2.73667e+07	4.50687e+07	1.1841e+07	6.66926e+06	1.09629e+07	2.03817e+07	1.70037e+07	2.82357e+07	9.04788e+06	2.69003e+07	2.99462e+07	8.07445e+06	1.7849e+06	3.06879e+06	1.88741e+06	2.91663e+06	1.09551e+07	1.8167e+06	742961	3.35723e+07	5.12969e+07	1.82856e+07	5.96486e+07	1.28242e+07	1.44466e+06	59.4444	4.36205	0	4.27474e+08	422.139
556	603.424	3525.41	241565	136.01	3	45.403	11.8	100000	100000	138.049	12.9784	1.7768e+07	3.2606	0.239	109.1	7497.38	4200.67	1970.99	4261.8	2.55916e+07	4.46634e+07	1.17424e+07	6.60929e+06	1.08294e+07	1.98872e+07	1.47122e+07	2.32019e+07	7.58281e+06	2.11019e+07	2.23054e+07	6.33399e+06	1.59556e+06	2.53722e+06	1.64575e+06	2.91663e+06	9.01393e+06	1.8167e+06	72476.6	2.97021e+07	4.53834e+07	1.61777e+07	5.27723e+07	1.13459e+07	1.44466e+06	55.5886	3.47895	0.005	3.78195e+08	375.14
557	647.104	3694.08	262875	158.625	4	43.6291	11.8	100000	100000	140.514	13.2047	1.86182e+07	3.2606	1.993	104.6	22811.4	12780.9	2634.17	4261.8	2.6816e+07	4.51875e+07	1.18699e+07	6.68684e+06	1.10022e+07	2.03125e+07	1.43215e+07	2.23702e+07	7.33833e+06	2.29634e+07	2.82566e+07	6.80316e+06	1.8287e+06	5.87585e+06	3.1635e+06	2.91663e+06	1.13921e+07	1.8167e+06	604376	3.19049e+07	4.87492e+07	1.73775e+07	5.66862e+07	1.21873e+07	1.44466e+06	58.2483	5.00286	0	4.06244e+08	401.89
558	663.62	3788.23	297008	185.153	4	47.9276	11.8	100000	100000	146.775	13.2095	1.90927e+07	3.2606	1.766	109.3	16295.8	9130.28	2447.18	4261.8	2.74994e+07	4.51986e+07	1.18726e+07	6.68848e+06	1.10058e+07	2.0453e+07	1.52597e+07	2.4381e+07	7.92814e+06	2.59451e+07	2.98088e+07	7.31173e+06	1.76296e+06	4.45538e+06	2.51775e+06	2.91663e+06	1.07347e+07	1.8167e+06	535538	3.27378e+07	5.00218e+07	1.78311e+07	5.81659e+07	1.25055e+07	1.44466e+06	59.7327	4.83188	0	4.16849e+08	412.004
559	736.115	4914.71	238200	167.331	4	48.3881	11.8	100000	100000	200.009	15.3957	2.47702e+07	9.7818	11.559	106.2	14925	8362.22	4768.79	4261.8	3.56768e+07	5.01213e+07	1.30652e+07	7.41694e+06	1.26634e+07	2.37887e+07	1.53586e+07	2.45954e+07	7.9908e+06	2.0808e+07	2.87725e+07	7.27339e+06	2.57909e+06	4.15652e+06	2.38189e+06	2.91663e+06	1.83951e+07	5.45009e+06	3.50526e+06	3.63939e+07	5.56083e+07	1.98225e+07	6.46619e+07	1.39021e+07	1.44466e+06	77.4952	11.9242	0	4.63402e+08	456.404
560	710.886	4575.55	231871	157.846	4	44.6884	11.8	100000	100000	184.17	14.9642	2.30608e+07	6.5212	9.204	104.3	24281.2	13604.4	4496	4261.8	3.32147e+07	4.91686e+07	1.28351e+07	7.27597e+06	1.23379e+07	2.29665e+07	1.45554e+07	2.28672e+07	7.48451e+06	2.02551e+07	2.81613e+07	6.89094e+06	2.48319e+06	6.19629e+06	3.30917e+06	2.91663e+06	1.75408e+07	3.63339e+06	2.79111e+06	3.51214e+07	5.36639e+07	1.91294e+07	6.2401e+07	1.3416e+07	1.44466e+06	72.1472	11.0087	0	4.472e+08	440.951
561	691.423	3598.12	341085	193.144	4	51.6435	11.8	100000	100000	195.344	13.2302	1.81345e+07	3.2606	1.398	110.7	32507.4	18213.4	2410.21	4261.8	2.61194e+07	4.52464e+07	1.18842e+07	6.69556e+06	1.10216e+07	2.01934e+07	1.6049e+07	2.6107e+07	8.43119e+06	2.97955e+07	3.0293e+07	7.6836e+06	1.74996e+06	7.98971e+06	4.12446e+06	2.91663e+06	1.06035e+07	1.8167e+06	423942	3.41398e+07	5.21641e+07	1.85947e+07	6.06569e+07	1.3041e+07	1.44466e+06	56.7351	4.84215	0	4.347e+08	429.03
562	705.229	3884.35	306930	187.513	4	50.5801	11.8	100000	100000	178.357	13.7253	1.95771e+07	3.2606	3.999	109.7	33120.8	18557.1	3463.74	4261.8	2.81972e+07	4.63825e+07	1.21603e+07	6.86368e+06	1.13988e+07	2.10005e+07	1.5825e+07	2.56142e+07	8.28784e+06	2.68118e+07	2.99462e+07	7.56164e+06	2.12032e+06	8.12343e+06	4.18525e+06	2.91663e+06	1.42101e+07	1.8167e+06	1.21269e+06	3.48361e+07	5.32281e+07	1.8974e+07	6.18942e+07	1.3307e+07	1.44466e+06	61.2484	6.79879	0	4.43567e+08	437.486
563	657.837	3671.92	259929	154.66	4	46.1871	11.8	100000	100000	252.678	13.2835	1.85065e+07	3.2606	1.943	103.8	29978	16796.2	2637.97	4261.8	2.66552e+07	4.53694e+07	1.19141e+07	6.71376e+06	1.10623e+07	2.0343e+07	1.48833e+07	2.35687e+07	7.69039e+06	2.27061e+07	2.80034e+07	7.01317e+06	1.83003e+06	7.43827e+06	3.87378e+06	2.91663e+06	1.14054e+07	1.8167e+06	589213	3.24461e+07	4.95762e+07	1.76723e+07	5.76478e+07	1.23941e+07	1.44466e+06	57.8989	5.18289	0	4.13135e+08	408.463
564	689.08	3743.95	298560	172.446	4	47.9663	11.8	100000	100000	139.878	13.7162	1.88695e+07	3.2606	3.811	107.1	27574.7	15449.7	3655.75	4261.8	2.7178e+07	4.63618e+07	1.21552e+07	6.86061e+06	1.13919e+07	2.07895e+07	1.52681e+07	2.4399e+07	7.93341e+06	2.60807e+07	2.90683e+07	7.25854e+06	2.18781e+06	6.91431e+06	3.63559e+06	2.91663e+06	1.48427e+07	1.8167e+06	1.15568e+06	3.40218e+07	5.19837e+07	1.85305e+07	6.04473e+07	1.29959e+07	1.44466e+06	59.0347	7.03021	0	4.33198e+08	427.597
565	680.499	3575.56	333877	190.091	4	51.1373	11.8	100000	100000	185.61	13.1379	1.80208e+07	3.2606	1.148	110.2	28280.9	15845.4	2151.85	4261.8	2.59557e+07	4.50332e+07	1.18324e+07	6.66401e+06	1.09512e+07	2.00873e+07	1.59425e+07	2.58725e+07	8.36301e+06	2.91659e+07	3.01189e+07	7.62491e+06	1.65914e+06	7.06828e+06	3.70558e+06	2.91663e+06	9.67601e+06	1.8167e+06	348130	3.35889e+07	5.13223e+07	1.82947e+07	5.96782e+07	1.28306e+07	1.44466e+06	56.3795	4.45904	0	4.27686e+08	422.34
566	658.979	3679.29	258828	153.769	4	45.9389	11.8	100000	100000	140.266	13.3056	1.85436e+07	3.2606	2.143	103.6	31416.5	17602.2	2679.35	4261.8	2.67086e+07	4.54203e+07	1.19265e+07	6.72129e+06	1.10791e+07	2.03712e+07	1.48292e+07	2.34527e+07	7.65637e+06	2.26099e+07	2.79406e+07	6.98567e+06	1.84458e+06	7.75188e+06	4.01635e+06	2.91663e+06	1.15496e+07	1.8167e+06	649863	3.25037e+07	4.96643e+07	1.77037e+07	5.77501e+07	1.24161e+07	1.44466e+06	58.015	5.34228	0	4.13869e+08	409.163
567	674.937	3733.04	266829	157.921	4	46.665	11.8	100000	100000	201.38	13.515	1.88145e+07	3.2606	3.057	104.4	33684.3	18872.8	3277.48	4261.8	2.70988e+07	4.59017e+07	1.20435e+07	6.79252e+06	1.12388e+07	2.06151e+07	1.49871e+07	2.3792e+07	7.75581e+06	2.33088e+07	2.8193e+07	7.07167e+06	2.05484e+06	8.24628e+06	4.2411e+06	2.91663e+06	1.35899e+07	1.8167e+06	927033	3.33085e+07	5.08938e+07	1.8142e+07	5.91799e+07	1.27235e+07	1.44466e+06	58.8626	6.24214	0	4.24115e+08	418.935
568	626.64	3901.05	196930	123.014	3	43.3108	11.8	100000	100000	189.657	13.5098	1.96613e+07	3.2606	2.496	105.9	26552.8	14877.1	2835.05	4261.8	2.83185e+07	4.58896e+07	1.20406e+07	6.79074e+06	1.12348e+07	2.08548e+07	1.42508e+07	2.22206e+07	7.29429e+06	1.72028e+07	2.15061e+07	6.08233e+06	1.89931e+06	6.69153e+06	3.53431e+06	2.91663e+06	1.20885e+07	1.8167e+06	756910	3.08729e+07	4.71724e+07	1.68154e+07	5.48525e+07	1.17931e+07	1.44466e+06	61.5118	5.43909	0	3.93103e+08	389.358
569	612.115	3790.78	208692	129.893	3	45.0475	11.8	100000	100000	133.893	13.1451	1.91055e+07	3.2606	1.171	107.6	16850.7	9441.16	2146.18	4261.8	2.75179e+07	4.50498e+07	1.18364e+07	6.66646e+06	1.09567e+07	2.04054e+07	1.46343e+07	2.30354e+07	7.53394e+06	1.82303e+07	2.19258e+07	6.27239e+06	1.65715e+06	4.57634e+06	2.57274e+06	2.91663e+06	9.65542e+06	1.8167e+06	355105	3.01403e+07	4.60531e+07	1.64164e+07	5.3551e+07	1.15133e+07	1.44466e+06	59.773	3.84027	0	3.83776e+08	380.462
570	648.247	3783.89	254501	158.539	4	50.9479	11.8	100000	100000	112.4	13.1956	1.90708e+07	3.2606	1.768	104.6	7284.19	4081.22	2321.3	4261.8	2.74679e+07	4.51666e+07	1.18648e+07	6.68375e+06	1.09952e+07	2.04357e+07	1.59027e+07	2.57847e+07	8.33747e+06	2.2232e+07	2.82566e+07	7.46288e+06	1.71871e+06	2.49074e+06	1.62462e+06	2.91663e+06	1.02866e+07	1.8167e+06	536145	3.19625e+07	4.88373e+07	1.74089e+07	5.67886e+07	1.22093e+07	1.44466e+06	59.6643	4.08362	0	4.06978e+08	402.59
571	683.173	4024.16	275743	180.783	4	52.4508	11.8	100000	100000	193.193	13.4937	2.02818e+07	3.2606	7.334	108.7	17899.8	10029	2490.4	4261.8	2.92121e+07	4.58528e+07	1.20316e+07	6.78529e+06	1.12225e+07	2.10209e+07	1.62179e+07	2.64806e+07	8.5397e+06	2.40876e+07	2.96044e+07	7.70467e+06	1.77815e+06	4.80508e+06	2.67673e+06	2.91663e+06	1.08874e+07	1.8167e+06	2.22403e+06	3.37237e+07	5.15283e+07	1.83681e+07	5.99177e+07	1.28821e+07	1.44466e+06	63.453	5.11293	0	4.29403e+08	423.977
572	663.997	4254.69	198500	125.881	3	44.1086	11.8	100000	100000	183.619	14.5613	2.14437e+07	3.2606	11.686	106.7	23644	13247.4	3921.42	4261.8	3.08856e+07	4.8271e+07	1.2618e+07	7.14314e+06	1.20332e+07	2.21902e+07	1.44276e+07	2.25953e+07	7.40457e+06	1.734e+07	2.17022e+07	6.16999e+06	2.2812e+06	6.05738e+06	3.24602e+06	2.91663e+06	1.57076e+07	1.8167e+06	3.54377e+06	3.27705e+07	5.00719e+07	1.78489e+07	5.82241e+07	1.2518e+07	1.44466e+06	67.088	8.72245	0	4.17265e+08	412.402
573	666.274	3838.97	270134	170.396	4	52.6604	11.8	100000	100000	139.663	13.2673	1.93484e+07	3.2606	2.696	106.8	14910	8353.82	2325.59	4261.8	2.78678e+07	4.5332e+07	1.1905e+07	6.70822e+06	1.10499e+07	2.05726e+07	1.62617e+07	2.65775e+07	8.56784e+06	2.35975e+07	2.89692e+07	7.67432e+06	1.72022e+06	4.15325e+06	2.3804e+06	2.91663e+06	1.0302e+07	1.8167e+06	817560	3.28771e+07	5.02347e+07	1.7907e+07	5.84135e+07	1.25587e+07	1.44466e+06	60.5329	4.56797	0	4.18623e+08	413.696
574	671.498	4259.43	216927	133.12	3	45.0667	11.8	100000	100000	230.26	14.8956	2.14675e+07	3.2606	11.388	108.4	17876.6	10016	4012.74	4261.8	3.092e+07	4.90163e+07	1.27983e+07	7.25343e+06	1.2286e+07	2.24548e+07	1.46385e+07	2.30444e+07	7.53659e+06	1.89496e+07	2.21272e+07	6.28986e+06	2.31331e+06	4.8e+06	2.67442e+06	2.91663e+06	1.60022e+07	1.8167e+06	3.4534e+06	3.31436e+07	5.0642e+07	1.80522e+07	5.88871e+07	1.26605e+07	1.44466e+06	67.1627	9.76869	0	4.22017e+08	416.933
581	671.156	3862.99	245757	150.805	4	46.6595	11.8	100000	100000	131.123	13.7334	1.94694e+07	3.2606	4.436	103	26106.2	14626.9	3450.88	4261.8	2.80421e+07	4.6401e+07	1.21647e+07	6.86642e+06	1.1405e+07	2.09759e+07	1.49859e+07	2.37894e+07	7.75505e+06	2.14681e+07	2.77534e+07	7.03516e+06	2.11579e+06	6.59417e+06	3.49005e+06	2.91663e+06	1.41675e+07	1.8167e+06	1.34521e+06	3.31178e+07	5.06025e+07	1.80381e+07	5.88412e+07	1.26506e+07	1.44466e+06	60.9116	6.82346	0	4.21688e+08	416.62
583	669.316	3575.26	336168	195.223	4	48.8671	11.8	100000	100000	165.805	13.0447	1.80193e+07	3.2606	1.148	111	19511.7	10932.1	2235.66	4261.8	2.59535e+07	4.48172e+07	1.17798e+07	6.63205e+06	1.088e+07	2.00125e+07	1.54611e+07	2.48184e+07	8.05589e+06	2.9366e+07	3.03981e+07	7.44044e+06	1.6886e+06	5.15648e+06	2.83647e+06	2.91663e+06	9.97913e+06	1.8167e+06	348130	3.30251e+07	5.04608e+07	1.79876e+07	5.86764e+07	1.26152e+07	1.44466e+06	56.3747	4.38385	0	4.20507e+08	415.493
584	678.753	3666.53	310993	183.06	4	49.8111	11.8	100000	100000	172.001	13.2887	1.84793e+07	3.2606	4.933	109	23240.1	13021.1	2633.18	4261.8	2.6616e+07	4.53814e+07	1.1917e+07	6.71553e+06	1.10663e+07	2.03392e+07	1.56622e+07	2.52572e+07	8.18387e+06	2.71668e+07	2.97064e+07	7.47408e+06	1.82835e+06	5.96933e+06	3.20599e+06	2.91663e+06	1.13887e+07	1.8167e+06	1.49593e+06	3.35008e+07	5.11877e+07	1.82467e+07	5.95217e+07	1.27969e+07	1.44466e+06	57.8139	5.51982	0	4.26564e+08	421.271
585	652.811	3763.95	257818	162.902	4	48.1004	11.8	100000	100000	206.47	13.151	1.89703e+07	3.2606	3.088	105.4	15987.6	8957.63	2606.33	4261.8	2.73232e+07	4.50635e+07	1.18397e+07	6.6685e+06	1.09612e+07	2.03712e+07	1.52969e+07	2.44615e+07	7.95167e+06	2.25217e+07	2.85129e+07	7.22682e+06	1.81891e+06	4.3882e+06	2.48721e+06	2.91663e+06	1.12948e+07	1.8167e+06	936434	3.22007e+07	4.92012e+07	1.75386e+07	5.72117e+07	1.23003e+07	1.44466e+06	59.35	4.55142	0	4.1001e+08	405.482
586	690.501	3609.67	347640	205.088	5	49.2526	11.8	100000	100000	119.673	13.1498	1.81927e+07	3.2606	1.568	105.1	19141.6	10724.7	2380.34	4261.8	2.62032e+07	4.50606e+07	1.1839e+07	6.66806e+06	1.09602e+07	2.01462e+07	1.55434e+07	2.49977e+07	8.10821e+06	3.03681e+07	3.55205e+07	8.04357e+06	1.73946e+06	5.0758e+06	2.7998e+06	2.91663e+06	1.04973e+07	1.8167e+06	475495	3.40935e+07	5.20933e+07	1.85695e+07	6.05747e+07	1.30233e+07	1.44466e+06	56.9172	4.87245	0	4.34111e+08	428.468
587	697.985	4069.27	255974	169.314	4	51.2607	11.8	100000	100000	106.063	13.626	2.05091e+07	3.2606	7.321	106.6	30993.6	17365.2	3653.19	4261.8	2.95395e+07	4.61557e+07	1.21052e+07	6.83011e+06	1.13233e+07	2.11907e+07	1.59685e+07	2.59297e+07	8.37964e+06	2.23606e+07	2.89034e+07	7.54286e+06	2.18691e+06	7.65968e+06	3.97443e+06	2.91663e+06	1.48343e+07	1.8167e+06	2.22009e+06	3.44814e+07	5.2686e+07	1.87808e+07	6.12639e+07	1.31715e+07	1.44466e+06	64.1642	6.04683	0	4.3905e+08	433.179
588	538.869	3688.73	356860	205.749	5	52.3402	6.8	100000	100000	207.839	13.6618	1.85912e+07	6.5212	3.233	105.3	31819.2	17827.8	2962.85	4261.8	2.67771e+07	4.62375e+07	1.21251e+07	6.84222e+06	1.13505e+07	2.06665e+07	1.61948e+07	2.64294e+07	8.52485e+06	3.11735e+07	3.56009e+07	8.32833e+06	1.94424e+06	7.83966e+06	4.05625e+06	2.91663e+06	1.25265e+07	3.63339e+06	980405	3.60428e+07	5.50718e+07	1.96313e+07	6.40381e+07	1.3768e+07	1.44466e+06	58.1639	6.7339	0	4.58932e+08	452.14
589	520.631	3721.87	341558	194.404	4	49.8225	6.8	100000	100000	362.495	13.7436	1.87582e+07	3.2606	9.044	111	26707.4	14963.7	3089.67	4261.8	2.70177e+07	4.64242e+07	1.21704e+07	6.86985e+06	1.14128e+07	2.0779e+07	1.56646e+07	2.52625e+07	8.18541e+06	2.98368e+07	3.03981e+07	7.52679e+06	1.98882e+06	6.72523e+06	3.54963e+06	2.91663e+06	1.29577e+07	1.8167e+06	2.74259e+06	3.47867e+07	5.31526e+07	1.89471e+07	6.18064e+07	1.32881e+07	1.44466e+06	58.6864	7.18071	0	4.42938e+08	436.887
590	489.698	3639.3	307994	180.456	4	47.0381	6.8	100000	100000	175.32	13.2791	1.83421e+07	3.2606	3.789	108.5	11844.7	6636.4	2789.92	4261.8	2.64184e+07	4.53591e+07	1.19116e+07	6.71224e+06	1.10589e+07	2.02921e+07	1.50679e+07	2.39662e+07	7.80681e+06	2.69049e+07	2.95367e+07	7.21081e+06	1.88345e+06	3.48498e+06	2.07661e+06	2.91663e+06	1.19329e+07	1.8167e+06	1.14901e+06	3.26634e+07	4.99082e+07	1.77906e+07	5.80338e+07	1.24771e+07	1.44466e+06	57.3845	5.24986	0	4.15902e+08	411.102
591	533.35	4278.82	289490	182.378	4	47.7464	6.8	100000	100000	213.671	14.8793	2.15652e+07	6.5212	7.998	108.8	18385.4	10301.1	4516.28	4261.8	3.10607e+07	4.89801e+07	1.27895e+07	7.24807e+06	1.22737e+07	2.24704e+07	1.52207e+07	2.42965e+07	7.90345e+06	2.52884e+07	2.96384e+07	7.28249e+06	2.49032e+06	4.91094e+06	2.72485e+06	2.91663e+06	1.76047e+07	3.63339e+06	2.42539e+06	3.56637e+07	5.44925e+07	1.94248e+07	6.33645e+07	1.36231e+07	1.44466e+06	67.4684	10.7313	0	4.54104e+08	447.536
602	720.116	3836.97	331711	191.388	4	50.9206	11.8	100000	100000	276.834	13.9342	1.93383e+07	3.2606	9.471	110.4	29981.2	16798	4003.24	4261.8	2.78532e+07	4.68578e+07	1.22756e+07	6.93401e+06	1.15576e+07	2.10957e+07	1.58969e+07	2.5772e+07	8.33378e+06	2.89766e+07	3.01884e+07	7.6105e+06	2.30997e+06	7.43896e+06	3.87409e+06	2.91663e+06	1.59716e+07	1.8167e+06	2.87207e+06	3.55867e+07	5.4375e+07	1.93829e+07	6.32278e+07	1.35937e+07	1.44466e+06	60.5013	7.91266	0	4.53125e+08	446.602
603	707.6	3647.36	347843	193.395	4	53.8687	11.8	100000	100000	210.719	13.4459	1.83827e+07	3.2606	2.899	110.7	29795.4	16693.9	3145.07	4261.8	2.64769e+07	4.57431e+07	1.2005e+07	6.76906e+06	1.11861e+07	2.0436e+07	1.65127e+07	2.71356e+07	8.72966e+06	3.03858e+07	3.0293e+07	7.88468e+06	2.00829e+06	7.39846e+06	3.85568e+06	2.91663e+06	1.31449e+07	1.8167e+06	879120	3.49557e+07	5.34108e+07	1.90392e+07	6.21066e+07	1.33527e+07	1.44466e+06	57.5116	5.84546	0	4.4509e+08	438.939
605	484.105	3609.18	285772	166.463	4	44.5949	6.8	100000	100000	247.688	13.2082	1.81903e+07	3.2606	3.015	106	18338.2	10274.6	3004.96	4261.8	2.61997e+07	4.51956e+07	1.18719e+07	6.68804e+06	1.10048e+07	2.0192e+07	1.45348e+07	2.28233e+07	7.47163e+06	2.49637e+07	2.87073e+07	6.92611e+06	1.95904e+06	4.90065e+06	2.72017e+06	2.91663e+06	1.26701e+07	1.8167e+06	914297	3.22792e+07	4.93211e+07	1.75813e+07	5.73511e+07	1.23303e+07	1.44466e+06	56.9096	5.24857	0	4.11009e+08	406.435
606	512.517	3812.02	298072	172.311	4	46.6556	6.8	100000	100000	255.638	14.0192	1.92126e+07	6.5212	6.305	107.1	14836	8312.38	4309.49	4261.8	2.76721e+07	4.70507e+07	1.23224e+07	6.96256e+06	1.16223e+07	2.1126e+07	1.4985e+07	2.37876e+07	7.75452e+06	2.6038e+07	2.90683e+07	7.14026e+06	2.41763e+06	4.13713e+06	2.37307e+06	2.91663e+06	1.6951e+07	3.63339e+06	1.91199e+06	3.42318e+07	5.23047e+07	1.86449e+07	6.08205e+07	1.30762e+07	1.44466e+06	60.1079	8.48627	0	4.35873e+08	430.148
607	540.774	4231.06	288089	169.701	4	46.3366	6.8	100000	100000	232.113	15.383	2.13245e+07	6.5212	9.436	106.5	23095.3	12940	5219.26	4261.8	3.0714e+07	5.00933e+07	1.30585e+07	7.4128e+06	1.26538e+07	2.27865e+07	1.49158e+07	2.36386e+07	7.71087e+06	2.5166e+07	2.88706e+07	7.09606e+06	2.73744e+06	5.93776e+06	3.19164e+06	2.91663e+06	1.97857e+07	3.63339e+06	2.86146e+06	3.61739e+07	5.5272e+07	1.97026e+07	6.42709e+07	1.3818e+07	1.44466e+06	66.7153	12.0917	0	4.606e+08	453.731
608	558.821	4294.76	324557	188.396	4	47.6909	6.8	100000	100000	351.452	15.6033	2.16456e+07	6.5212	9.886	109.8	28616.1	16033.1	5430.87	4261.8	3.11764e+07	5.05765e+07	1.3175e+07	7.4843e+06	1.28197e+07	2.30464e+07	1.52088e+07	2.42706e+07	7.89588e+06	2.83517e+07	2.99806e+07	7.30323e+06	2.81183e+06	7.14135e+06	3.7388e+06	2.91663e+06	2.04308e+07	3.63339e+06	2.99792e+06	3.74143e+07	5.71673e+07	2.03783e+07	6.64748e+07	1.42918e+07	1.44466e+06	67.7197	12.3346	0	4.76395e+08	468.795
609	512.541	5294	149168	109.092	3	39.7828	6.8	100000	100000	172.209	15.9976	2.66817e+07	6.5212	11.825	102.2	23373.3	13095.7	4947.29	4261.8	3.84301e+07	5.14357e+07	1.33822e+07	7.61144e+06	1.31161e+07	2.47951e+07	1.34562e+07	2.05568e+07	6.80259e+06	1.30306e+07	2.063e+07	5.69213e+06	2.64183e+06	5.99836e+06	3.21919e+06	2.91663e+06	1.8949e+07	3.63339e+06	3.58592e+06	3.42334e+07	5.23071e+07	1.86458e+07	6.08233e+07	1.30768e+07	1.44466e+06	83.4757	11.5501	0	4.35893e+08	430.167
610	446.062	3740.47	200782	122.129	3	41.146	6.8	100000	100000	150.707	13.4076	1.88519e+07	3.2606	2.342	105.8	9557.55	5354.94	2699.53	4261.8	2.71527e+07	4.5655e+07	1.19835e+07	6.75602e+06	1.11569e+07	2.05408e+07	1.37658e+07	2.12011e+07	6.99339e+06	1.75393e+07	2.14817e+07	5.88515e+06	1.85167e+06	2.98636e+06	1.84993e+06	2.91663e+06	1.16198e+07	1.8167e+06	710210	2.96644e+07	4.53259e+07	1.61572e+07	5.27054e+07	1.13315e+07	1.44466e+06	58.9797	5.87008	0	3.77716e+08	374.683
611	488.461	4150.55	221034	138.629	3	42.5503	6.8	100000	100000	280.906	14.4965	2.09188e+07	6.5212	6.909	109.5	10206.5	5718.52	4569.76	4261.8	3.01296e+07	4.81259e+07	1.25829e+07	7.12167e+06	1.19842e+07	2.19889e+07	1.40814e+07	2.1863e+07	7.18887e+06	1.93084e+07	2.2408e+07	6.0842e+06	2.50912e+06	3.12783e+06	1.91424e+06	2.91663e+06	1.77728e+07	3.63339e+06	2.09515e+06	3.25785e+07	4.97784e+07	1.77444e+07	5.78829e+07	1.24446e+07	1.44466e+06	65.4459	10.1959	0	4.1482e+08	410.07
612	525.821	4957.22	189514	122.624	3	40.7857	6.8	100000	100000	248.508	16.9099	2.49844e+07	6.5212	12.647	105.8	14098.4	7899.1	5936.75	4261.8	3.59853e+07	5.33976e+07	1.38541e+07	7.90177e+06	1.37996e+07	2.49877e+07	1.36843e+07	2.1031e+07	6.94306e+06	1.6555e+07	2.14817e+07	5.85265e+06	2.98966e+06	3.97631e+06	2.29997e+06	2.91663e+06	2.19539e+07	3.63339e+06	3.83519e+06	3.51462e+07	5.37018e+07	1.91429e+07	6.2445e+07	1.34254e+07	1.44466e+06	78.1654	15.5248	0	4.47515e+08	441.251
613	476.984	3700.26	267408	162.661	4	43.4637	6.8	100000	100000	138.149	13.2658	1.86493e+07	3.2606	2.853	105.3	12845	7196.83	2939.26	4261.8	2.68609e+07	4.53285e+07	1.19042e+07	6.7077e+06	1.10488e+07	2.037e+07	1.42848e+07	2.22925e+07	7.31545e+06	2.33594e+07	2.84807e+07	6.80616e+06	1.93594e+06	3.70305e+06	2.17574e+06	2.91663e+06	1.2446e+07	1.8167e+06	865170	3.17897e+07	4.85733e+07	1.73148e+07	5.64816e+07	1.21433e+07	1.44466e+06	58.3457	5.1565	0	4.04778e+08	400.492
621	549.588	3760.05	457638	247.565	5	59.3973	5.8	100000	100000	200.911	13.8266	1.89507e+07	6.5212	6.189	111.2	39859.3	22332.6	3960.79	4261.8	2.72949e+07	4.66133e+07	1.22163e+07	6.89783e+06	1.14759e+07	2.08996e+07	1.76389e+07	2.9676e+07	9.46298e+06	3.99769e+07	3.80855e+07	9.15457e+06	2.29505e+06	9.59251e+06	4.8531e+06	2.91663e+06	1.58348e+07	3.63339e+06	1.87681e+06	3.93722e+07	6.01589e+07	2.14446e+07	6.99534e+07	1.50397e+07	1.44466e+06	59.2885	6.74821	0	5.01324e+08	492.571
622	538.998	3547.23	466446	256.535	6	60.7468	5.8	100000	100000	196.436	13.1119	1.7878e+07	3.2606	3.331	106.1	33519.5	18780.5	2939.48	4261.8	2.575e+07	4.4973e+07	1.18177e+07	6.6551e+06	1.09313e+07	2.00254e+07	1.79086e+07	3.0293e+07	9.6403e+06	4.07464e+07	4.31098e+07	9.83871e+06	1.93602e+06	8.21036e+06	4.22477e+06	2.91663e+06	1.24467e+07	1.8167e+06	1.01012e+06	3.85928e+07	5.8968e+07	2.10201e+07	6.85686e+07	1.4742e+07	1.44466e+06	55.9327	4.21539	0	4.914e+08	483.106
623	558.544	3935.05	437176	243.407	5	59.2163	5.8	100000	100000	181.006	14.2156	1.98326e+07	6.5212	7.528	110.6	46410.6	26003.1	4409.47	4261.8	2.85652e+07	4.74946e+07	1.243e+07	7.02824e+06	1.17713e+07	2.14579e+07	1.76026e+07	2.95931e+07	9.43915e+06	3.81895e+07	3.78226e+07	9.1189e+06	2.45277e+06	1.10208e+07	5.50239e+06	2.91663e+06	1.72678e+07	3.63339e+06	2.28286e+06	4.00311e+07	6.11657e+07	2.18035e+07	7.11242e+07	1.52914e+07	1.44466e+06	62.0478	7.597	0	5.09714e+08	500.572
624	584.76	3919.53	479879	259.535	6	62.7303	5.8	100000	100000	180.1	14.3337	1.97544e+07	6.5212	7.679	106.6	50453	28268	4557.23	4261.8	2.84525e+07	4.77604e+07	1.24944e+07	7.06758e+06	1.18608e+07	2.15271e+07	1.83014e+07	3.11978e+07	9.89983e+06	4.19199e+07	4.33552e+07	1.00368e+07	2.50471e+06	1.19021e+07	5.90303e+06	2.91663e+06	1.77334e+07	3.63339e+06	2.32865e+06	4.19599e+07	6.41128e+07	2.28541e+07	7.45511e+07	1.60282e+07	1.44466e+06	61.8031	7.43072	0	5.34273e+08	523.995
625	611.929	3653.82	241836	140.572	3	44.8131	11.8	100000	100000	160.069	13.1057	1.84153e+07	3.2606	0.581	110.1	12730.1	7132.46	2002.84	4261.8	2.65238e+07	4.49587e+07	1.18142e+07	6.65298e+06	1.09266e+07	2.01753e+07	1.45828e+07	2.29256e+07	7.50169e+06	2.11255e+07	2.25632e+07	6.30037e+06	1.60676e+06	3.678e+06	2.16436e+06	2.91663e+06	9.13138e+06	1.8167e+06	176188	3.01309e+07	4.60387e+07	1.64113e+07	5.35343e+07	1.15097e+07	1.44466e+06	57.6135	3.93359	0	3.83656e+08	380.348
626	655.642	3633.81	294761	170.377	4	50.0108	11.8	100000	100000	213.487	13.0658	1.83144e+07	3.2606	1.816	106.7	12472.5	6988.16	2270.78	4261.8	2.63785e+07	4.48661e+07	1.17917e+07	6.63929e+06	1.08961e+07	2.01143e+07	1.57045e+07	2.53499e+07	8.21089e+06	2.57489e+07	2.89363e+07	7.43268e+06	1.70095e+06	3.62186e+06	2.13883e+06	2.91663e+06	1.01055e+07	1.8167e+06	550701	3.23355e+07	4.94072e+07	1.7612e+07	5.74512e+07	1.23518e+07	1.44466e+06	57.2979	4.16062	0	4.11726e+08	407.119
627	730.569	3488.51	411875	223.216	5	62.9781	11.8	100000	100000	247.663	12.8901	1.75821e+07	3.2606	0.036	108.1	25552.9	14316.9	1766.58	4261.8	2.53238e+07	4.4458e+07	1.16923e+07	6.57889e+06	1.07618e+07	1.9763e+07	1.83502e+07	3.13107e+07	9.93216e+06	3.59794e+07	3.67523e+07	9.37802e+06	1.52371e+06	6.47354e+06	3.43521e+06	2.91663e+06	8.25136e+06	1.8167e+06	10917	3.6114e+07	5.51805e+07	1.967e+07	6.41645e+07	1.37951e+07	1.44466e+06	55.0069	2.85346	0.014	4.59837e+08	453.004
628	730.339	3552.62	421662	232.62	5	62.8956	11.8	100000	100000	213.971	12.8844	1.79052e+07	3.2606	0.147	109.3	20746.3	11623.8	1654.98	4261.8	2.57891e+07	4.44447e+07	1.16891e+07	6.57692e+06	1.07574e+07	1.98514e+07	1.83339e+07	3.1273e+07	9.92139e+06	3.68343e+07	3.72611e+07	9.40934e+06	1.48447e+06	5.42563e+06	2.95883e+06	2.91663e+06	7.8279e+06	1.8167e+06	44577.6	3.61023e+07	5.51627e+07	1.96636e+07	6.41438e+07	1.37907e+07	1.44466e+06	56.0177	2.71201	0	4.59689e+08	452.862
629	841.289	3479.65	597453	317.24	7	76.7175	11.8	100000	100000	216.971	12.8397	1.75374e+07	3.2606	2.216	108.1	20669.4	11580.8	1366.32	4261.8	2.52594e+07	4.43406e+07	1.16637e+07	6.56151e+06	1.07233e+07	1.97097e+07	2.0966e+07	3.97635e+07	1.21459e+07	5.21905e+07	5.14533e+07	1.20955e+07	1.383e+06	5.40888e+06	2.95122e+06	2.91663e+06	6.70571e+06	1.8167e+06	672000	4.16975e+07	6.37119e+07	2.27112e+07	7.40849e+07	1.5928e+07	1.44466e+06	54.8671	2.15623	0	5.30932e+08	520.809
632	407.573	3673.71	249277	143.212	3	46.9791	4.2	100000	100000	139.788	13.2367	1.85155e+07	3.2606	3.745	110.8	40603.4	22749.4	3101.47	4261.8	2.66681e+07	4.52616e+07	1.18879e+07	6.6978e+06	1.10266e+07	2.03084e+07	1.50551e+07	2.39386e+07	7.79874e+06	2.17756e+07	2.2746e+07	6.50986e+06	1.99297e+06	9.75472e+06	4.92684e+06	2.91663e+06	1.29976e+07	1.8167e+06	1.13567e+06	3.23729e+07	4.94643e+07	1.76324e+07	5.75177e+07	1.23661e+07	1.44466e+06	57.927	4.55437	0	4.12203e+08	407.574
633	646.938	3985.56	338785	189.359	4	57.8506	9.2	100000	100000	406.052	14.1518	2.00872e+07	6.5212	4.782	110.1	43194.1	24201	3805.44	4261.8	2.89319e+07	4.73506e+07	1.23951e+07	7.00693e+06	1.17229e+07	2.14815e+07	1.73274e+07	2.89673e+07	9.25894e+06	2.95945e+07	3.00843e+07	8.22882e+06	2.24043e+06	1.03195e+07	5.1836e+06	2.91663e+06	1.53314e+07	3.63339e+06	1.45014e+06	3.72196e+07	5.68699e+07	2.02722e+07	6.6129e+07	1.42175e+07	1.44466e+06	62.8443	6.76369	0	4.73916e+08	466.431
634	644.486	3879.24	345679	185.505	4	59.678	9.2	100000	100000	377.89	14.1382	1.95514e+07	3.2606	7.674	109.6	37819.9	21189.9	3935.85	4261.8	2.81601e+07	4.73198e+07	1.23876e+07	7.00238e+06	1.17126e+07	2.13165e+07	1.76952e+07	2.98044e+07	9.4999e+06	3.01968e+07	2.99117e+07	8.38081e+06	2.28628e+06	9.14789e+06	4.65098e+06	2.91663e+06	1.57542e+07	1.8167e+06	2.32713e+06	3.70753e+07	5.66494e+07	2.01936e+07	6.58726e+07	1.41624e+07	1.44466e+06	61.1679	7.04573	0	4.72079e+08	464.678
636	634.007	3842.17	331653	177.373	4	55.6256	9.2	100000	100000	436.971	14.1247	1.93645e+07	3.2606	8.875	108.1	38549.5	21598.7	4045.3	4261.8	2.7891e+07	4.72894e+07	1.23802e+07	6.99788e+06	1.17023e+07	2.12522e+07	1.68745e+07	2.79451e+07	8.96393e+06	2.89716e+07	2.94019e+07	7.97571e+06	2.32475e+06	9.30696e+06	4.72329e+06	2.91663e+06	1.6107e+07	1.8167e+06	2.69134e+06	3.64721e+07	5.57278e+07	1.98651e+07	6.48009e+07	1.3932e+07	1.44466e+06	60.5834	7.15733	0	4.64398e+08	457.354
637	618.371	3734.45	332936	179.551	4	55.1834	9.2	100000	100000	514.016	13.7121	1.88216e+07	3.2606	4.219	108.4	33039.6	18511.6	3725.32	4261.8	2.7109e+07	4.63523e+07	1.21529e+07	6.85921e+06	1.13888e+07	2.07725e+07	1.67838e+07	2.77416e+07	8.90508e+06	2.90836e+07	2.95029e+07	7.9436e+06	2.21227e+06	8.10573e+06	4.17721e+06	2.91663e+06	1.50703e+07	1.8167e+06	1.27941e+06	3.55387e+07	5.43016e+07	1.93567e+07	6.31425e+07	1.35754e+07	1.44466e+06	58.8848	5.96097	0	4.52513e+08	446.018
638	601.598	3753.48	302711	172.213	4	54.636	9.2	100000	100000	471.062	13.5585	1.89176e+07	3.2606	3.764	107.2	26094.2	14620.2	3363.47	4261.8	2.72472e+07	4.60013e+07	1.20677e+07	6.80727e+06	1.12719e+07	2.06791e+07	1.66712e+07	2.74894e+07	8.83211e+06	2.64433e+07	2.91014e+07	7.86296e+06	2.08507e+06	6.59155e+06	3.48886e+06	2.91663e+06	1.3877e+07	1.8167e+06	1.14143e+06	3.45517e+07	5.27934e+07	1.88191e+07	6.13888e+07	1.31984e+07	1.44466e+06	59.1849	5.49964	0	4.39945e+08	434.032
639	601.466	3620.94	337799	186.759	4	55.5917	9.2	100000	100000	570.211	13.2151	1.82495e+07	3.2606	1.849	109.7	27103	15185.4	2870.87	4261.8	2.62851e+07	4.52116e+07	1.18758e+07	6.69041e+06	1.10101e+07	2.02146e+07	1.68676e+07	2.79295e+07	8.95942e+06	2.95085e+07	2.99462e+07	8.01433e+06	1.9119e+06	6.81149e+06	3.58884e+06	2.91663e+06	1.22116e+07	1.8167e+06	560708	3.45439e+07	5.27815e+07	1.88149e+07	6.1375e+07	1.31954e+07	1.44466e+06	57.095	4.12846	0	4.39846e+08	433.938
640	589.474	3546.53	320590	175.537	4	55.3953	9.2	100000	100000	378.623	13.092	1.78745e+07	3.2606	1.068	107.8	26396.1	14789.3	2481.15	4261.8	2.57449e+07	4.49269e+07	1.18065e+07	6.64828e+06	1.09161e+07	2.00086e+07	1.68273e+07	2.78391e+07	8.93329e+06	2.80051e+07	2.93013e+07	7.9471e+06	1.7749e+06	6.65736e+06	3.51877e+06	2.91663e+06	1.08548e+07	1.8167e+06	323870	3.38382e+07	5.17033e+07	1.84305e+07	6.01212e+07	1.29258e+07	1.44466e+06	55.9217	3.44607	0	4.30861e+08	425.368
641	588.156	3560.46	312840	172.883	4	54.4899	9.2	100000	100000	723.926	13.1565	1.79447e+07	3.2606	1.796	107.2	25573	14328.1	2661.85	4261.8	2.5846e+07	4.50761e+07	1.18428e+07	6.67036e+06	1.09654e+07	2.00801e+07	1.66411e+07	2.7422e+07	8.81262e+06	2.73281e+07	2.91014e+07	7.84978e+06	1.83842e+06	6.47791e+06	3.4372e+06	2.91663e+06	1.14887e+07	1.8167e+06	544636	3.37606e+07	5.15848e+07	1.83882e+07	5.99833e+07	1.28962e+07	1.44466e+06	56.1413	4.29391	0	4.29873e+08	424.426
644	629.361	3479.62	434364	236.443	5	65.652	9.2	100000	100000	557.066	12.8578	1.75373e+07	3.2606	0	109.8	17709.6	9922.4	1345.37	4261.8	2.52592e+07	4.43829e+07	1.1674e+07	6.56777e+06	1.07371e+07	1.97242e+07	1.88727e+07	3.25262e+07	1.02798e+07	3.79438e+07	3.74758e+07	9.6745e+06	1.37564e+06	4.7636e+06	2.65787e+06	2.91663e+06	6.62259e+06	1.8167e+06	0	3.61853e+07	5.52895e+07	1.97089e+07	6.42913e+07	1.38224e+07	1.44466e+06	54.8667	1.91398	0	4.60746e+08	453.87
645	695.947	3493.74	536488	294.391	6	78.9972	9.2	100000	100000	523.834	12.8817	1.76085e+07	3.2606	2.284	110.9	10651.9	5968.1	1394.33	4261.8	2.53617e+07	4.44385e+07	1.16876e+07	6.576e+06	1.07554e+07	1.97638e+07	2.13848e+07	4.08445e+07	1.24458e+07	4.68649e+07	4.55445e+07	1.16716e+07	1.39285e+06	3.22494e+06	1.95839e+06	2.91663e+06	6.81647e+06	1.8167e+06	692621	4.01031e+07	6.12758e+07	2.18428e+07	7.12522e+07	1.5319e+07	1.44466e+06	55.0893	2.07659	0	5.10632e+08	501.447
658	593.989	3600.21	319118	178.675	4	55.6461	9.2	100000	100000	271.939	13.2067	1.81451e+07	3.2606	1.647	108.3	25036.4	14027.5	2756.54	4261.8	2.61346e+07	4.51921e+07	1.1871e+07	6.68752e+06	1.10037e+07	2.01778e+07	1.68787e+07	2.79546e+07	8.96666e+06	2.78766e+07	2.94692e+07	7.98277e+06	1.87171e+06	6.36092e+06	3.38402e+06	2.91663e+06	1.18175e+07	1.8167e+06	499452	3.41039e+07	5.21092e+07	1.85752e+07	6.05932e+07	1.30273e+07	1.44466e+06	56.7681	4.39731	0	4.34244e+08	428.594
659	603.329	3616.93	339572	194.037	4	57.8453	9.2	100000	100000	521.481	13.087	1.82293e+07	3.2606	1.355	110.9	27894.1	15628.6	2559.42	4261.8	2.6256e+07	4.49153e+07	1.18037e+07	6.64657e+06	1.09123e+07	2.01068e+07	1.73263e+07	2.89649e+07	9.25825e+06	2.96633e+07	3.0363e+07	8.24925e+06	1.80242e+06	6.98396e+06	3.66725e+06	2.91663e+06	1.11304e+07	1.8167e+06	410903	3.46534e+07	5.29488e+07	1.88745e+07	6.15695e+07	1.32372e+07	1.44466e+06	57.0318	3.72756	0	4.4124e+08	435.267
660	592.399	3607.84	315820	177.934	4	55.8826	9.2	100000	100000	401.469	13.2106	1.81835e+07	3.2606	1.498	108.2	25493.8	14283.8	2546.05	4261.8	2.619e+07	4.52011e+07	1.18732e+07	6.68886e+06	1.10067e+07	2.0192e+07	1.69271e+07	2.80633e+07	8.99809e+06	2.75885e+07	2.94355e+07	8.00151e+06	1.79772e+06	6.46065e+06	3.42935e+06	2.91663e+06	1.10834e+07	1.8167e+06	454267	3.40103e+07	5.19663e+07	1.85243e+07	6.0427e+07	1.29916e+07	1.44466e+06	56.8884	4.51835	0	4.33052e+08	427.458
663	479.967	3981.3	203803	126.446	3	42.3043	6.8	100000	100000	588.561	14.037	2.00658e+07	3.2606	5.56	106.7	27779.3	15564.3	4048.89	4261.8	2.8901e+07	4.70909e+07	1.23321e+07	6.9685e+06	1.16357e+07	2.13856e+07	1.40263e+07	2.17472e+07	7.1547e+06	1.78032e+07	2.17022e+07	6.00721e+06	2.32602e+06	6.95892e+06	3.65587e+06	2.91663e+06	1.61185e+07	1.8167e+06	1.68607e+06	3.19946e+07	4.88864e+07	1.74264e+07	5.68456e+07	1.22216e+07	1.44466e+06	62.7772	8.35719	0.001	4.07386e+08	402.98
672	669.048	3565.11	344151	196.185	4	47.8233	11.8	100000	100000	535.53	13.1274	1.79682e+07	3.2606	1.557	111.1	16384.3	9179.87	2404.93	4261.8	2.58798e+07	4.50089e+07	1.18264e+07	6.66041e+06	1.09432e+07	2.00637e+07	1.52373e+07	2.43324e+07	7.91393e+06	3.00633e+07	3.04332e+07	7.34869e+06	1.74811e+06	4.47467e+06	2.52652e+06	2.91663e+06	1.05848e+07	1.8167e+06	472159	3.30116e+07	5.04403e+07	1.79803e+07	5.86525e+07	1.26101e+07	1.44466e+06	56.2147	4.63495	0	4.20335e+08	415.33

## Sheet: Solar_CAPEX_Breakdown
		Location	1
		Local WACC	5.8
		LCOP Local WACC (USD2022/t CO2)	544.486
		LCOP 4.2% WACC (USD2022/t CO2)	488.011
			Plant capacity: 0.1 Mt CO2/y
			CAPEX (USD2022)	Share (%)											Location 88 (Chile)	Location 632 (Portugal)	Location 1
	Continuous	Air Contactor	2.62543e+07	0.0853977										Continuous	1.21553e+08	1.2185e+08	1.21074e+08
		Pellet Reactor	4.51261e+07	0.146783										Intermittent	4.00767e+07	4.67925e+07	6.18831e+07
		Filter	1.1855e+07	0.0385608										Solar Thermal	3.2317e+07	5.10315e+07	8.21425e+07
		Slaker	6.67776e+06	0.0217209										Storage	9.97745e+06	1.95912e+07	2.62446e+07
		Steam Turbine (Continuous)	1.09819e+07	0.035721										Desalination	8.58562e+06	1.29976e+07	1.1909e+07
		Other Equipment (Continuous)	2.0179e+07	0.0656366										PV	1.97044e+06	2.95236e+06	4.18197e+06
		Subtotal	1.21074e+08	0.39382										Indirect field costs	2.72058e+07	3.23729e+07	3.89967e+07
	Intermittent	CO2 Compressor	1.89237e+07	0.0615536										Total non-field costs	1.04725e+08	1.24614e+08	1.50112e+08
		Stream Turbine (Intermittent)	3.26455e+07	0.106187											3.46411e+08	4.12203e+08	4.96543e+08
		Other Equipment (Intermittent)	1.03138e+07	0.033548
		Subtotal	6.18831e+07	0.201288
	Solar Thermal	Heliostat Field	3.59276e+07	0.116862
		Solar Tower	3.65848e+07	0.119
		Solar Calciner	9.63014e+06	0.0313242
		Subtotal	8.21425e+07	0.267186
	Storage	Water Storage	1.88101e+06	0.00611841
		CaCO3 Storage	1.44057e+07	0.0468578
		CaO Storage	7.0412e+06	0.022903
		CO2 Storage	2.91663e+06	0.00948697
		Subtotal	2.62446e+07	0.0853662
	Desalination	Desalination Plant	1.1909e+07	0.0387366
		Subtotal	1.1909e+07	0.0387366
	PV	PV System	3.63339e+06	0.0118184
		Battery	548578	0.00178437
		Subtotal	4.18197e+06	0.0136028
		Total direct field costs	3.07435e+08	1
		Indirect field costs	3.89967e+07	0.126845
		Total field costs	3.46432e+08	1.12685
		Engineering	5.95852e+07	0.193814
		Other project costs	2.12401e+07	0.0690882
		Contingency	6.92863e+07	0.225369
		Total non-field costs	1.50112e+08	0.488271
		Total CAPEX	4.96543e+08	1.61512
		Specific CAPEX (USD2022*y/t CO2)	4965.43
		1
		4
		5
		6
		38
		39
		40
		41
		49
		50
		53
		54
		56
		57
		58
		59
		60
		61
		62
		63
		64
		65
		66
		72
		77
		82
		83
		84
		86
		87
		88
		89
		92
		97
		98
		113
		133
		138
		140
		143
		144
		151
		210
		213
		215
		224
		225
		226
		228
		234
		239
		242
		244
		245
		255
		262
		264
		269
		270
		271
		272
		276
		277
		278
		279
		280
		281
		282
		283
		284
		285
		287
		288
		289
		290
		291
		292
		294
		295
		296
		297
		298
		299
		300
		301
		302
		303
		304
		305
		306
		307
		308
		309
		310
		311
		312
		313
		315
		320
		321
		322
		323
		324
		325
		326
		327
		328
		329
		330
		331
		332
		333
		334
		336
		337
		338
		339
		340
		342
		344
		345
		346
		351
		354
		355
		358
		359
		360
		361
		362
		363
		364
		365
		367
		368
		369
		370
		371
		372
		374
		376
		377
		378
		393
		397
		398
		399
		412
		415
		416
		417
		418
		419
		420
		421
		424
		426
		427
		428
		429
		441
		442
		452
		453
		455
		456
		458
		459
		460
		461
		462
		467
		468
		471
		472
		474
		475
		476
		477
		478
		479
		480
		481
		482
		486
		494
		495
		497
		498
		499
		504
		505
		519
		522
		527
		528
		530
		531
		532
		533
		534
		535
		538
		539
		541
		542
		544
		546
		547
		548
		549
		550
		551
		552
		553
		554
		555
		556
		557
		558
		559
		560
		561
		562
		563
		564
		565
		566
		567
		568
		569
		570
		571
		572
		573
		574
		581
		583
		584
		585
		586
		587
		588
		589
		590
		591
		602
		603
		605
		606
		607
		608
		609
		610
		611
		612
		613
		621
		622
		623
		624
		625
		626
		627
		628
		629
		632
		633
		634
		636
		637
		638
		639
		640
		641
		644
		645
		658
		659
		660
		663
		672

## Sheet: Conventional_CAPEX_Breakdown
	Desired annual CO2 production capacity	1	Mt CO2/y
	CEPCI July 2022	297.1
	CEPCI July 2016	207.3
									1312.04
		Source: Keith2018	Adaptation to 2022	Cost estimation used in this work for different scales				0.05	2918.67
		Total direct field costs (USD2016)	Total direct field costs (USD2022)	Total direct field costs (USD2022)				0.1	2375.18
	CO2 capture design capacity (Mt CO2/y)	0.98	0.98	0.750751				0.15	2117.3
	Utilization	0.9	0.9	0.9				0.2	1956.57
	C-Gas/C-Air (Scenario A)	0.48	0.48	0.48				0.25	1843.15
	CO2 annual production (Mt CO2/y)	1.30536	1.30536	1	Scaling factor			0.3	1757.14
	Air contactor	212200000	3.04123e+08	2.3298e+08	1			0.35	1688.76
	Pellet reactor	130700000	1.87318e+08	1.56481e+08	0.675			0.4	1632.56
	Calciner-slaker	77700000	1.11359e+08	9.30264e+07	0.675			0.45	1585.19
	Air separation unit	54300000	7.78221e+07	6.49242e+07	0.68			0.5	1544.5
	CO2 compressor	19900000	2.85205e+07	2.56368e+07	0.4			0.55	1509
	Steam turbine	7510000	1.07632e+07	8.93166e+06	0.7			0.6	1477.65
	Power plant	35030000	5.02046e+07	4.18839e+07	0.68			0.65	1449.65
	Fines filter	30900000	4.42855e+07	3.74913e+07	0.625			0.7	1424.44
	Other equipment	102900000	1.47315e+08	1.19286e+08	-			0.75	1401.57
	Buildings	6700000	9.60236e+06	8.16174e+06	0.61			0.8	1380.68
	Transformer	19800000	2.83771e+07	2.35482e+07	0.7			0.85	1361.48
	Total direct field costs	697640000	9.99689e+08	8.12351e+08				0.9	1343.77
	Indirect field costs	88500000	1.26806e+08	1.03043e+08				0.95	1327.34
	Total field costs	786140000	1.1265e+09	9.15394e+08				1	1312.04
	Engineering	135200000	1.93754e+08	1.57445e+08				1.05	1297.75
	Other project costs	48200000	6.90668e+07	5.61239e+07				1.1	1284.35
	Contingency	157200000	2.25299e+08	1.83079e+08				1.15	1271.75
	Total non-field costs	340600000	4.8812e+08	3.96648e+08				1.2	1259.88
	Total CAPEX	1126740000	1.61461e+09	1.31204e+09				1.25	1248.65
	Specific CAPEX (USD20XX*y/t CO2 produced)	863.164	1236.91	1312.04				1.3	1238.02
