# Supplementary material for: Solar-Powered Direct Air Capture: Techno-Economic and Environmental Assessment
Source: Environ Sci Technol. 2024 Jan 25;58(5):2282–92. doi: 10.1021/acs.est.3c08269 (PMC10851427; doi:10.1021/acs.est.3c08269)
Supplement: Supplementary file 1 — es3c08269_si_001.zip [file es3c08269_si_001.zip › LCA_Climate_Change_Breakdown.xlsx]

## Sheet: Conventional_US_Gas
Name	Impact assessment result	Unit
climate change w/o LT - GWP100 w/o LT	738.064	kg CO2-Eq
heat production, natural gas, at industrial furnace >100kW | heat, district or industrial, natural gas | Cutoff, U - CA-QC	520.072	kg CO2-Eq
natural gas, burned in gas turbine, for compressor station | electricity, medium voltage | Cutoff, U - RoW	68.7322	kg CO2-Eq
transport, pipeline, long distance, natural gas | transport, pipeline, long distance, natural gas | Cutoff, U - RoW	43.8556	kg CO2-Eq
natural gas, burned in gas motor, for storage | natural gas, burned in gas motor, for storage | Cutoff, U - RoW	23.2328	kg CO2-Eq
polyvinylidenchloride production, granulate | polyvinylidenchloride, granulate | Cutoff, U - RoW	6.74197	kg CO2-Eq
sweet gas, burned in gas turbine | sweet gas, burned in gas turbine | Cutoff, U - RoW	6.41997	kg CO2-Eq
market for natural gas, high pressure | natural gas, high pressure | Cutoff, U - CA-AB	4.36504	kg CO2-Eq
market for natural gas, high pressure | natural gas, high pressure | Cutoff, U - CA-QC	4.28387	kg CO2-Eq
natural gas production | natural gas, high pressure | Cutoff, U - CA-AB	4.13084	kg CO2-Eq
polyvinylidenchloride production, granulate | polyvinylidenchloride, granulate | Cutoff, U - RER	3.32957	kg CO2-Eq
electricity production, lignite | electricity, high voltage | Cutoff, U - CA-AB	3.2185	kg CO2-Eq
natural gas production | natural gas, high pressure | Cutoff, U - US	2.39064	kg CO2-Eq
natural gas production, unprocessed, at extraction | natural gas, unprocessed, at extraction | Cutoff, U - GLO	2.10145	kg CO2-Eq
diesel, burned in building machine | diesel, burned in building machine | Cutoff, U - GLO	1.64714	kg CO2-Eq
treatment of waste natural gas, sweet, burned in production flare | waste natural gas, sweet | Cutoff, U - GLO	1.57913	kg CO2-Eq
pig iron production | pig iron | Cutoff, U - RoW	1.41585	kg CO2-Eq
natural gas venting from petroleum/natural gas production | natural gas, vented | Cutoff, U - GLO	1.34103	kg CO2-Eq
hard coal mine operation and hard coal preparation | hard coal | Cutoff, U - CN	1.23104	kg CO2-Eq
natural gas production | natural gas, high pressure | Cutoff, U - RoW	1.04815	kg CO2-Eq
heat production, at hard coal industrial furnace 1-10MW | heat, district or industrial, other than natural gas | Cutoff, U - RoW	1.03487	kg CO2-Eq
electricity production, natural gas, conventional power plant | electricity, high voltage | Cutoff, U - CA-AB	1.02431	kg CO2-Eq
treatment of waste plastic, mixture, municipal incineration | waste plastic, mixture | Cutoff, U - RoW	0.732614	kg CO2-Eq
electricity production, hard coal | electricity, high voltage | Cutoff, U - CN-NM	0.649334	kg CO2-Eq
diesel, burned in diesel-electric generating set, 10MW | diesel, burned in diesel-electric generating set, 10MW | Cutoff, U - GLO	0.578859	kg CO2-Eq
electricity production, hard coal | electricity, high voltage | Cutoff, U - CN-SD	0.486292	kg CO2-Eq
electricity production, hard coal | electricity, high voltage | Cutoff, U - CN-JS	0.484761	kg CO2-Eq
heat and power co-generation, natural gas, conventional power plant, 100MW electrical | heat, district or industrial, natural gas | Cutoff, U - RU	0.478476	kg CO2-Eq
electricity production, natural gas, conventional power plant | electricity, high voltage | Cutoff, U - RoW	0.475171	kg CO2-Eq
electricity production, hard coal | electricity, high voltage | Cutoff, U - US-RFC	0.474213	kg CO2-Eq
treatment of waste plastic, mixture, open burning | waste plastic, mixture | Cutoff, U - GLO	0.450719	kg CO2-Eq
iron sinter production | iron sinter | Cutoff, U - RoW	0.432184	kg CO2-Eq
natural gas, high pressure, import from CA-AB | natural gas, high pressure | Cutoff, U - CA-QC	0.428109	kg CO2-Eq
electricity production, hard coal | electricity, high voltage | Cutoff, U - US-SERC	0.414094	kg CO2-Eq
quicklime production, in pieces, loose | quicklime, in pieces, loose | Cutoff, U - RoW	0.398707	kg CO2-Eq
electricity production, hard coal | electricity, high voltage | Cutoff, U - JP	0.392403	kg CO2-Eq
sweetening, natural gas | sweetening, natural gas | Cutoff, U - RoW	0.388968	kg CO2-Eq
natural gas, burned in gas turbine, for compressor station | electricity, medium voltage | Cutoff, U - RU	0.372304	kg CO2-Eq
electricity production, oil | electricity, high voltage | Cutoff, U - RoW	0.372064	kg CO2-Eq
electricity production, hard coal | electricity, high voltage | Cutoff, U - CN-SX	0.369898	kg CO2-Eq
electricity production, hard coal, conventional | electricity, high voltage | Cutoff, U - ZA	0.364459	kg CO2-Eq
electricity production, hard coal | electricity, high voltage | Cutoff, U - CN-HE	0.36148	kg CO2-Eq
ethylene production, average | ethylene, average | Cutoff, U - RoW	0.356594	kg CO2-Eq
heat and power co-generation, natural gas, conventional power plant, 100MW electrical | electricity, high voltage | Cutoff, U - CA-AB	0.329418	kg CO2-Eq
electricity production, hard coal | electricity, high voltage | Cutoff, U - CN-HB	0.313554	kg CO2-Eq
electricity production, hard coal | electricity, high voltage | Cutoff, U - KR	0.29976	kg CO2-Eq
heat and power co-generation, natural gas, conventional power plant, 100MW electrical | electricity, high voltage | Cutoff, U - RU	0.295004	kg CO2-Eq
clinker production | clinker | Cutoff, U - RoW	0.287474	kg CO2-Eq
transport, pipeline, long distance, natural gas | transport, pipeline, long distance, natural gas | Cutoff, U - RU	0.279207	kg CO2-Eq
electricity production, lignite | electricity, high voltage | Cutoff, U - US-MRO	0.27183	kg CO2-Eq
drying, natural gas | drying, natural gas | Cutoff, U - RoW	0.271387	kg CO2-Eq
electricity production, hard coal | electricity, high voltage | Cutoff, U - RoW	0.270157	kg CO2-Eq
electricity production, lignite | electricity, high voltage | Cutoff, U - DE	0.265523	kg CO2-Eq
electricity production, hard coal | electricity, high voltage | Cutoff, U - CN-ZJ	0.263434	kg CO2-Eq
pig iron production | pig iron | Cutoff, U - RER	0.26022	kg CO2-Eq
electricity production, hard coal | electricity, high voltage | Cutoff, U - IN-CT	0.253157	kg CO2-Eq
electricity production, hard coal | electricity, high voltage | Cutoff, U - IN-UP	0.249656	kg CO2-Eq
electricity production, hard coal | electricity, high voltage | Cutoff, U - IN-MH	0.248679	kg CO2-Eq
electricity production, hard coal | electricity, high voltage | Cutoff, U - CN-XJ	0.245361	kg CO2-Eq
heat and power co-generation, natural gas, conventional power plant, 100MW electrical | heat, district or industrial, natural gas | Cutoff, U - RoW	0.240303	kg CO2-Eq
electricity production, hard coal, at coal mine power plant | electricity, high voltage, for internal use in coal mining | Cutoff, U - CN	0.233983	kg CO2-Eq
market for natural gas, high pressure | natural gas, high pressure | Cutoff, U - US	0.231333	kg CO2-Eq
electricity production, hard coal | electricity, high voltage | Cutoff, U - CN-AH	0.227734	kg CO2-Eq
transport, freight, sea, tanker for liquefied natural gas | transport, freight, sea, tanker for liquefied natural gas | Cutoff, U - GLO	0.22496	kg CO2-Eq
heat production, natural gas, at industrial furnace >100kW | heat, district or industrial, natural gas | Cutoff, U - Europe without Switzerland	0.224496	kg CO2-Eq
sour gas, burned in gas turbine | sour gas, burned in gas turbine | Cutoff, U - RoW	0.219993	kg CO2-Eq
natural gas, burned in gas motor, for storage | natural gas, burned in gas motor, for storage | Cutoff, U - DZ	0.218553	kg CO2-Eq
electricity production, lignite | electricity, high voltage | Cutoff, U - US-WECC	0.2122	kg CO2-Eq
electricity production, hard coal | electricity, high voltage | Cutoff, U - IN-AP	0.211044	kg CO2-Eq
electricity production, lignite | electricity, high voltage | Cutoff, U - US-SERC	0.209602	kg CO2-Eq
hard coal mine operation | hard coal, run-of-mine | Cutoff, U - IN	0.208815	kg CO2-Eq
electricity production, hard coal | electricity, high voltage | Cutoff, U - CN-LN	0.207778	kg CO2-Eq
electricity production, hard coal | electricity, high voltage | Cutoff, U - IN-GJ	0.20315	kg CO2-Eq
electricity production, lignite | electricity, high voltage | Cutoff, U - ID	0.19895	kg CO2-Eq
electricity production, hard coal | electricity, high voltage | Cutoff, U - IN-WB	0.198199	kg CO2-Eq
electricity production, natural gas, combined cycle power plant | electricity, high voltage | Cutoff, U - RoW	0.194063	kg CO2-Eq
electricity production, natural gas, combined cycle power plant | electricity, high voltage | Cutoff, U - US-SERC	0.189234	kg CO2-Eq
heat and power co-generation, hard coal | electricity, high voltage | Cutoff, U - RoW	0.185888	kg CO2-Eq
electricity production, lignite | electricity, high voltage | Cutoff, U - US-TRE	0.184771	kg CO2-Eq
treatment of hazardous waste, hazardous waste incineration | hazardous waste, for incineration | Cutoff, U - RoW	0.183159	kg CO2-Eq
treatment of hazardous waste, hazardous waste incineration, with energy recovery | hazardous waste, for incineration | Cutoff, U - RoW	0.183159	kg CO2-Eq
natural gas production | natural gas, high pressure | Cutoff, U - RU	0.182779	kg CO2-Eq
electricity production, hard coal | electricity, high voltage | Cutoff, U - IN-MP	0.178113	kg CO2-Eq
electricity production, lignite | electricity, high voltage | Cutoff, U - AU	0.177823	kg CO2-Eq
heat production, natural gas, at industrial furnace >100kW | heat, district or industrial, natural gas | Cutoff, U - RoW	0.176979	kg CO2-Eq
transport, freight, sea, bulk carrier for dry goods | transport, freight, sea, bulk carrier for dry goods | Cutoff, U - GLO	0.175878	kg CO2-Eq
electricity production, hard coal | electricity, high voltage | Cutoff, U - CN-GD	0.170962	kg CO2-Eq
electricity production, natural gas, conventional power plant | electricity, high voltage | Cutoff, U - JP	0.169874	kg CO2-Eq
electricity production, hard coal | electricity, high voltage | Cutoff, U - CN-SA	0.159874	kg CO2-Eq
electricity production, hard coal | electricity, high voltage | Cutoff, U - CN-NX	0.157551	kg CO2-Eq
electricity production, hard coal | electricity, high voltage | Cutoff, U - CN-FJ	0.154966	kg CO2-Eq
coking | coke | Cutoff, U - RoW	0.153639	kg CO2-Eq
clinker production | clinker | Cutoff, U - CH	0.151116	kg CO2-Eq
transport, freight, lorry 16-32 metric ton, EURO3 | transport, freight, lorry 16-32 metric ton, EURO3 | Cutoff, U - RoW	0.150035	kg CO2-Eq
electricity production, oil | electricity, high voltage | Cutoff, U - SA	0.148598	kg CO2-Eq
electricity production, natural gas, conventional power plant | electricity, high voltage | Cutoff, U - IR	0.137578	kg CO2-Eq
electricity production, hard coal | electricity, high voltage | Cutoff, U - CN-HL	0.134881	kg CO2-Eq
heat and power co-generation, hard coal | electricity, high voltage | Cutoff, U - RU	0.131889	kg CO2-Eq
electricity production, hard coal | electricity, high voltage | Cutoff, U - CN-HU	0.129003	kg CO2-Eq
transport, freight, lorry >32 metric ton, EURO3 | transport, freight, lorry >32 metric ton, EURO3 | Cutoff, U - RoW	0.128072	kg CO2-Eq
diesel production, petroleum refinery operation | diesel | Cutoff, U - RoW	0.127431	kg CO2-Eq
electricity production, hard coal | electricity, high voltage | Cutoff, U - IN-OR	0.125233	kg CO2-Eq
heat and power co-generation, hard coal | electricity, high voltage | Cutoff, U - PL	0.12372	kg CO2-Eq
heat and power co-generation, lignite | electricity, high voltage | Cutoff, U - RU	0.11942	kg CO2-Eq
electricity production, natural gas, combined cycle power plant | electricity, high voltage | Cutoff, U - US-RFC	0.114979	kg CO2-Eq
electricity production, hard coal | electricity, high voltage | Cutoff, U - CN-JL	0.114285	kg CO2-Eq
electricity production, hard coal | electricity, high voltage | Cutoff, U - AU	0.114205	kg CO2-Eq
transport, freight, lorry >32 metric ton, EURO4 | transport, freight, lorry >32 metric ton, EURO4 | Cutoff, U - RoW	0.113684	kg CO2-Eq
electricity production, hard coal | electricity, high voltage | Cutoff, U - US-WECC	0.11323	kg CO2-Eq
heat production, light fuel oil, at industrial furnace 1MW | heat, district or industrial, other than natural gas | Cutoff, U - RoW	0.112541	kg CO2-Eq
sponge iron production | sponge iron | Cutoff, U - IN	0.111849	kg CO2-Eq
transport, freight, lorry 16-32 metric ton, EURO4 | transport, freight, lorry 16-32 metric ton, EURO4 | Cutoff, U - RoW	0.111009	kg CO2-Eq
heat production, light fuel oil, at boiler 100kW, non-modulating | heat, central or small-scale, other than natural gas | Cutoff, U - RoW	0.109905	kg CO2-Eq
electricity production, hard coal | electricity, high voltage | Cutoff, U - DE	0.10771	kg CO2-Eq
electricity production, hard coal | electricity, high voltage | Cutoff, U - MY	0.107232	kg CO2-Eq
heat production, at hard coal industrial furnace 1-10MW | heat, district or industrial, other than natural gas | Cutoff, U - Europe without Switzerland	0.106844	kg CO2-Eq
transport, freight train, diesel | transport, freight train | Cutoff, U - US	0.105031	kg CO2-Eq
electricity production, natural gas, combined cycle power plant | electricity, high voltage | Cutoff, U - US-WECC	0.103878	kg CO2-Eq
electricity production, hard coal | electricity, high voltage | Cutoff, U - CN-HN	0.103492	kg CO2-Eq
steel production, converter, unalloyed | steel, unalloyed | Cutoff, U - RoW	0.103393	kg CO2-Eq
electricity production, natural gas, conventional power plant | electricity, high voltage | Cutoff, U - GB	0.0988919	kg CO2-Eq
electricity production, hard coal | electricity, high voltage | Cutoff, U - CN-GS	0.0984617	kg CO2-Eq
electricity production, hard coal | electricity, high voltage | Cutoff, U - UA	0.0971528	kg CO2-Eq
electricity production, hard coal | electricity, high voltage | Cutoff, U - CN-JX	0.0951191	kg CO2-Eq
electricity production, lignite | electricity, high voltage | Cutoff, U - US-RFC	0.0931741	kg CO2-Eq
hard coal mine operation and hard coal preparation | hard coal | Cutoff, U - RoW	0.0930105	kg CO2-Eq
electricity production, natural gas, combined cycle power plant | electricity, high voltage | Cutoff, U - JP	0.0909542	kg CO2-Eq
electricity production, natural gas, conventional power plant | electricity, high voltage | Cutoff, U - SA	0.0908434	kg CO2-Eq
heat and power co-generation, lignite | electricity, high voltage | Cutoff, U - PL	0.0903508	kg CO2-Eq
treatment of waste mineral oil, hazardous waste incineration, with energy recovery | waste mineral oil | Cutoff, U - RoW	0.0903181	kg CO2-Eq
treatment of waste mineral oil, hazardous waste incineration | waste mineral oil | Cutoff, U - RoW	0.0902726	kg CO2-Eq
electricity production, hard coal | electricity, high voltage | Cutoff, U - CN-SH	0.0901711	kg CO2-Eq
ethylene production, average | ethylene, average | Cutoff, U - RER	0.0879534	kg CO2-Eq
treatment of hazardous waste, hazardous waste incineration | hazardous waste, for incineration | Cutoff, U - Europe without Switzerland	0.0873703	kg CO2-Eq
treatment of hazardous waste, hazardous waste incineration, with energy recovery | hazardous waste, for incineration | Cutoff, U - Europe without Switzerland	0.0873703	kg CO2-Eq
heat and power co-generation, natural gas, 1MW electrical, lean burn | heat, district or industrial, natural gas | Cutoff, U - RoW	0.0860534	kg CO2-Eq
vinyl chloride production | vinyl chloride | Cutoff, U - RoW	0.0847201	kg CO2-Eq
electricity production, natural gas, combined cycle power plant | electricity, high voltage | Cutoff, U - US-FRCC	0.0847091	kg CO2-Eq
electricity production, hydro, reservoir, non-alpine region | electricity, high voltage | Cutoff, U - CA-QC	0.0828761	kg CO2-Eq
electricity production, hard coal | electricity, high voltage | Cutoff, U - TW	0.0827102	kg CO2-Eq
treatment of waste plastic, mixture, unsanitary landfill, wet infiltration class (500mm) | waste plastic, mixture | Cutoff, U - GLO	0.0819428	kg CO2-Eq
iron sinter production | iron sinter | Cutoff, U - RER	0.0794313	kg CO2-Eq
electricity production, hard coal | electricity, high voltage | Cutoff, U - CN-TJ	0.0794279	kg CO2-Eq
petroleum combustion, in drilling tests | petroleum combustion, in drilling tests | Cutoff, U - GLO	0.0784202	kg CO2-Eq
electricity production, hard coal | electricity, high voltage | Cutoff, U - CN-SC	0.0783062	kg CO2-Eq
electricity production, hard coal | electricity, high voltage | Cutoff, U - IN-KA	0.0780884	kg CO2-Eq
clinker production | clinker | Cutoff, U - Europe without Switzerland	0.0779064	kg CO2-Eq
natural gas, burned in gas turbine, for compressor station | electricity, medium voltage | Cutoff, U - NO	0.0770509	kg CO2-Eq
transport, freight train, diesel | transport, freight train | Cutoff, U - RoW	0.0769895	kg CO2-Eq
electricity production, lignite | electricity, high voltage | Cutoff, U - TR	0.0755135	kg CO2-Eq
electricity production, hydro, reservoir, non-alpine region | electricity, high voltage | Cutoff, U - CA-NF	0.0753344	kg CO2-Eq
heat production, heavy fuel oil, at industrial furnace 1MW | heat, district or industrial, other than natural gas | Cutoff, U - RoW	0.075018	kg CO2-Eq
electricity production, hard coal | electricity, high voltage | Cutoff, U - ES	0.074827	kg CO2-Eq
heat and power co-generation, lignite | electricity, high voltage | Cutoff, U - CZ	0.0725508	kg CO2-Eq
electricity production, hard coal | electricity, high voltage | Cutoff, U - CN-GZ	0.0721358	kg CO2-Eq
electricity production, natural gas, combined cycle power plant | electricity, high voltage | Cutoff, U - MX	0.0720373	kg CO2-Eq
natural gas, burned in gas motor, for storage | natural gas, burned in gas motor, for storage | Cutoff, U - DE	0.0712843	kg CO2-Eq
electricity production, natural gas, combined cycle power plant | electricity, high voltage | Cutoff, U - US-TRE	0.069349	kg CO2-Eq
electricity production, hard coal | electricity, high voltage | Cutoff, U - IN-JH	0.0691293	kg CO2-Eq
treatment of waste natural gas, sour, burned in production flare | waste natural gas, sour | Cutoff, U - GLO	0.0686639	kg CO2-Eq
transport, freight train, diesel | transport, freight train | Cutoff, U - CN	0.0678802	kg CO2-Eq
electricity production, hard coal | electricity, high voltage | Cutoff, U - IN-TN	0.0659855	kg CO2-Eq
electricity production, hard coal | electricity, high voltage | Cutoff, U - TR	0.0658537	kg CO2-Eq
electricity production, hard coal | electricity, high voltage | Cutoff, U - CN-CQ	0.0655935	kg CO2-Eq
heat and power co-generation, lignite | electricity, high voltage | Cutoff, U - RoW	0.0640207	kg CO2-Eq
electricity production, hard coal | electricity, high voltage | Cutoff, U - IN-BR	0.0630418	kg CO2-Eq
heat and power co-generation, natural gas, conventional power plant, 100MW electrical | electricity, high voltage | Cutoff, U - RoW	0.062934	kg CO2-Eq
hard coal mine operation and hard coal preparation | hard coal | Cutoff, U - RNA	0.0599727	kg CO2-Eq
electricity production, lignite | electricity, high voltage | Cutoff, U - TW	0.0589717	kg CO2-Eq
natural gas production | natural gas, high pressure | Cutoff, U - DZ	0.054313	kg CO2-Eq
electricity production, natural gas, conventional power plant | electricity, high voltage | Cutoff, U - TW	0.053966	kg CO2-Eq
electricity production, hard coal | electricity, high voltage | Cutoff, U - IN-HR	0.0534451	kg CO2-Eq
electricity production, hard coal | electricity, high voltage | Cutoff, U - US-FRCC	0.053395	kg CO2-Eq
electricity production, natural gas, conventional power plant | electricity, high voltage | Cutoff, U - US-SERC	0.053321	kg CO2-Eq
diesel production, low-sulfur, petroleum refinery operation | diesel, low-sulfur | Cutoff, U - RoW	0.0533047	kg CO2-Eq
clinker production | clinker | Cutoff, U - IN	0.0526036	kg CO2-Eq
heat production, light fuel oil, at boiler 100kW, non-modulating | heat, central or small-scale, other than natural gas | Cutoff, U - Europe without Switzerland	0.052142	kg CO2-Eq
electricity production, hard coal | electricity, high voltage | Cutoff, U - IN-RJ	0.0517629	kg CO2-Eq
electricity production, lignite | electricity, high voltage | Cutoff, U - RoW	0.0506357	kg CO2-Eq
treatment of waste mineral oil, hazardous waste incineration, with energy recovery | waste mineral oil | Cutoff, U - Europe without Switzerland	0.0506318	kg CO2-Eq
treatment of waste mineral oil, hazardous waste incineration | waste mineral oil | Cutoff, U - Europe without Switzerland	0.0506275	kg CO2-Eq
electricity production, hard coal | electricity, high voltage | Cutoff, U - IT	0.0499634	kg CO2-Eq
treatment of blast furnace gas, in power plant | electricity, high voltage | Cutoff, U - JP	0.0487876	kg CO2-Eq
electricity production, hard coal | electricity, high voltage | Cutoff, U - CL	0.0486562	kg CO2-Eq
heat and power co-generation, natural gas, 200kW electrical, lean burn | heat, district or industrial, natural gas | Cutoff, U - RoW	0.0486092	kg CO2-Eq
electricity production, natural gas, combined cycle power plant | electricity, high voltage | Cutoff, U - TR	0.0483944	kg CO2-Eq
electricity production, oil | electricity, high voltage | Cutoff, U - JP	0.0480417	kg CO2-Eq
transport, freight, inland waterways, barge | transport, freight, inland waterways, barge | Cutoff, U - RoW	0.0479334	kg CO2-Eq
electricity production, natural gas, combined cycle power plant | electricity, high voltage | Cutoff, U - IR	0.0478318	kg CO2-Eq
transport, freight, sea, container ship | transport, freight, sea, container ship | Cutoff, U - GLO	0.0466379	kg CO2-Eq
electricity production, natural gas, conventional power plant | electricity, high voltage | Cutoff, U - KR	0.0466354	kg CO2-Eq
transport, freight, sea, tanker for petroleum | transport, freight, sea, tanker for petroleum | Cutoff, U - GLO	0.0464398	kg CO2-Eq
electricity production, oil | electricity, high voltage | Cutoff, U - MX	0.0453919	kg CO2-Eq
heat production, natural gas, at boiler modulating >100kW | heat, district or industrial, natural gas | Cutoff, U - RoW	0.0452666	kg CO2-Eq
electricity production, hard coal | electricity, high voltage | Cutoff, U - CN-GX	0.0439561	kg CO2-Eq
transport, freight, lorry 3.5-7.5 metric ton, EURO3 | transport, freight, lorry 3.5-7.5 metric ton, EURO3 | Cutoff, U - RoW	0.0438744	kg CO2-Eq
transport, freight, lorry >32 metric ton, EURO5 | transport, freight, lorry >32 metric ton, EURO5 | Cutoff, U - RoW	0.0417943	kg CO2-Eq
electricity production, oil | electricity, high voltage | Cutoff, U - IR	0.0414977	kg CO2-Eq
electricity production, natural gas, combined cycle power plant | electricity, high voltage | Cutoff, U - US-NPCC	0.0414259	kg CO2-Eq
electricity production, lignite | electricity, high voltage | Cutoff, U - CA-SK	0.0412037	kg CO2-Eq
transport, freight, lorry 16-32 metric ton, EURO3 | transport, freight, lorry 16-32 metric ton, EURO3 | Cutoff, U - RER	0.0408898	kg CO2-Eq
heat production, natural gas, at industrial furnace low-NOx >100kW | heat, district or industrial, natural gas | Cutoff, U - RoW	0.0408666	kg CO2-Eq
natural gas, burned in gas turbine, for compressor station | electricity, medium voltage | Cutoff, U - DE	0.0408507	kg CO2-Eq
electricity production, hard coal | electricity, high voltage | Cutoff, U - NL	0.0407002	kg CO2-Eq
electricity production, hard coal | electricity, high voltage | Cutoff, U - US-MRO	0.0403099	kg CO2-Eq
synthetic fuel production, from coal, high temperature Fisher-Tropsch operations | ethylene, average | Cutoff, U - ZA	0.0401346	kg CO2-Eq
electricity production, lignite | electricity, high voltage | Cutoff, U - IN-TN	0.0399427	kg CO2-Eq
clinker production | clinker | Cutoff, U - US	0.0397617	kg CO2-Eq
electricity production, hard coal | electricity, high voltage | Cutoff, U - IN-PB	0.0393428	kg CO2-Eq
transport, freight, lorry 16-32 metric ton, EURO5 | transport, freight, lorry 16-32 metric ton, EURO5 | Cutoff, U - RoW	0.0387971	kg CO2-Eq
electricity production, hard coal | electricity, high voltage | Cutoff, U - CN-BJ	0.0383545	kg CO2-Eq
heat production, heavy fuel oil, at industrial furnace 1MW | heat, district or industrial, other than natural gas | Cutoff, U - Europe without Switzerland	0.0383418	kg CO2-Eq
electricity production, hard coal | electricity, high voltage | Cutoff, U - CN-YN	0.0378304	kg CO2-Eq
electricity production, hard coal | electricity, high voltage | Cutoff, U - CA-AB	0.0378264	kg CO2-Eq
transport, freight, lorry >32 metric ton, EURO3 | transport, freight, lorry >32 metric ton, EURO3 | Cutoff, U - RER	0.0378178	kg CO2-Eq
heat and power co-generation, natural gas, 500kW electrical, lean burn | heat, district or industrial, natural gas | Cutoff, U - RoW	0.0377485	kg CO2-Eq
electricity production, lignite | electricity, high voltage | Cutoff, U - BG	0.0374434	kg CO2-Eq
hard coal mine operation and hard coal preparation | hard coal | Cutoff, U - RU	0.0374121	kg CO2-Eq
sweet gas, burned in gas turbine | sweet gas, burned in gas turbine | Cutoff, U - NO	0.0367768	kg CO2-Eq
evaporation of natural gas | natural gas, high pressure | Cutoff, U - RoW	0.0367745	kg CO2-Eq
quicklime production, in pieces, loose | quicklime, in pieces, loose | Cutoff, U - CH	0.0363963	kg CO2-Eq
electricity production, hard coal | electricity, high voltage | Cutoff, U - GB	0.0349351	kg CO2-Eq
electricity production, natural gas, combined cycle power plant | electricity, high voltage | Cutoff, U - US-MRO	0.0348989	kg CO2-Eq
electricity production, natural gas, combined cycle power plant | electricity, high voltage | Cutoff, U - AR	0.0346815	kg CO2-Eq
transport, freight, lorry >32 metric ton, EURO4 | transport, freight, lorry >32 metric ton, EURO4 | Cutoff, U - RER	0.0341694	kg CO2-Eq
electricity production, lignite | electricity, high voltage | Cutoff, U - KR	0.0338777	kg CO2-Eq
electricity production, lignite | electricity, high voltage | Cutoff, U - RS	0.0335402	kg CO2-Eq
carbon dioxide production, liquid | carbon dioxide, liquid | Cutoff, U - RoW	0.0335381	kg CO2-Eq
transport, freight, lorry 16-32 metric ton, EURO4 | transport, freight, lorry 16-32 metric ton, EURO4 | Cutoff, U - RER	0.0333547	kg CO2-Eq
heat production, natural gas, at boiler condensing modulating >100kW | heat, district or industrial, natural gas | Cutoff, U - RoW	0.0332766	kg CO2-Eq
electricity production, hard coal | electricity, high voltage | Cutoff, U - BR-North-eastern grid	0.0330602	kg CO2-Eq
evaporation of natural gas | natural gas, high pressure | Cutoff, U - RER	0.0322123	kg CO2-Eq
transport, freight, light commercial vehicle | transport, freight, light commercial vehicle | Cutoff, U - RoW	0.0314751	kg CO2-Eq
hard coal mine operation and hard coal preparation | hard coal | Cutoff, U - Europe, without Russia and Turkey	0.0314331	kg CO2-Eq
heat and power co-generation, natural gas, combined cycle power plant, 400MW electrical | electricity, high voltage | Cutoff, U - US-TRE	0.0312892	kg CO2-Eq
synthetic fuel production, from coal, high temperature Fisher-Tropsch operations | diesel, low-sulfur | Cutoff, U - ZA	0.0307174	kg CO2-Eq
electricity production, natural gas, combined cycle power plant | electricity, high voltage | Cutoff, U - TH	0.0296681	kg CO2-Eq
heat and power co-generation, natural gas, combined cycle power plant, 400MW electrical | electricity, high voltage | Cutoff, U - US-SERC	0.0294258	kg CO2-Eq
heat and power co-generation, natural gas, combined cycle power plant, 400MW electrical | electricity, high voltage | Cutoff, U - IT	0.028939	kg CO2-Eq
natural gas, burned in gas turbine, for compressor station | electricity, medium voltage | Cutoff, U - DZ	0.0288648	kg CO2-Eq
electricity production, lignite | electricity, high voltage | Cutoff, U - TH	0.0288392	kg CO2-Eq
lignite mine operation | lignite | Cutoff, U - RoW	0.0286952	kg CO2-Eq
treatment of waste plastic, mixture, open dump, wet infiltration class (500mm) | waste plastic, mixture | Cutoff, U - GLO	0.0285967	kg CO2-Eq
iron pellet production | iron pellet | Cutoff, U - IN	0.0281818	kg CO2-Eq
heat and power co-generation, natural gas, conventional power plant, 100MW electrical | electricity, high voltage | Cutoff, U - DE	0.0280929	kg CO2-Eq
electricity production, natural gas, combined cycle power plant | electricity, high voltage | Cutoff, U - BR-South-eastern grid	0.0274865	kg CO2-Eq
heat and power co-generation, lignite | electricity, high voltage | Cutoff, U - RS	0.0273095	kg CO2-Eq
heat production, at coal coke industrial furnace 1-10MW | heat, district or industrial, other than natural gas | Cutoff, U - RoW	0.0272749	kg CO2-Eq
electricity production, natural gas, conventional power plant | electricity, high voltage | Cutoff, U - MX	0.027053	kg CO2-Eq
diesel production, petroleum refinery operation | diesel | Cutoff, U - Europe without Switzerland	0.0268142	kg CO2-Eq
electricity production, oil | electricity, high voltage | Cutoff, U - ID	0.0267511	kg CO2-Eq
electricity production, lignite | electricity, high voltage | Cutoff, U - BA	0.0266154	kg CO2-Eq
transport, pipeline, onshore, long distance, natural gas | transport, pipeline, onshore, long distance, natural gas | Cutoff, U - DZ	0.026379	kg CO2-Eq
electricity production, natural gas, conventional power plant | electricity, high voltage | Cutoff, U - AU	0.0261652	kg CO2-Eq
electricity production, lignite | electricity, high voltage | Cutoff, U - MX	0.0258089	kg CO2-Eq
electricity production, lignite | electricity, high voltage | Cutoff, U - RO	0.0257676	kg CO2-Eq
electricity production, hard coal | electricity, high voltage | Cutoff, U - MX	0.0256749	kg CO2-Eq
natural gas, burned in gas turbine, for compressor station | electricity, medium voltage | Cutoff, U - NL	0.0256574	kg CO2-Eq
clay brick production | clay brick | Cutoff, U - RoW	0.0254686	kg CO2-Eq
steel production, electric, low-alloyed | steel, low-alloyed | Cutoff, U - RoW	0.0254555	kg CO2-Eq
transport, freight, lorry 3.5-7.5 metric ton, EURO4 | transport, freight, lorry 3.5-7.5 metric ton, EURO4 | Cutoff, U - RoW	0.0254542	kg CO2-Eq
electricity production, natural gas, combined cycle power plant | electricity, high voltage | Cutoff, U - IT	0.0251988	kg CO2-Eq
clinker production | clinker | Cutoff, U - CA-QC	0.025088	kg CO2-Eq
heat and power co-generation, natural gas, conventional power plant, 100MW electrical | electricity, high voltage | Cutoff, U - IT	0.0244255	kg CO2-Eq
electricity production, oil | electricity, high voltage | Cutoff, U - CA-QC	0.0243538	kg CO2-Eq
electricity production, hard coal | electricity, high voltage | Cutoff, U - PT	0.0242446	kg CO2-Eq
natural gas, burned in gas motor, for storage | natural gas, burned in gas motor, for storage | Cutoff, U - RU	0.0237856	kg CO2-Eq
heavy fuel oil production, petroleum refinery operation | heavy fuel oil | Cutoff, U - RoW	0.0237449	kg CO2-Eq
electricity production, natural gas, combined cycle power plant | electricity, high voltage | Cutoff, U - MY	0.0235177	kg CO2-Eq
electricity production, natural gas, combined cycle power plant | electricity, high voltage | Cutoff, U - ES	0.0234489	kg CO2-Eq
electricity production, oil | electricity, high voltage | Cutoff, U - BR-North-eastern grid	0.0231227	kg CO2-Eq
hard coal mine operation and hard coal preparation | hard coal | Cutoff, U - AU	0.0229714	kg CO2-Eq
petroleum and gas production, on-shore | natural gas, high pressure | Cutoff, U - CA-AB	0.0228308	kg CO2-Eq
market for electricity, medium voltage | electricity, medium voltage | Cutoff, U - CN-SGCC	0.0228089	kg CO2-Eq
electricity production, natural gas, conventional power plant | electricity, high voltage | Cutoff, U - US-RFC	0.0227708	kg CO2-Eq
electricity production, lignite | electricity, high voltage | Cutoff, U - GR	0.0224457	kg CO2-Eq
electricity production, hard coal | electricity, high voltage | Cutoff, U - TH	0.0222653	kg CO2-Eq
market for electricity, high voltage | electricity, high voltage | Cutoff, U - CA-QC	0.0221086	kg CO2-Eq
heat and power co-generation, hard coal | electricity, high voltage | Cutoff, U - DE	0.0220413	kg CO2-Eq
pig iron production | pig iron | Cutoff, U - IN	0.0219151	kg CO2-Eq
electricity production, natural gas, conventional power plant | electricity, high voltage | Cutoff, U - TH	0.0217926	kg CO2-Eq
electricity production, natural gas, conventional power plant | electricity, high voltage | Cutoff, U - ID	0.0215777	kg CO2-Eq
transport, freight, lorry 7.5-16 metric ton, EURO3 | transport, freight, lorry 7.5-16 metric ton, EURO3 | Cutoff, U - RoW	0.0206005	kg CO2-Eq
heat and power co-generation, natural gas, combined cycle power plant, 400MW electrical | electricity, high voltage | Cutoff, U - US-WECC	0.0204175	kg CO2-Eq
market for natural gas, high pressure | natural gas, high pressure | Cutoff, U - GB	0.0201971	kg CO2-Eq
vinyl chloride production | vinyl chloride | Cutoff, U - RER	0.0199547	kg CO2-Eq
heat and power co-generation, natural gas, conventional power plant, 100MW electrical | heat, district or industrial, natural gas | Cutoff, U - SA	0.0198499	kg CO2-Eq
electricity production, natural gas, conventional power plant | electricity, high voltage | Cutoff, U - MY	0.0196403	kg CO2-Eq
electricity production, natural gas, conventional power plant | electricity, high voltage | Cutoff, U - BR-South-eastern grid	0.0195224	kg CO2-Eq
heat production, anthracite, at stove 5-15kW | heat, central or small-scale, other than natural gas | Cutoff, U - RoW	0.019491	kg CO2-Eq
electricity production, hard coal | electricity, high voltage | Cutoff, U - CN-QH	0.0192569	kg CO2-Eq
transport, freight, lorry >32 metric ton, EURO2 | transport, freight, lorry >32 metric ton, EURO2 | Cutoff, U - ZA	0.0188902	kg CO2-Eq
electricity production, natural gas, conventional power plant | electricity, high voltage | Cutoff, U - US-MRO	0.0188444	kg CO2-Eq
heat and power co-generation, natural gas, conventional power plant, 100MW electrical | electricity, high voltage | Cutoff, U - KR	0.0187616	kg CO2-Eq
treatment of waste plastic, mixture, unsanitary landfill, dry infiltration class (100mm) | waste plastic, mixture | Cutoff, U - GLO	0.018319	kg CO2-Eq
steel production, converter, unalloyed | steel, unalloyed | Cutoff, U - RER	0.0183153	kg CO2-Eq
electricity production, natural gas, conventional power plant | electricity, high voltage | Cutoff, U - US-WECC	0.0182382	kg CO2-Eq
natural gas, burned in gas motor, for storage | natural gas, burned in gas motor, for storage | Cutoff, U - NL	0.0181745	kg CO2-Eq
heat and power co-generation, natural gas, conventional power plant, 100MW electrical | electricity, high voltage | Cutoff, U - US-SERC	0.0181434	kg CO2-Eq
iron pellet production | iron pellet | Cutoff, U - RoW	0.0181307	kg CO2-Eq
heat and power co-generation, natural gas, combined cycle power plant, 400MW electrical | electricity, high voltage | Cutoff, U - US-RFC	0.017871	kg CO2-Eq
electricity production, hard coal | electricity, high voltage | Cutoff, U - FR	0.0178168	kg CO2-Eq
market for electricity, medium voltage | electricity, medium voltage | Cutoff, U - CA-AB	0.0177392	kg CO2-Eq
electricity production, natural gas, combined cycle power plant | electricity, high voltage | Cutoff, U - FR	0.0176974	kg CO2-Eq
synthetic fuel production, from coal, high temperature Fisher-Tropsch operations | natural gas, high pressure | Cutoff, U - ZA	0.017631	kg CO2-Eq
diesel production, low-sulfur, petroleum refinery operation | diesel, low-sulfur | Cutoff, U - Europe without Switzerland	0.0175919	kg CO2-Eq
treatment of waste plastic, mixture, unsanitary landfill, very wet infiltration class (1000mm) | waste plastic, mixture | Cutoff, U - GLO	0.0174864	kg CO2-Eq
electricity production, hydro, reservoir, tropical region | electricity, high voltage | Cutoff, U - BR-Southern grid	0.0173531	kg CO2-Eq
heat and power co-generation, lignite | electricity, high voltage | Cutoff, U - GR	0.0173502	kg CO2-Eq
electricity production, natural gas, combined cycle power plant | electricity, high voltage | Cutoff, U - ID	0.0172256	kg CO2-Eq
polycarboxylates production, 40% active substance | polycarboxylates, 40% active substance | Cutoff, S - RoW	0.01675	kg CO2-Eq
heat and power co-generation, natural gas, 200kW electrical, lean burn | heat, district or industrial, natural gas | Cutoff, U - CH	0.016571	kg CO2-Eq
pitch production, petroleum refinery operation | pitch | Cutoff, U - RoW	0.0163327	kg CO2-Eq
electricity production, lignite | electricity, high voltage | Cutoff, U - IN-RJ	0.0162939	kg CO2-Eq
transport, freight, inland waterways, barge | transport, freight, inland waterways, barge | Cutoff, U - RER	0.0162023	kg CO2-Eq
refinery gas, burned in furnace | heat, district or industrial, other than natural gas | Cutoff, U - Europe without Switzerland	0.0160992	kg CO2-Eq
electricity production, oil | electricity, high voltage | Cutoff, U - AR	0.0159909	kg CO2-Eq
treatment of blast furnace gas, in power plant | electricity, high voltage | Cutoff, U - RoW	0.015987	kg CO2-Eq
heat and power co-generation, natural gas, combined cycle power plant, 400MW electrical | heat, district or industrial, natural gas | Cutoff, U - RU	0.0159112	kg CO2-Eq
electricity production, natural gas, combined cycle power plant | electricity, high voltage | Cutoff, U - KR	0.0157441	kg CO2-Eq
treatment of waste plastic, mixture, unsanitary landfill, moist infiltration class (300mm) | waste plastic, mixture | Cutoff, U - GLO	0.0152364	kg CO2-Eq
market for electricity, high voltage | electricity, high voltage | Cutoff, U - RU	0.0152293	kg CO2-Eq
treatment of blast furnace gas, in power plant | electricity, high voltage | Cutoff, U - KR	0.0151889	kg CO2-Eq
iron sinter production | iron sinter | Cutoff, U - IN	0.0151338	kg CO2-Eq
aluminium production, primary, liquid, prebake | aluminium, primary, liquid | Cutoff, U - CN	0.0151283	kg CO2-Eq
heat production, light fuel oil, at industrial furnace 1MW | heat, district or industrial, other than natural gas | Cutoff, U - Europe without Switzerland	0.0150527	kg CO2-Eq
diesel production, petroleum refinery operation | diesel | Cutoff, U - IN	0.0146711	kg CO2-Eq
treatment of municipal solid waste, unsanitary landfill, wet infiltration class (500mm) | municipal solid waste | Cutoff, U - GLO	0.0145085	kg CO2-Eq
transport, freight, lorry 7.5-16 metric ton, EURO4 | transport, freight, lorry 7.5-16 metric ton, EURO4 | Cutoff, U - RoW	0.0143379	kg CO2-Eq
electricity production, lignite | electricity, high voltage | Cutoff, U - IN-GJ	0.014324	kg CO2-Eq
electricity production, oil | electricity, high voltage | Cutoff, U - TW	0.0142109	kg CO2-Eq
transport, freight train, diesel | transport, freight train | Cutoff, U - Europe without Switzerland	0.0141266	kg CO2-Eq
electricity production, oil | electricity, high voltage | Cutoff, U - EE	0.0137608	kg CO2-Eq
electricity production, hard coal | electricity, high voltage | Cutoff, U - IN-DL	0.0136293	kg CO2-Eq
drying, natural gas | drying, natural gas | Cutoff, U - NO	0.0136253	kg CO2-Eq
desulfurisation of lignite flue gas | SOx retained, in lignite flue gas desulfurisation | Cutoff, U - GLO	0.0135506	kg CO2-Eq
electricity production, hard coal | electricity, high voltage | Cutoff, U - CN-HA	0.0135106	kg CO2-Eq
electricity production, natural gas, conventional power plant | electricity, high voltage | Cutoff, U - AR	0.0134958	kg CO2-Eq
electricity production, lignite | electricity, high voltage | Cutoff, U - CZ	0.0134949	kg CO2-Eq
excavation, skid-steer loader | excavation, skid-steer loader | Cutoff, U - RoW	0.0134173	kg CO2-Eq
electricity production, oil | electricity, high voltage | Cutoff, U - ES	0.0134004	kg CO2-Eq
charcoal production | charcoal | Cutoff, U - GLO	0.0133623	kg CO2-Eq
heat and power co-generation, natural gas, 1MW electrical, lean burn | heat, district or industrial, natural gas | Cutoff, U - CH	0.0132842	kg CO2-Eq
heat and power co-generation, natural gas, conventional power plant, 100MW electrical | electricity, high voltage | Cutoff, U - US-WECC	0.0132321	kg CO2-Eq
electricity production, natural gas, conventional power plant | electricity, high voltage | Cutoff, U - CA-ON	0.0130955	kg CO2-Eq
ammonia production, partial oxidation, liquid | ammonia, anhydrous, liquid | Cutoff, U - CN	0.0130276	kg CO2-Eq
electricity production, hard coal | electricity, high voltage | Cutoff, U - BR-Southern grid	0.013011	kg CO2-Eq
electricity production, natural gas, conventional power plant | electricity, high voltage | Cutoff, U - CA-SK	0.0127017	kg CO2-Eq
transport, freight, lorry >32 metric ton, EURO5 | transport, freight, lorry >32 metric ton, EURO5 | Cutoff, U - RER	0.0125564	kg CO2-Eq
hard coal mine operation and hard coal preparation | hard coal | Cutoff, U - ID	0.0125337	kg CO2-Eq
transport, helicopter | transport, helicopter | Cutoff, U - GLO	0.0119369	kg CO2-Eq
natural gas, burned in gas motor, for storage | natural gas, burned in gas motor, for storage | Cutoff, U - NO	0.0119168	kg CO2-Eq
transport, freight, lorry 3.5-7.5 metric ton, EURO3 | transport, freight, lorry 3.5-7.5 metric ton, EURO3 | Cutoff, U - RER	0.0119007	kg CO2-Eq
ammonia production, partial oxidation, liquid | ammonia, anhydrous, liquid | Cutoff, U - RoW	0.011792	kg CO2-Eq
transport, freight, lorry 16-32 metric ton, EURO5 | transport, freight, lorry 16-32 metric ton, EURO5 | Cutoff, U - RER	0.0117263	kg CO2-Eq
electricity production, natural gas, conventional power plant | electricity, high voltage | Cutoff, U - IT	0.0115974	kg CO2-Eq
heat and power co-generation, natural gas, conventional power plant, 100MW electrical | electricity, high voltage | Cutoff, U - US-TRE	0.0115867	kg CO2-Eq
magnesium oxide production | magnesium oxide | Cutoff, U - RoW	0.0115628	kg CO2-Eq
clinker production | clinker | Cutoff, U - BR	0.0115179	kg CO2-Eq
electricity production, oil | electricity, high voltage | Cutoff, U - BR-Northern grid	0.0114699	kg CO2-Eq
electricity production, hard coal | electricity, high voltage | Cutoff, U - CA-NS	0.0114482	kg CO2-Eq
heat and power co-generation, oil | electricity, high voltage | Cutoff, U - IT	0.0114359	kg CO2-Eq
electricity production, natural gas, conventional power plant | electricity, high voltage | Cutoff, U - BR-North-eastern grid	0.011369	kg CO2-Eq
ammonia production, steam reforming, liquid | ammonia, anhydrous, liquid | Cutoff, U - RoW	0.0112046	kg CO2-Eq
market for natural gas, high pressure | natural gas, high pressure | Cutoff, U - JP	0.0108565	kg CO2-Eq
anaerobic digestion of manure | biogas | Cutoff, U - RoW	0.0108303	kg CO2-Eq
heat and power co-generation, natural gas, conventional power plant, 100MW electrical | electricity, high voltage | Cutoff, U - US-RFC	0.0106849	kg CO2-Eq
electricity production, lignite | electricity, high voltage | Cutoff, U - HU	0.0106483	kg CO2-Eq
desulfurisation of hard coal flue gas | SOx retained, in hard coal flue gas desulfurisation | Cutoff, U - RoW	0.0105526	kg CO2-Eq
heat and power co-generation, natural gas, combined cycle power plant, 400MW electrical | electricity, high voltage | Cutoff, U - US-NPCC	0.0105148	kg CO2-Eq
heat and power co-generation, natural gas, conventional power plant, 100MW electrical | heat, district or industrial, natural gas | Cutoff, U - KR	0.0104223	kg CO2-Eq
electricity production, natural gas, combined cycle power plant | electricity, high voltage | Cutoff, U - NL	0.010413	kg CO2-Eq
electricity production, natural gas, combined cycle power plant | electricity, high voltage | Cutoff, U - CN-NM	0.0103206	kg CO2-Eq
heat and power co-generation, hard coal | electricity, high voltage | Cutoff, U - CZ	0.00998652	kg CO2-Eq
transport, freight, lorry >32 metric ton, unregulated | transport, freight, lorry >32 metric ton, unregulated | Cutoff, U - ZA	0.0099786	kg CO2-Eq
electricity production, hydro, reservoir, tropical region | electricity, high voltage | Cutoff, U - BR-Northern grid	0.00997703	kg CO2-Eq
market for natural gas, low pressure | natural gas, low pressure | Cutoff, U - RoW	0.009906	kg CO2-Eq
heat and power co-generation, natural gas, combined cycle power plant, 400MW electrical | electricity, high voltage | Cutoff, U - RU	0.00981007	kg CO2-Eq
market for electricity, high voltage | electricity, high voltage | Cutoff, U - CN-SGCC	0.00979592	kg CO2-Eq
electricity production, natural gas, conventional power plant | electricity, high voltage | Cutoff, U - US-TRE	0.00977687	kg CO2-Eq
electricity production, lignite | electricity, high voltage | Cutoff, U - MK	0.00977147	kg CO2-Eq
treatment of waste plastic, mixture, open dump, very wet infiltration class (1000mm) | waste plastic, mixture | Cutoff, U - GLO	0.00972495	kg CO2-Eq
steel production, converter, low-alloyed | steel, low-alloyed | Cutoff, U - RoW	0.00967839	kg CO2-Eq
steel production, electric, low-alloyed | steel, low-alloyed | Cutoff, U - Europe without Switzerland and Austria	0.00965277	kg CO2-Eq
heat and power co-generation, lignite | electricity, high voltage | Cutoff, U - SI	0.00953777	kg CO2-Eq
market for electricity, high voltage | electricity, high voltage | Cutoff, U - CA-AB	0.00952853	kg CO2-Eq
electricity production, natural gas, combined cycle power plant | electricity, high voltage | Cutoff, U - BR-North-eastern grid	0.00947386	kg CO2-Eq
electricity production, natural gas, combined cycle power plant | electricity, high voltage | Cutoff, U - PT	0.00944239	kg CO2-Eq
treatment of waste plastic, mixture, municipal incineration with fly ash extraction | waste plastic, mixture | Cutoff, U - CH	0.00933089	kg CO2-Eq
electricity production, natural gas, combined cycle power plant | electricity, high voltage | Cutoff, U - IN-GJ	0.00930168	kg CO2-Eq
treatment of waste plastic, mixture, open dump, dry infiltration class (100mm) | waste plastic, mixture | Cutoff, U - GLO	0.00928936	kg CO2-Eq
electricity production, oil | electricity, high voltage | Cutoff, U - FR	0.00927484	kg CO2-Eq
electricity production, natural gas, conventional power plant | electricity, high voltage | Cutoff, U - NL	0.00910743	kg CO2-Eq
nitric acid production, product in 50% solution state | nitric acid, without water, in 50% solution state | Cutoff, U - CN	0.00894953	kg CO2-Eq
clay brick production | clay brick | Cutoff, U - RER	0.00894843	kg CO2-Eq
nitric acid production, product in 50% solution state | nitric acid, without water, in 50% solution state | Cutoff, U - RNA	0.00889067	kg CO2-Eq
treatment of municipal solid waste, open dump, wet infiltration class (500mm) | municipal solid waste | Cutoff, U - GLO	0.00882392	kg CO2-Eq
electricity production, hydro, reservoir, tropical region | electricity, high voltage | Cutoff, U - BR-South-eastern grid	0.00878987	kg CO2-Eq
propylene production | propylene | Cutoff, U - RoW	0.00877629	kg CO2-Eq
heat and power co-generation, natural gas, 500kW electrical, lean burn | heat, district or industrial, natural gas | Cutoff, U - CH	0.00874584	kg CO2-Eq
electricity production, natural gas, conventional power plant | electricity, high voltage | Cutoff, U - US-NPCC	0.00870825	kg CO2-Eq
market for natural gas, high pressure | natural gas, high pressure | Cutoff, U - FR	0.00869924	kg CO2-Eq
electricity production, natural gas, combined cycle power plant | electricity, high voltage | Cutoff, U - PE	0.00862435	kg CO2-Eq
heat and power co-generation, hard coal | electricity, high voltage | Cutoff, U - DK	0.00853182	kg CO2-Eq
market for natural gas, high pressure | natural gas, high pressure | Cutoff, U - IT	0.00838913	kg CO2-Eq
treatment of waste bitumen sheet, municipal incineration | waste bitumen sheet | Cutoff, U - RoW	0.00833625	kg CO2-Eq
transport, freight, lorry 3.5-7.5 metric ton, EURO5 | transport, freight, lorry 3.5-7.5 metric ton, EURO5 | Cutoff, U - RoW	0.00828527	kg CO2-Eq
heat and power co-generation, natural gas, conventional power plant, 100MW electrical | heat, district or industrial, natural gas | Cutoff, U - US-SERC	0.00827913	kg CO2-Eq
heat and power co-generation, natural gas, conventional power plant, 100MW electrical | heat, district or industrial, natural gas | Cutoff, U - TR	0.00826151	kg CO2-Eq
transport, freight, lorry 7.5-16 metric ton, EURO2 | transport, freight, lorry 7.5-16 metric ton, EURO2 | Cutoff, U - ZA	0.00823903	kg CO2-Eq
excavation, skid-steer loader | excavation, skid-steer loader | Cutoff, U - RER	0.00809955	kg CO2-Eq
refinery gas, burned in furnace | heat, district or industrial, other than natural gas | Cutoff, U - CH	0.00807116	kg CO2-Eq
heat production, propane, at industrial furnace >100kW | heat, district or industrial, other than natural gas | Cutoff, U - RoW	0.00806868	kg CO2-Eq
diesel production, petroleum refinery operation | diesel | Cutoff, U - BR	0.00796868	kg CO2-Eq
transport, helicopter, LTO cycle | transport, helicopter, LTO cycle | Cutoff, U - GLO	0.00795425	kg CO2-Eq
market for natural gas, high pressure | natural gas, high pressure | Cutoff, U - RU	0.00794516	kg CO2-Eq
treatment of blast furnace gas, in power plant | electricity, high voltage | Cutoff, U - NL	0.00787556	kg CO2-Eq
transport, freight train, steam | transport, freight train | Cutoff, U - CN	0.00784729	kg CO2-Eq
heat production, anthracite, at stove 5-15kW | heat, central or small-scale, other than natural gas | Cutoff, U - Europe without Switzerland	0.00778799	kg CO2-Eq
treatment of waste plastic, mixture, unsanitary landfill, hyperarid infiltration class (-250mm) | waste plastic, mixture | Cutoff, U - GLO	0.00773244	kg CO2-Eq
transport, freight, lorry 3.5-7.5 metric ton, EURO4 | transport, freight, lorry 3.5-7.5 metric ton, EURO4 | Cutoff, U - RER	0.00764709	kg CO2-Eq
electricity production, natural gas, combined cycle power plant | electricity, high voltage | Cutoff, U - GR	0.00764335	kg CO2-Eq
heavy fuel oil production, petroleum refinery operation | heavy fuel oil | Cutoff, U - Europe without Switzerland	0.00764262	kg CO2-Eq
electricity production, natural gas, combined cycle power plant | electricity, high voltage | Cutoff, U - CN-SD	0.00763967	kg CO2-Eq
electricity production, natural gas, combined cycle power plant | electricity, high voltage | Cutoff, U - CN-JS	0.007496	kg CO2-Eq
polycarboxylates production, 40% active substance | polycarboxylates, 40% active substance | Cutoff, S - RER	0.00748101	kg CO2-Eq
heat and power co-generation, natural gas, conventional power plant, 100MW electrical | electricity, high voltage | Cutoff, U - UA	0.00736913	kg CO2-Eq
electricity production, natural gas, conventional power plant | electricity, high voltage | Cutoff, U - US-FRCC	0.00730089	kg CO2-Eq
heat and power co-generation, natural gas, conventional power plant, 100MW electrical | electricity, high voltage | Cutoff, U - FR	0.00726752	kg CO2-Eq
electricity production, oil | electricity, high voltage | Cutoff, U - US-HICC	0.00720594	kg CO2-Eq
heat and power co-generation, lignite | electricity, high voltage | Cutoff, U - DE	0.00713504	kg CO2-Eq
carbon dioxide production, liquid | carbon dioxide, liquid | Cutoff, U - RER	0.00706377	kg CO2-Eq
electricity production, natural gas, conventional power plant | electricity, high voltage | Cutoff, U - DE	0.00704461	kg CO2-Eq
treatment of blast furnace gas, in power plant | electricity, high voltage | Cutoff, U - BE	0.00704175	kg CO2-Eq
light fuel oil production, petroleum refinery operation | light fuel oil | Cutoff, U - RoW	0.00699283	kg CO2-Eq
transport, freight train, diesel | transport, freight train | Cutoff, U - IN	0.00689727	kg CO2-Eq
transport, freight, light commercial vehicle | transport, freight, light commercial vehicle | Cutoff, U - Europe without Switzerland	0.00683223	kg CO2-Eq
electricity production, natural gas, combined cycle power plant | electricity, high voltage | Cutoff, U - IN-MH	0.00683098	kg CO2-Eq
electricity production, oil | electricity, high voltage | Cutoff, U - GR	0.006818	kg CO2-Eq
heat and power co-generation, hard coal | electricity, high voltage | Cutoff, U - FI	0.00670927	kg CO2-Eq
heat and power co-generation, hard coal | electricity, high voltage | Cutoff, U - NL	0.00670276	kg CO2-Eq
treatment of blast furnace gas, in power plant | electricity, high voltage | Cutoff, U - FR	0.00667812	kg CO2-Eq
diesel production, low-sulfur, petroleum refinery operation | diesel, low-sulfur | Cutoff, U - IN	0.00666724	kg CO2-Eq
clinker production | clinker | Cutoff, U - PE	0.006579	kg CO2-Eq
heat and power co-generation, natural gas, conventional power plant, 100MW electrical | heat, district or industrial, natural gas | Cutoff, U - US-WECC	0.0065535	kg CO2-Eq
transport, freight, lorry >32 metric ton, EURO6 | transport, freight, lorry >32 metric ton, EURO6 | Cutoff, U - RoW	0.00654637	kg CO2-Eq
transport, freight, lorry 16-32 metric ton, EURO6 | transport, freight, lorry 16-32 metric ton, EURO6 | Cutoff, U - RoW	0.00652932	kg CO2-Eq
heat and power co-generation, natural gas, conventional power plant, 100MW electrical | electricity, high voltage | Cutoff, U - US-NPCC	0.00652327	kg CO2-Eq
electricity production, natural gas, combined cycle power plant | electricity, high voltage | Cutoff, U - DE	0.0065173	kg CO2-Eq
heat and power co-generation, natural gas, conventional power plant, 100MW electrical | heat, district or industrial, natural gas | Cutoff, U - DE	0.0064938	kg CO2-Eq
ferronickel production | ferronickel | Cutoff, U - GLO	0.00647851	kg CO2-Eq
electricity production, natural gas, conventional power plant | electricity, high voltage | Cutoff, U - TR	0.00646774	kg CO2-Eq
electricity production, oil | electricity, high voltage | Cutoff, U - KR	0.00646725	kg CO2-Eq
electricity production, hard coal, supercritical | electricity, high voltage | Cutoff, U - ZA	0.0063858	kg CO2-Eq
market for electricity, high voltage | electricity, high voltage | Cutoff, U - MX	0.00634563	kg CO2-Eq
electricity production, natural gas, combined cycle power plant | electricity, high voltage | Cutoff, U - IN-AS	0.00631539	kg CO2-Eq
heat and power co-generation, natural gas, conventional power plant, 100MW electrical | heat, district or industrial, natural gas | Cutoff, U - IR	0.00617817	kg CO2-Eq
transport, freight, lorry 7.5-16 metric ton, EURO3 | transport, freight, lorry 7.5-16 metric ton, EURO3 | Cutoff, U - RER	0.00614788	kg CO2-Eq
sulfur production, petroleum refinery operation | sulfur | Cutoff, U - RoW	0.00612844	kg CO2-Eq
heat and power co-generation, lignite | electricity, high voltage | Cutoff, U - RO	0.00612643	kg CO2-Eq
treatment of blast furnace gas, in power plant | electricity, high voltage | Cutoff, U - PL	0.00608311	kg CO2-Eq
heat and power co-generation, natural gas, conventional power plant, 100MW electrical | electricity, high voltage | Cutoff, U - NL	0.00605925	kg CO2-Eq
transport, pipeline, long distance, natural gas | transport, pipeline, long distance, natural gas | Cutoff, U - RER w/o DE+NL+RU	0.00602442	kg CO2-Eq
market for electricity, high voltage | electricity, high voltage | Cutoff, U - ZA	0.00592762	kg CO2-Eq
treatment of municipal solid waste, open burning | municipal solid waste | Cutoff, U - GLO	0.00589712	kg CO2-Eq
electricity production, natural gas, combined cycle power plant | electricity, high voltage | Cutoff, U - CN-SX	0.00586192	kg CO2-Eq
light fuel oil production, petroleum refinery operation | light fuel oil | Cutoff, U - IN	0.00577718	kg CO2-Eq
electricity production, natural gas, combined cycle power plant | electricity, high voltage | Cutoff, U - IE	0.0057263	kg CO2-Eq
palm fruit bunch production | palm fruit bunch | Cutoff, U - MY	0.00569204	kg CO2-Eq
electricity production, natural gas, combined cycle power plant | electricity, high voltage | Cutoff, U - BE	0.00568386	kg CO2-Eq
electricity production, oil | electricity, high voltage | Cutoff, U - CY	0.00561325	kg CO2-Eq
heat and power co-generation, natural gas, conventional power plant, 100MW electrical | heat, district or industrial, natural gas | Cutoff, U - US-TRE	0.00560576	kg CO2-Eq
heat and power co-generation, natural gas, combined cycle power plant, 400MW electrical | electricity, high voltage | Cutoff, U - NL	0.00558945	kg CO2-Eq
electricity production, natural gas, combined cycle power plant | electricity, high voltage | Cutoff, U - CN-HE	0.00558461	kg CO2-Eq
electricity production, hard coal | electricity, high voltage | Cutoff, U - IE	0.00557837	kg CO2-Eq
electricity production, oil | electricity, high voltage | Cutoff, U - US-FRCC	0.00555613	kg CO2-Eq
market for electricity, high voltage | electricity, high voltage | Cutoff, U - AU	0.00544299	kg CO2-Eq
steel production, converter, low-alloyed | steel, low-alloyed | Cutoff, U - IN	0.00542226	kg CO2-Eq
heat production, natural gas, at boiler condensing modulating >100kW | heat, district or industrial, natural gas | Cutoff, U - CA-QC	0.00541263	kg CO2-Eq
heat production, natural gas, at boiler modulating >100kW | heat, district or industrial, natural gas | Cutoff, U - CA-QC	0.00541263	kg CO2-Eq
heat production, natural gas, at industrial furnace low-NOx >100kW | heat, district or industrial, natural gas | Cutoff, U - CA-QC	0.0053949	kg CO2-Eq
electricity production, hydro, reservoir, tropical region | electricity, high voltage | Cutoff, U - CO	0.00532465	kg CO2-Eq
excavation, hydraulic digger | excavation, hydraulic digger | Cutoff, U - RoW	0.0053173	kg CO2-Eq
pitch production, petroleum refinery operation | pitch | Cutoff, U - Europe without Switzerland	0.00523635	kg CO2-Eq
market for electricity, medium voltage | electricity, medium voltage | Cutoff, U - US-SERC	0.00522179	kg CO2-Eq
heat and power co-generation, natural gas, combined cycle power plant, 400MW electrical | heat, district or industrial, natural gas | Cutoff, U - SA	0.00514629	kg CO2-Eq
transport, freight, lorry 7.5-16 metric ton, EURO5 | transport, freight, lorry 7.5-16 metric ton, EURO5 | Cutoff, U - RoW	0.0051182	kg CO2-Eq
benzene production | benzene | Cutoff, U - RoW	0.00511008	kg CO2-Eq
treatment of municipal solid waste, unsanitary landfill, moist infiltration class (300mm) | municipal solid waste | Cutoff, U - GLO	0.00508871	kg CO2-Eq
electricity production, natural gas, combined cycle power plant | electricity, high voltage | Cutoff, U - CL	0.00507993	kg CO2-Eq
heat and power co-generation, natural gas, conventional power plant, 100MW electrical | heat, district or industrial, natural gas | Cutoff, U - US-RFC	0.0050581	kg CO2-Eq
heat and power co-generation, natural gas, conventional power plant, 100MW electrical | electricity, high voltage | Cutoff, U - CA-SK	0.00504079	kg CO2-Eq
heat and power co-generation, natural gas, conventional power plant, 100MW electrical | electricity, high voltage | Cutoff, U - CA-ON	0.00503847	kg CO2-Eq
electricity production, natural gas, conventional power plant | electricity, high voltage | Cutoff, U - CL	0.00502149	kg CO2-Eq
nitric acid production, product in 50% solution state | nitric acid, without water, in 50% solution state | Cutoff, U - RoW	0.00501445	kg CO2-Eq
heat and power co-generation, natural gas, combined cycle power plant, 400MW electrical | heat, district or industrial, natural gas | Cutoff, U - RoW	0.00499825	kg CO2-Eq
treatment of municipal solid waste, unsanitary landfill, dry infiltration class (100mm) | municipal solid waste | Cutoff, U - GLO	0.00493945	kg CO2-Eq
electricity production, natural gas, combined cycle power plant | electricity, high voltage | Cutoff, U - CN-HB	0.0049329	kg CO2-Eq
carbon black production | carbon black | Cutoff, U - GLO	0.00492993	kg CO2-Eq
electricity production, natural gas, conventional power plant | electricity, high voltage | Cutoff, U - FR	0.00491581	kg CO2-Eq
electricity production, oil | electricity, high voltage | Cutoff, U - BR-South-eastern grid	0.0048945	kg CO2-Eq
treatment of waste plastic, mixture, sanitary landfill | waste plastic, mixture | Cutoff, U - RoW	0.0048926	kg CO2-Eq
polyvinylchloride production, suspension polymerisation | polyvinylchloride, suspension polymerised | Cutoff, U - RoW	0.00485117	kg CO2-Eq
heat and power co-generation, natural gas, conventional power plant, 100MW electrical | heat, district or industrial, natural gas | Cutoff, U - AU	0.00477098	kg CO2-Eq
stone wool production | stone wool | Cutoff, U - RoW	0.00473916	kg CO2-Eq
heat and power co-generation, natural gas, conventional power plant, 100MW electrical | heat, district or industrial, natural gas | Cutoff, U - US-FRCC	0.00472376	kg CO2-Eq
ammonia production, steam reforming, liquid | ammonia, anhydrous, liquid | Cutoff, U - RNA	0.00468727	kg CO2-Eq
heat and power co-generation, natural gas, conventional power plant, 100MW electrical | heat, district or industrial, natural gas | Cutoff, U - UA	0.00468227	kg CO2-Eq
electricity production, hydro, reservoir, tropical region | electricity, high voltage | Cutoff, U - BR-Mid-western grid	0.00468114	kg CO2-Eq
market for natural gas, high pressure | natural gas, high pressure | Cutoff, U - DZ	0.00466682	kg CO2-Eq
treatment of coal gas, in power plant | electricity, high voltage | Cutoff, U - RoW	0.00466449	kg CO2-Eq
heat and power co-generation, natural gas, conventional power plant, 100MW electrical | electricity, high voltage | Cutoff, U - RO	0.00465148	kg CO2-Eq
transport, freight, lorry 7.5-16 metric ton, unregulated | transport, freight, lorry 7.5-16 metric ton, unregulated | Cutoff, U - ZA	0.00463196	kg CO2-Eq
electricity production, lignite | electricity, high voltage | Cutoff, U - PL	0.00462921	kg CO2-Eq
electricity production, natural gas, conventional power plant | electricity, high voltage | Cutoff, U - IE	0.00462667	kg CO2-Eq
electricity production, hydro, reservoir, non-alpine region | electricity, high voltage | Cutoff, U - CA-ON	0.00462434	kg CO2-Eq
electricity production, lignite | electricity, high voltage | Cutoff, U - ES	0.00461015	kg CO2-Eq
heat and power co-generation, hard coal | electricity, high voltage | Cutoff, U - TW	0.00460018	kg CO2-Eq
electricity production, hydro, reservoir, tropical region | electricity, high voltage | Cutoff, U - BR-North-eastern grid	0.00456059	kg CO2-Eq
light fuel oil production, petroleum refinery operation | light fuel oil | Cutoff, U - Europe without Switzerland	0.00453967	kg CO2-Eq
transport, freight, lorry 3.5-7.5 metric ton, EURO2 | transport, freight, lorry 3.5-7.5 metric ton, EURO2 | Cutoff, U - ZA	0.00441378	kg CO2-Eq
nitric acid production, product in 50% solution state | nitric acid, without water, in 50% solution state | Cutoff, U - RLA	0.00440673	kg CO2-Eq
transport, freight, lorry >32 metric ton, EURO1 | transport, freight, lorry >32 metric ton, EURO1 | Cutoff, U - ZA	0.00438414	kg CO2-Eq
market for electricity, medium voltage | electricity, medium voltage | Cutoff, U - US-RFC	0.0043364	kg CO2-Eq
petroleum and gas production, off-shore | natural gas, high pressure | Cutoff, U - RoW	0.00431646	kg CO2-Eq
treatment of waste plastic, mixture, open dump, moist infiltration class (300mm) | waste plastic, mixture | Cutoff, U - GLO	0.00431047	kg CO2-Eq
transport, freight, inland waterways, barge tanker | transport, freight, inland waterways, barge tanker | Cutoff, U - RoW	0.00430974	kg CO2-Eq
transport, freight, lorry 7.5-16 metric ton, EURO4 | transport, freight, lorry 7.5-16 metric ton, EURO4 | Cutoff, U - RER	0.00430747	kg CO2-Eq
lignite mine operation | lignite | Cutoff, U - RER	0.00430031	kg CO2-Eq
heat and power co-generation, natural gas, combined cycle power plant, 400MW electrical | heat, district or industrial, natural gas | Cutoff, U - US-SERC	0.00429618	kg CO2-Eq
electricity production, peat | electricity, high voltage | Cutoff, U - FI	0.00425616	kg CO2-Eq
market for natural gas, high pressure | natural gas, high pressure | Cutoff, U - BE	0.00424322	kg CO2-Eq
heat and power co-generation, hard coal | heat, district or industrial, other than natural gas | Cutoff, U - PL	0.00421859	kg CO2-Eq
petroleum coke production, petroleum refinery operation | petroleum coke | Cutoff, U - RoW	0.00419603	kg CO2-Eq
transport, pipeline, long distance, natural gas | transport, pipeline, long distance, natural gas | Cutoff, U - DE	0.00417705	kg CO2-Eq
electricity production, natural gas, combined cycle power plant | electricity, high voltage | Cutoff, U - CO	0.00413534	kg CO2-Eq
heat and power co-generation, hard coal | electricity, high voltage | Cutoff, U - UA	0.00411693	kg CO2-Eq
electricity production, natural gas, combined cycle power plant | electricity, high voltage | Cutoff, U - BR-Northern grid	0.00411347	kg CO2-Eq
heat production, heavy fuel oil, at industrial furnace 1MW | heat, district or industrial, other than natural gas | Cutoff, U - CA-QC	0.00411234	kg CO2-Eq
electricity production, natural gas, combined cycle power plant | electricity, high voltage | Cutoff, U - CN-ZJ	0.00406628	kg CO2-Eq
heat and power co-generation, lignite | electricity, high voltage | Cutoff, U - SK	0.00406228	kg CO2-Eq
sweetening, natural gas | sweetening, natural gas | Cutoff, U - DE	0.00405655	kg CO2-Eq
heat and power co-generation, natural gas, combined cycle power plant, 400MW electrical | electricity, high voltage | Cutoff, U - KR	0.00404343	kg CO2-Eq
treatment of waste plastic, mixture, open dump, hyperarid infiltration class (-250mm) | waste plastic, mixture | Cutoff, U - GLO	0.0040411	kg CO2-Eq
heat production, at hard coal industrial furnace 1-10MW | heat, district or industrial, other than natural gas | Cutoff, U - CA-QC	0.00394878	kg CO2-Eq
heat and power co-generation, lignite | electricity, high voltage | Cutoff, U - AU	0.00393712	kg CO2-Eq
transport, pipeline, offshore, long distance, natural gas | transport, pipeline, offshore, long distance, natural gas | Cutoff, U - NO	0.00383594	kg CO2-Eq
electricity production, natural gas, combined cycle power plant | electricity, high voltage | Cutoff, U - CN-XJ	0.00381431	kg CO2-Eq
electricity production, peat | electricity, high voltage | Cutoff, U - IE	0.00376917	kg CO2-Eq
heat and power co-generation, natural gas, conventional power plant, 100MW electrical | heat, district or industrial, natural gas | Cutoff, U - US-NPCC	0.00374949	kg CO2-Eq
treatment of coal tar, in industrial furnace 1MW | heat, district or industrial, other than natural gas | Cutoff, U - GLO	0.00373955	kg CO2-Eq
treatment of blast furnace gas, in power plant | electricity, high voltage | Cutoff, U - ES	0.00372475	kg CO2-Eq
electricity production, natural gas, conventional power plant | electricity, high voltage | Cutoff, U - GR	0.00369659	kg CO2-Eq
electricity production, natural gas, combined cycle power plant | electricity, high voltage | Cutoff, U - IN-AP	0.00368907	kg CO2-Eq
ammonia production, steam reforming, liquid | ammonia, anhydrous, liquid | Cutoff, U - RER w/o RU	0.00362449	kg CO2-Eq
electricity production, natural gas, conventional power plant | electricity, high voltage | Cutoff, U - TZ	0.00362363	kg CO2-Eq
wafer production, fabricated, for integrated circuit | wafer, fabricated, for integrated circuit | Cutoff, U - GLO	0.00361605	kg CO2-Eq
electricity production, hard coal | electricity, high voltage | Cutoff, U - CO	0.00355402	kg CO2-Eq
steel production, electric, low-alloyed | steel, low-alloyed | Cutoff, U - IN	0.003552	kg CO2-Eq
heavy fuel oil production, petroleum refinery operation | heavy fuel oil | Cutoff, U - IN	0.00355197	kg CO2-Eq
coking | coal gas | Cutoff, U - RoW	0.00351924	kg CO2-Eq
electricity production, natural gas, combined cycle power plant | electricity, high voltage | Cutoff, U - CN-AH	0.00351466	kg CO2-Eq
soybean production | soybean | Cutoff, U - RoW	0.00351043	kg CO2-Eq
market for electricity, high voltage | electricity, high voltage | Cutoff, U - AR	0.00349731	kg CO2-Eq
electricity production, natural gas, combined cycle power plant | electricity, high voltage | Cutoff, U - AU	0.00348344	kg CO2-Eq
treatment of coal gas, in power plant | electricity, high voltage | Cutoff, U - JP	0.00342628	kg CO2-Eq
electricity production, natural gas, combined cycle power plant | electricity, high voltage | Cutoff, U - IN-TR	0.00339801	kg CO2-Eq
nylon 6-6 production, glass-filled | nylon 6-6, glass-filled | Cutoff, U - RoW	0.00339614	kg CO2-Eq
transport, pipeline, onshore, long distance, natural gas | transport, pipeline, onshore, long distance, natural gas | Cutoff, U - NO	0.00332962	kg CO2-Eq
heat and power co-generation, natural gas, conventional power plant, 100MW electrical | electricity, high voltage | Cutoff, U - BE	0.00328494	kg CO2-Eq
electricity production, natural gas, combined cycle power plant | electricity, high voltage | Cutoff, U - CN-LN	0.00323816	kg CO2-Eq
market for electricity, medium voltage | electricity, medium voltage | Cutoff, U - US-WECC	0.00323199	kg CO2-Eq
electricity production, natural gas, combined cycle power plant | electricity, high voltage | Cutoff, U - IN-UP	0.00322754	kg CO2-Eq
ammonia production, steam reforming, liquid | ammonia, anhydrous, liquid | Cutoff, U - RU	0.0032106	kg CO2-Eq
heat and power co-generation, natural gas, combined cycle power plant, 400MW electrical | heat, district or industrial, natural gas | Cutoff, U - IT	0.00315288	kg CO2-Eq
heat and power co-generation, natural gas, combined cycle power plant, 400MW electrical | electricity, high voltage | Cutoff, U - PL	0.00314427	kg CO2-Eq
electricity production, oil | electricity, high voltage | Cutoff, U - IT	0.00313909	kg CO2-Eq
palm fruit bunch production | palm fruit bunch | Cutoff, U - RoW	0.00312379	kg CO2-Eq
lignite mine operation | lignite | Cutoff, U - IN	0.00309797	kg CO2-Eq
electricity production, natural gas, conventional power plant | electricity, high voltage | Cutoff, U - CA-BC	0.00309068	kg CO2-Eq
electricity production, natural gas, conventional power plant | electricity, high voltage | Cutoff, U - BR-Mid-western grid	0.00308497	kg CO2-Eq
treatment of municipal solid waste, unsanitary landfill, very wet infiltration class (1000mm) | municipal solid waste | Cutoff, U - GLO	0.00305652	kg CO2-Eq
heat production, natural gas, at industrial furnace low-NOx >100kW | heat, district or industrial, natural gas | Cutoff, U - Europe without Switzerland	0.003051	kg CO2-Eq
electricity production, hydro, reservoir, non-alpine region | electricity, high voltage | Cutoff, U - CA-MB	0.0030224	kg CO2-Eq
electricity production, hard coal | electricity, high voltage | Cutoff, U - AR	0.00299385	kg CO2-Eq
clinker production | clinker | Cutoff, U - ZA	0.00297539	kg CO2-Eq
heat and power co-generation, natural gas, conventional power plant, 100MW electrical | heat, district or industrial, natural gas | Cutoff, U - ES	0.0029577	kg CO2-Eq
propylene production | propylene | Cutoff, U - RER	0.00295746	kg CO2-Eq
heat and power co-generation, natural gas, conventional power plant, 100MW electrical | heat, district or industrial, natural gas | Cutoff, U - FR	0.002924	kg CO2-Eq
transport, freight train, electricity | transport, freight train | Cutoff, U - CN	0.00291185	kg CO2-Eq
excavation, hydraulic digger | excavation, hydraulic digger | Cutoff, U - RER	0.00290767	kg CO2-Eq
heat and power co-generation, natural gas, combined cycle power plant, 400MW electrical | heat, district or industrial, natural gas | Cutoff, U - US-WECC	0.00289259	kg CO2-Eq
heat and power co-generation, natural gas, 1MW electrical, lean burn | heat, district or industrial, natural gas | Cutoff, U - Europe without Switzerland	0.00286955	kg CO2-Eq
heat and power co-generation, hard coal | heat, district or industrial, other than natural gas | Cutoff, U - DE	0.00286771	kg CO2-Eq
heat production, light fuel oil, at boiler 100kW, non-modulating | heat, central or small-scale, other than natural gas | Cutoff, U - CH	0.00284179	kg CO2-Eq
petroleum and gas production, off-shore | natural gas, high pressure | Cutoff, U - NO	0.00281565	kg CO2-Eq
petroleum and gas production, on-shore | natural gas, high pressure | Cutoff, U - NL	0.00279417	kg CO2-Eq
hard coal mine operation, underground | hard coal, run-of-mine | Cutoff, U - ZA	0.00277564	kg CO2-Eq
market for electricity, high voltage | electricity, high voltage | Cutoff, U - US-SERC	0.00277398	kg CO2-Eq
market for electricity, medium voltage | electricity, medium voltage | Cutoff, U - IR	0.0027547	kg CO2-Eq
electricity production, oil | electricity, high voltage | Cutoff, U - AU	0.0027498	kg CO2-Eq
pitch production, petroleum refinery operation | pitch | Cutoff, U - IN	0.0027327	kg CO2-Eq
heavy fuel oil production, petroleum refinery operation | heavy fuel oil | Cutoff, U - BR	0.00271708	kg CO2-Eq
heat and power co-generation, hard coal | heat, district or industrial, other than natural gas | Cutoff, U - RU	0.00269082	kg CO2-Eq
steel production, converter, low-alloyed | steel, low-alloyed | Cutoff, U - RER	0.00267254	kg CO2-Eq
heat and power co-generation, natural gas, conventional power plant, 100MW electrical | electricity, high voltage | Cutoff, U - US-MRO	0.0026646	kg CO2-Eq
heat and power co-generation, natural gas, conventional power plant, 100MW electrical | heat, district or industrial, natural gas | Cutoff, U - IT	0.00266109	kg CO2-Eq
electricity production, oil | electricity, high voltage | Cutoff, U - TZ	0.0026422	kg CO2-Eq
clinker production | clinker | Cutoff, U - CO	0.00263863	kg CO2-Eq
hard coal mine operation and hard coal preparation | hard coal | Cutoff, U - RLA	0.00263565	kg CO2-Eq
electricity production, natural gas, combined cycle power plant | electricity, high voltage | Cutoff, U - CN-GD	0.00262307	kg CO2-Eq
treatment of municipal solid waste, sanitary landfill | municipal solid waste | Cutoff, U - RoW	0.00261547	kg CO2-Eq
transport, freight, lorry 3.5-7.5 metric ton, unregulated | transport, freight, lorry 3.5-7.5 metric ton, unregulated | Cutoff, U - ZA	0.00258358	kg CO2-Eq
treatment of hazardous waste, hazardous waste incineration | hazardous waste, for incineration | Cutoff, U - CH	0.00256882	kg CO2-Eq
treatment of hazardous waste, hazardous waste incineration, with energy recovery | hazardous waste, for incineration | Cutoff, U - CH	0.00256882	kg CO2-Eq
heat and power co-generation, natural gas, conventional power plant, 100MW electrical | electricity, high voltage | Cutoff, U - HU	0.00255422	kg CO2-Eq
diesel production, petroleum refinery operation | diesel | Cutoff, U - ZA	0.00254591	kg CO2-Eq
steel production, electric, chromium steel 18/8 | steel, chromium steel 18/8 | Cutoff, U - RoW	0.00251688	kg CO2-Eq
transport, freight, lorry 3.5-7.5 metric ton, EURO5 | transport, freight, lorry 3.5-7.5 metric ton, EURO5 | Cutoff, U - RER	0.0024891	kg CO2-Eq
heat and power co-generation, natural gas, combined cycle power plant, 400MW electrical | heat, district or industrial, natural gas | Cutoff, U - US-TRE	0.0024725	kg CO2-Eq
heavy fuel oil, burned in refinery furnace | heavy fuel oil, burned in refinery furnace | Cutoff, U - CH	0.00247014	kg CO2-Eq
electricity production, natural gas, combined cycle power plant | electricity, high voltage | Cutoff, U - CN-SA	0.0024626	kg CO2-Eq
electricity production, natural gas, combined cycle power plant | electricity, high voltage | Cutoff, U - IN-DL	0.00246191	kg CO2-Eq
petroleum and gas production, on-shore | natural gas, high pressure | Cutoff, U - RoW	0.00246015	kg CO2-Eq
soy-based resin production | polyester resin, unsaturated | Cutoff, S - RoW	0.00245358	kg CO2-Eq
titanium dioxide production, chloride process | titanium dioxide | Cutoff, U - RoW	0.00244787	kg CO2-Eq
electricity production, hard coal | electricity, high voltage | Cutoff, U - US-NPCC	0.00244447	kg CO2-Eq
electricity production, natural gas, combined cycle power plant | electricity, high voltage | Cutoff, U - CN-NX	0.00243977	kg CO2-Eq
magnesium oxide production | magnesium oxide | Cutoff, U - RER	0.00243574	kg CO2-Eq
electricity production, natural gas, conventional power plant | electricity, high voltage | Cutoff, U - PE	0.00243279	kg CO2-Eq
electricity production, natural gas, combined cycle power plant | electricity, high voltage | Cutoff, U - CN-FJ	0.002399	kg CO2-Eq
heat and power co-generation, lignite | heat, district or industrial, other than natural gas | Cutoff, U - CZ	0.00239627	kg CO2-Eq
market for electricity, medium voltage | electricity, medium voltage | Cutoff, U - RU	0.00235705	kg CO2-Eq
electricity production, natural gas, combined cycle power plant | electricity, high voltage | Cutoff, U - SA	0.00235338	kg CO2-Eq
electricity production, natural gas, combined cycle power plant | electricity, high voltage | Cutoff, U - BR-Mid-western grid	0.0023459	kg CO2-Eq
electricity production, natural gas, conventional power plant | electricity, high voltage | Cutoff, U - BE	0.00234536	kg CO2-Eq
transport, pipeline, long distance, natural gas | transport, pipeline, long distance, natural gas | Cutoff, U - NL	0.00234142	kg CO2-Eq
market for natural gas, high pressure | natural gas, high pressure | Cutoff, U - ES	0.00233362	kg CO2-Eq
treatment of municipal solid waste, open dump, dry infiltration class (100mm) | municipal solid waste | Cutoff, U - GLO	0.00231148	kg CO2-Eq
electricity production, natural gas, combined cycle power plant | electricity, high voltage | Cutoff, U - BR-Southern grid	0.00230087	kg CO2-Eq
market for electricity, high voltage | electricity, high voltage | Cutoff, U - US-RFC	0.00229603	kg CO2-Eq
heat and power co-generation, natural gas, conventional power plant, 100MW electrical | electricity, high voltage | Cutoff, U - BG	0.00228582	kg CO2-Eq
heat and power co-generation, oil | electricity, high voltage | Cutoff, U - RoW	0.00227437	kg CO2-Eq
flat glass production, uncoated | flat glass, uncoated | Cutoff, U - RoW	0.0022633	kg CO2-Eq
treatment of blast furnace gas, in power plant | electricity, high voltage | Cutoff, U - SE	0.002263	kg CO2-Eq
electricity production, hydro, reservoir, tropical region | electricity, high voltage | Cutoff, U - MY	0.00226237	kg CO2-Eq
heat and power co-generation, natural gas, conventional power plant, 100MW electrical | heat, district or industrial, natural gas | Cutoff, U - RO	0.00226053	kg CO2-Eq
heat and power co-generation, natural gas, combined cycle power plant, 400MW electrical | heat, district or industrial, natural gas | Cutoff, U - KR	0.0022462	kg CO2-Eq
electricity production, hydro, reservoir, non-alpine region | electricity, high voltage | Cutoff, U - RU	0.00224349	kg CO2-Eq
treatment of waste mineral oil, hazardous waste incineration | waste mineral oil | Cutoff, U - CH	0.00223991	kg CO2-Eq
treatment of waste mineral oil, hazardous waste incineration, with energy recovery | waste mineral oil | Cutoff, U - CH	0.00223991	kg CO2-Eq
heat and power co-generation, natural gas, combined cycle power plant, 400MW electrical | heat, district or industrial, natural gas | Cutoff, U - US-RFC	0.00223114	kg CO2-Eq
market for natural gas, low pressure | natural gas, low pressure | Cutoff, U - CH	0.00222685	kg CO2-Eq
electricity production, hard coal | electricity, high voltage | Cutoff, U - CA-NB	0.00222533	kg CO2-Eq
market for electricity, medium voltage | electricity, medium voltage | Cutoff, U - CN-CSG	0.00222482	kg CO2-Eq
heat and power co-generation, natural gas, combined cycle power plant, 400MW electrical | electricity, high voltage | Cutoff, U - AT	0.00221859	kg CO2-Eq
market for electricity, medium voltage | electricity, medium voltage | Cutoff, U - TW	0.00221633	kg CO2-Eq
nitric acid production, product in 50% solution state | nitric acid, without water, in 50% solution state | Cutoff, U - UN-SEASIA	0.00221622	kg CO2-Eq
market for electricity, medium voltage | electricity, medium voltage | Cutoff, U - BR-South-eastern grid	0.0022155	kg CO2-Eq
transport, freight, lorry 16-32 metric ton, EURO2 | transport, freight, lorry 16-32 metric ton, EURO2 | Cutoff, U - ZA	0.00221511	kg CO2-Eq
electricity production, natural gas, combined cycle power plant | electricity, high voltage | Cutoff, U - AT	0.00219534	kg CO2-Eq
market for electricity, medium voltage | electricity, medium voltage | Cutoff, U - IN-Western grid	0.0021935	kg CO2-Eq
market for electricity, medium voltage | electricity, medium voltage | Cutoff, U - US-MRO	0.00216927	kg CO2-Eq
transport, freight train, steam | transport, freight train | Cutoff, U - RoW	0.00216679	kg CO2-Eq
electricity production, hard coal | electricity, high voltage | Cutoff, U - HR	0.00214501	kg CO2-Eq
electricity production, natural gas, combined cycle power plant | electricity, high voltage | Cutoff, U - CN-HL	0.00214141	kg CO2-Eq
treatment of waste expanded polystyrene, municipal incineration | waste expanded polystyrene | Cutoff, U - RoW	0.00213689	kg CO2-Eq
treatment of blast furnace gas, in power plant | electricity, high voltage | Cutoff, U - FI	0.00213606	kg CO2-Eq
treatment of municipal solid waste, incineration | municipal solid waste | Cutoff, U - RoW	0.00212167	kg CO2-Eq
ammonia production, steam reforming, liquid | ammonia, anhydrous, liquid | Cutoff, U - RLA	0.00210746	kg CO2-Eq
quicklime production, in pieces, loose | quicklime, in pieces, loose | Cutoff, U - CA-QC	0.00210187	kg CO2-Eq
heat and power co-generation, natural gas, combined cycle power plant, 400MW electrical | heat, district or industrial, natural gas | Cutoff, U - US-FRCC	0.00208353	kg CO2-Eq
petroleum and gas production, off-shore | petroleum | Cutoff, U - RoW	0.00207835	kg CO2-Eq
market for electricity, high voltage | electricity, high voltage | Cutoff, U - US-WECC	0.00205945	kg CO2-Eq
xylene production | xylene | Cutoff, U - RoW	0.00205943	kg CO2-Eq
heat and power co-generation, lignite | heat, district or industrial, other than natural gas | Cutoff, U - RoW	0.00204881	kg CO2-Eq
electricity production, natural gas, combined cycle power plant | electricity, high voltage | Cutoff, U - CN-HU	0.00203825	kg CO2-Eq
heat and power co-generation, natural gas, conventional power plant, 100MW electrical | electricity, high voltage | Cutoff, U - TR	0.00202549	kg CO2-Eq
nitric acid production, product in 50% solution state | nitric acid, without water, in 50% solution state | Cutoff, U - SAS	0.00202161	kg CO2-Eq
market for electricity, high voltage | electricity, high voltage | Cutoff, U - JP	0.00200173	kg CO2-Eq
heat and power co-generation, natural gas, conventional power plant, 100MW electrical | electricity, high voltage | Cutoff, U - AU	0.00199894	kg CO2-Eq
ammonia production, steam reforming, liquid | ammonia, anhydrous, liquid | Cutoff, U - SAS	0.00199833	kg CO2-Eq
synthetic fuel production, from coal, high temperature Fisher-Tropsch operations | heavy fuel oil | Cutoff, U - ZA	0.00199665	kg CO2-Eq
hydrogen cracking, APME | hydrogen, liquid | Cutoff, U - RoW	0.00198922	kg CO2-Eq
market for electricity, medium voltage | electricity, medium voltage | Cutoff, U - DE	0.00198535	kg CO2-Eq
transport, freight train, electricity | transport, freight train | Cutoff, U - RoW	0.00198359	kg CO2-Eq
heat and power co-generation, natural gas, conventional power plant, 100MW electrical | heat, district or industrial, natural gas | Cutoff, U - NL	0.00197969	kg CO2-Eq
transport, freight, lorry 3.5-7.5 metric ton, EURO6 | transport, freight, lorry 3.5-7.5 metric ton, EURO6 | Cutoff, U - RoW	0.00197517	kg CO2-Eq
calcium nitrate production | calcium nitrate | Cutoff, U - RoW	0.00196909	kg CO2-Eq
transport, freight, lorry >32 metric ton, EURO6 | transport, freight, lorry >32 metric ton, EURO6 | Cutoff, U - RER	0.00196671	kg CO2-Eq
transport, freight, lorry 7.5-16 metric ton, EURO1 | transport, freight, lorry 7.5-16 metric ton, EURO1 | Cutoff, U - ZA	0.00196443	kg CO2-Eq
transport, freight, lorry 16-32 metric ton, EURO6 | transport, freight, lorry 16-32 metric ton, EURO6 | Cutoff, U - RER	0.0019616	kg CO2-Eq
clear-cutting, secondary forest to arable land, perennial crop | land tenure, arable land, measured as carbon net primary productivity, perennial crop | Cutoff, U - MY	0.00195135	kg CO2-Eq
heat and power co-generation, lignite | electricity, high voltage | Cutoff, U - BG	0.00195068	kg CO2-Eq
diesel production, low-sulfur, petroleum refinery operation | diesel, low-sulfur | Cutoff, U - CO	0.00194237	kg CO2-Eq
electricity production, hard coal | electricity, high voltage | Cutoff, U - FI	0.00192146	kg CO2-Eq
market for electricity, medium voltage | electricity, medium voltage | Cutoff, U - SA	0.00191068	kg CO2-Eq
hardwood forestry, eucalyptus ssp., planted forest management | cleft timber, measured as dry mass | Cutoff, U - RoW	0.00190037	kg CO2-Eq
electricity production, oil | electricity, high voltage | Cutoff, U - US-NPCC	0.00188589	kg CO2-Eq
light fuel oil production, petroleum refinery operation | light fuel oil | Cutoff, U - BR	0.00187714	kg CO2-Eq
electricity production, hydro, reservoir, non-alpine region | electricity, high voltage | Cutoff, U - TR	0.00187543	kg CO2-Eq
electricity production, hydro, reservoir, tropical region | electricity, high voltage | Cutoff, U - AR	0.00186913	kg CO2-Eq
polystyrene production, expandable | polystyrene, expandable | Cutoff, U - RoW	0.00186532	kg CO2-Eq
market for electricity, medium voltage | electricity, medium voltage | Cutoff, U - IN-Northern grid	0.00185681	kg CO2-Eq
transport, freight, inland waterways, barge tanker | transport, freight, inland waterways, barge tanker | Cutoff, U - RER	0.00184877	kg CO2-Eq
market for electricity, medium voltage | electricity, medium voltage | Cutoff, U - US-TRE	0.00184866	kg CO2-Eq
electricity production, hard coal | electricity, high voltage | Cutoff, U - AT	0.0018299	kg CO2-Eq
ethylene dichloride production | ethylene dichloride | Cutoff, U - RoW	0.00182879	kg CO2-Eq
treatment of waste plastic, industrial electronics, municipal incineration | waste plastic, industrial electronics | Cutoff, U - RoW	0.00182719	kg CO2-Eq
heat and power co-generation, natural gas, conventional power plant, 100MW electrical | electricity, high voltage | Cutoff, U - CZ	0.00182387	kg CO2-Eq
electricity production, natural gas, combined cycle power plant | electricity, high voltage | Cutoff, U - IN-TN	0.00181653	kg CO2-Eq
heat and power co-generation, natural gas, combined cycle power plant, 400MW electrical | heat, district or industrial, natural gas | Cutoff, U - NL	0.00181649	kg CO2-Eq
heat and power co-generation, natural gas, combined cycle power plant, 400MW electrical | electricity, high voltage | Cutoff, U - US-MRO	0.0018019	kg CO2-Eq
refinery gas production, petroleum refinery operation | refinery gas | Cutoff, U - Europe without Switzerland	0.00179869	kg CO2-Eq
electricity production, oil | electricity, high voltage | Cutoff, U - CL	0.00179561	kg CO2-Eq
electricity production, natural gas, combined cycle power plant | electricity, high voltage | Cutoff, U - CA-SK	0.00179436	kg CO2-Eq
electricity production, oil | electricity, high voltage | Cutoff, U - BR-Southern grid	0.00178758	kg CO2-Eq
heat and power co-generation, natural gas, conventional power plant, 100MW electrical | heat, district or industrial, natural gas | Cutoff, U - CA-AB	0.00178536	kg CO2-Eq
electricity production, natural gas, combined cycle power plant | electricity, high voltage | Cutoff, U - IN-RJ	0.00177267	kg CO2-Eq
nitric acid production, product in 50% solution state | nitric acid, without water, in 50% solution state | Cutoff, U - RAF	0.00177203	kg CO2-Eq
heat and power co-generation, hard coal | electricity, high voltage | Cutoff, U - SK	0.00176494	kg CO2-Eq
electricity production, natural gas, combined cycle power plant | electricity, high voltage | Cutoff, U - CN-JL	0.00175163	kg CO2-Eq
heat and power co-generation, oil | electricity, high voltage | Cutoff, U - UA	0.00174809	kg CO2-Eq
aluminium production, primary, liquid, prebake | aluminium, primary, liquid | Cutoff, U - IAI Area, Gulf Cooperation Council	0.00174186	kg CO2-Eq
diesel production, low-sulfur, petroleum refinery operation | diesel, low-sulfur | Cutoff, U - BR	0.00173664	kg CO2-Eq
electricity production, natural gas, conventional power plant | electricity, high voltage | Cutoff, U - AT	0.00173168	kg CO2-Eq
benzene production | benzene | Cutoff, U - RER	0.00170786	kg CO2-Eq
electricity production, natural gas, conventional power plant | electricity, high voltage | Cutoff, U - HU	0.00170058	kg CO2-Eq
market for natural gas, high pressure | natural gas, high pressure | Cutoff, U - PL	0.00169932	kg CO2-Eq
transport, freight, lorry 7.5-16 metric ton, EURO6 | transport, freight, lorry 7.5-16 metric ton, EURO6 | Cutoff, U - RoW	0.00169568	kg CO2-Eq
nylon 6-6 production, glass-filled | nylon 6-6, glass-filled | Cutoff, U - RER	0.00167721	kg CO2-Eq
heat and power co-generation, natural gas, conventional power plant, 100MW electrical | electricity, high voltage | Cutoff, U - FI	0.00167709	kg CO2-Eq
heat production, hard coal briquette, stove 5-15kW | heat, central or small-scale, other than natural gas | Cutoff, U - RoW	0.00166451	kg CO2-Eq
natural gas production | sulfur | Cutoff, U - RoW	0.00165778	kg CO2-Eq
heat and power co-generation, natural gas, combined cycle power plant, 400MW electrical | heat, district or industrial, natural gas | Cutoff, U - US-NPCC	0.00165383	kg CO2-Eq
ferromanganese production, high-coal, 74.5% Mn | ferromanganese, high-coal, 74.5% Mn | Cutoff, U - RoW	0.00164793	kg CO2-Eq
market for natural gas, high pressure | natural gas, high pressure | Cutoff, U - CZ	0.0016475	kg CO2-Eq
treatment of municipal solid waste, unsanitary landfill, hyperarid infiltration class (-250mm) | municipal solid waste | Cutoff, U - GLO	0.0016464	kg CO2-Eq
flat glass production, uncoated | flat glass, uncoated | Cutoff, U - RER	0.00163248	kg CO2-Eq
heat and power co-generation, natural gas, combined cycle power plant, 400MW electrical | electricity, high voltage | Cutoff, U - HR	0.00162868	kg CO2-Eq
heat production, natural gas, at boiler modulating >100kW | heat, district or industrial, natural gas | Cutoff, U - Europe without Switzerland	0.00161499	kg CO2-Eq
electricity production, natural gas, combined cycle power plant | electricity, high voltage | Cutoff, U - CN-HN	0.00161135	kg CO2-Eq
synthetic fuel production, from coal, high temperature Fisher-Tropsch operations | pitch | Cutoff, U - ZA	0.00160554	kg CO2-Eq
treatment of municipal solid waste, open dump, moist infiltration class (300mm) | municipal solid waste | Cutoff, U - GLO	0.0015824	kg CO2-Eq
electricity production, natural gas, combined cycle power plant | electricity, high voltage | Cutoff, U - HU	0.00157806	kg CO2-Eq
electricity production, natural gas, combined cycle power plant | electricity, high voltage | Cutoff, U - CA-ON	0.00155229	kg CO2-Eq
market for electricity, medium voltage | electricity, medium voltage | Cutoff, U - IN-Southern grid	0.00154286	kg CO2-Eq
electricity production, natural gas, combined cycle power plant | electricity, high voltage | Cutoff, U - CN-GS	0.00153973	kg CO2-Eq
transport, freight, lorry 7.5-16 metric ton, EURO5 | transport, freight, lorry 7.5-16 metric ton, EURO5 | Cutoff, U - RER	0.00153763	kg CO2-Eq
heat production, at coal coke industrial furnace 1-10MW | heat, district or industrial, other than natural gas | Cutoff, U - CA-QC	0.00152357	kg CO2-Eq
electricity production, natural gas, combined cycle power plant | electricity, high voltage | Cutoff, U - CN-JX	0.00150671	kg CO2-Eq
sugarcane production | sugarcane | Cutoff, U - BR-SP	0.00149586	kg CO2-Eq
electricity production, natural gas, conventional power plant | electricity, high voltage | Cutoff, U - CA-NS	0.00148446	kg CO2-Eq
market for electricity, medium voltage | electricity, medium voltage | Cutoff, U - MY	0.00148121	kg CO2-Eq
sour gas, burned in gas turbine | sour gas, burned in gas turbine | Cutoff, U - NO	0.00147319	kg CO2-Eq
heat and power co-generation, natural gas, conventional power plant, 100MW electrical | electricity, high voltage | Cutoff, U - PL	0.00146921	kg CO2-Eq
heat and power co-generation, natural gas, combined cycle power plant, 400MW electrical | heat, district or industrial, natural gas | Cutoff, U - TR	0.00145823	kg CO2-Eq
harvesting, forestry harvester | harvesting, forestry harvester | Cutoff, U - RoW	0.00144908	kg CO2-Eq
heat and power co-generation, natural gas, conventional power plant, 100MW electrical | heat, district or industrial, natural gas | Cutoff, U - AR	0.00143816	kg CO2-Eq
heat and power co-generation, oil | electricity, high voltage | Cutoff, U - US-HICC	0.00143643	kg CO2-Eq
electricity production, natural gas, combined cycle power plant | electricity, high voltage | Cutoff, U - US-ASCC	0.00142666	kg CO2-Eq
burnt shale production | burnt shale | Cutoff, S - DE	0.00142421	kg CO2-Eq
desulfurisation of hard coal flue gas | SOx retained, in hard coal flue gas desulfurisation | Cutoff, U - RER	0.00141066	kg CO2-Eq
electricity production, oil | electricity, high voltage | Cutoff, U - BR-Mid-western grid	0.00140893	kg CO2-Eq
market for electricity, high voltage | electricity, high voltage | Cutoff, U - FR	0.00140419	kg CO2-Eq
electricity production, natural gas, combined cycle power plant | electricity, high voltage | Cutoff, U - CN-SH	0.00139018	kg CO2-Eq
aluminium production, primary, liquid, prebake | aluminium, primary, liquid | Cutoff, U - IAI Area, EU27 & EFTA	0.00138893	kg CO2-Eq
treatment of waste sealing sheet, polyethylene, municipal incineration with fly ash extraction | waste sealing sheet, polyethylene | Cutoff, U - CH	0.00138099	kg CO2-Eq
market for electricity, high voltage | electricity, high voltage | Cutoff, U - DE	0.00138053	kg CO2-Eq
transport, freight train, electricity | transport, freight train | Cutoff, U - Europe without Switzerland	0.00137319	kg CO2-Eq
treatment of wastewater, average, capacity 1E9l/year | wastewater, average | Cutoff, U - RoW	0.0013668	kg CO2-Eq
treatment of municipal solid waste, open dump, very wet infiltration class (1000mm) | municipal solid waste | Cutoff, U - GLO	0.0013531	kg CO2-Eq
aluminium production, primary, liquid, Söderberg | aluminium, primary, liquid | Cutoff, U - IAI Area, Russia & RER w/o EU27 & EFTA	0.00135071	kg CO2-Eq
Sohio process | acrylonitrile | Cutoff, U - RoW	0.00134929	kg CO2-Eq
sulfur production, petroleum refinery operation | sulfur | Cutoff, U - IN	0.00134581	kg CO2-Eq
petroleum and gas production, on-shore | natural gas, high pressure | Cutoff, U - US	0.0013444	kg CO2-Eq
market for natural gas, high pressure | natural gas, high pressure | Cutoff, U - DE	0.00134353	kg CO2-Eq
electricity production, oil | electricity, high voltage | Cutoff, U - PE	0.00133522	kg CO2-Eq
aluminium production, primary, liquid, prebake | aluminium, primary, liquid | Cutoff, U - IAI Area, Asia, without China and GCC	0.00133023	kg CO2-Eq
electricity production, natural gas, conventional power plant | electricity, high voltage | Cutoff, U - CZ	0.00132016	kg CO2-Eq
nitric acid production, product in 50% solution state | nitric acid, without water, in 50% solution state | Cutoff, U - UN-OCEANIA	0.00131948	kg CO2-Eq
sulfur production, petroleum refinery operation | sulfur | Cutoff, U - Europe without Switzerland	0.00130945	kg CO2-Eq
natural gas production | sulfur | Cutoff, U - RU	0.00129737	kg CO2-Eq
treatment of blast furnace gas, in power plant | electricity, high voltage | Cutoff, U - CZ	0.00128519	kg CO2-Eq
electricity production, oil | electricity, high voltage | Cutoff, U - DE	0.00128139	kg CO2-Eq
treatment of wastewater from vegetable oil refinery | wastewater from vegetable oil refinery | Cutoff, U - GLO	0.00125328	kg CO2-Eq
toluene production, liquid | toluene, liquid | Cutoff, U - RoW	0.00125277	kg CO2-Eq
electricity production, hydro, reservoir, non-alpine region | electricity, high voltage | Cutoff, U - IS	0.00124872	kg CO2-Eq
electricity production, natural gas, combined cycle power plant | electricity, high voltage | Cutoff, U - CN-TJ	0.00123685	kg CO2-Eq
lorry production, 16 metric ton | lorry, 16 metric ton | Cutoff, U - RoW	0.00123681	kg CO2-Eq
market for electricity, medium voltage | electricity, medium voltage | Cutoff, U - US-NPCC	0.00123445	kg CO2-Eq
municipal waste collection service by 21 metric ton lorry | municipal waste collection service by 21 metric ton lorry | Cutoff, U - RoW	0.00122841	kg CO2-Eq
electricity production, natural gas, combined cycle power plant | electricity, high voltage | Cutoff, U - CN-SC	0.0012265	kg CO2-Eq
butadiene production | butadiene | Cutoff, U - RoW	0.00122259	kg CO2-Eq
treatment of coal gas, in power plant | electricity, high voltage | Cutoff, U - KR	0.00122012	kg CO2-Eq
electricity production, natural gas, conventional power plant | electricity, high voltage | Cutoff, U - ES	0.00121848	kg CO2-Eq
market for electricity, high voltage | electricity, high voltage | Cutoff, U - IN-Western grid	0.0012168	kg CO2-Eq
aluminium production, primary, liquid, prebake | aluminium, primary, liquid | Cutoff, U - CA	0.00120827	kg CO2-Eq
treatment of waste graphical paper, unsanitary landfill, wet infiltration class (500mm) | waste graphical paper | Cutoff, U - GLO	0.0012	kg CO2-Eq
heat and power co-generation, lignite | heat, district or industrial, other than natural gas | Cutoff, U - DE	0.00119323	kg CO2-Eq
transport, freight, lorry 16-32 metric ton, unregulated | transport, freight, lorry 16-32 metric ton, unregulated | Cutoff, U - ZA	0.0011912	kg CO2-Eq
market for electricity, medium voltage | electricity, medium voltage | Cutoff, U - TH	0.00119058	kg CO2-Eq
market for electricity, medium voltage | electricity, medium voltage | Cutoff, U - IT	0.0011904	kg CO2-Eq
clear-cutting, secondary forest to arable land, annual crop | land tenure, arable land, measured as carbon net primary productivity, annual crop | Cutoff, U - AR	0.00118333	kg CO2-Eq
ammonia production, steam reforming, liquid | ammonia, anhydrous, liquid | Cutoff, U - UN-SEASIA	0.00117979	kg CO2-Eq
heat and power co-generation, natural gas, conventional power plant, 100MW electrical | electricity, high voltage | Cutoff, U - DK	0.00116999	kg CO2-Eq
market for electricity, high voltage | electricity, high voltage | Cutoff, U - US-MRO	0.00115497	kg CO2-Eq
synthetic fuel production, from coal, high temperature Fisher-Tropsch operations | propylene | Cutoff, U - ZA	0.00114711	kg CO2-Eq
heat and power co-generation, natural gas, combined cycle power plant, 400MW electrical | electricity, high voltage | Cutoff, U - US-FRCC	0.00114412	kg CO2-Eq
polyvinylchloride production, suspension polymerisation | polyvinylchloride, suspension polymerised | Cutoff, U - RER	0.00114263	kg CO2-Eq
polycarbonate production | polycarbonate | Cutoff, U - RoW	0.00113702	kg CO2-Eq
heat production, wood chips from industry, at furnace 300kW | heat, district or industrial, other than natural gas | Cutoff, U - RoW	0.00112127	kg CO2-Eq
market for electricity, medium voltage | electricity, medium voltage | Cutoff, U - MX	0.00111435	kg CO2-Eq
electricity production, hydro, reservoir, tropical region | electricity, high voltage | Cutoff, U - ID	0.001114	kg CO2-Eq
heat and power co-generation, natural gas, conventional power plant, 100MW electrical | heat, district or industrial, natural gas | Cutoff, U - GB	0.00110913	kg CO2-Eq
market for electricity, high voltage | electricity, high voltage | Cutoff, U - KR	0.00110194	kg CO2-Eq
electricity production, natural gas, combined cycle power plant | electricity, high voltage | Cutoff, U - CN-GZ	0.00109699	kg CO2-Eq
electricity production, oil | electricity, high voltage | Cutoff, U - PT	0.00108471	kg CO2-Eq
heat and power co-generation, natural gas, combined cycle power plant, 400MW electrical | electricity, high voltage | Cutoff, U - BE	0.00107231	kg CO2-Eq
electricity production, hydro, reservoir, non-alpine region | electricity, high voltage | Cutoff, U - RoW	0.00106663	kg CO2-Eq
transport, freight, lorry 3.5-7.5 metric ton, EURO1 | transport, freight, lorry 3.5-7.5 metric ton, EURO1 | Cutoff, U - ZA	0.00106592	kg CO2-Eq
market for electricity, medium voltage | electricity, medium voltage | Cutoff, U - US-FRCC	0.00106108	kg CO2-Eq
pitch production, petroleum refinery operation | pitch | Cutoff, U - BR	0.00106042	kg CO2-Eq
heat and power co-generation, natural gas, conventional power plant, 100MW electrical | electricity, high voltage | Cutoff, U - LV	0.00104707	kg CO2-Eq
transmission network construction, electricity, medium voltage | transmission network, electricity, medium voltage | Cutoff, U - RoW	0.00104217	kg CO2-Eq
electricity production, hydro, reservoir, non-alpine region | electricity, high voltage | Cutoff, U - SE	0.00103542	kg CO2-Eq
electricity production, natural gas, combined cycle power plant | electricity, high voltage | Cutoff, U - CN-CQ	0.00103305	kg CO2-Eq
market for natural gas, high pressure | natural gas, high pressure | Cutoff, U - HU	0.00102615	kg CO2-Eq
petroleum and gas production, off-shore | natural gas, high pressure | Cutoff, U - NL	0.00102255	kg CO2-Eq
electricity production, natural gas, combined cycle power plant | electricity, high voltage | Cutoff, U - IN-HR	0.00101772	kg CO2-Eq
heat and power co-generation, oil | heat, district or industrial, other than natural gas | Cutoff, U - IT	0.00101678	kg CO2-Eq
zinc mine operation | zinc concentrate | Cutoff, U - GLO	0.00101554	kg CO2-Eq
acetone production, liquid | acetone, liquid | Cutoff, U - RoW	0.0010147	kg CO2-Eq
silicon production, metallurgical grade | silicon, metallurgical grade | Cutoff, U - RoW	0.00101101	kg CO2-Eq
market for electricity, high voltage | electricity, high voltage | Cutoff, U - BR-South-eastern grid	0.00100829	kg CO2-Eq
ammonia production, steam reforming, liquid | ammonia, anhydrous, liquid | Cutoff, U - CN	0.00100114	kg CO2-Eq
market for electricity, high voltage | electricity, high voltage | Cutoff, U - US-TRE	0.000998479	kg CO2-Eq
market for electricity, medium voltage | electricity, medium voltage | Cutoff, U - ES	0.000991607	kg CO2-Eq
treatment of waste sealing sheet, polyethylene, municipal incineration | waste sealing sheet, polyethylene | Cutoff, U - RoW	0.000988684	kg CO2-Eq
market for electricity, high voltage | electricity, high voltage | Cutoff, U - CN-CSG	0.000985973	kg CO2-Eq
market for electricity, medium voltage | electricity, medium voltage | Cutoff, U - AU	0.000983836	kg CO2-Eq
iron ore mine operation and beneficiation | iron ore concentrate | Cutoff, U - RoW	0.000981316	kg CO2-Eq
electricity production, natural gas, conventional power plant | electricity, high voltage | Cutoff, U - CN-NM	0.000968819	kg CO2-Eq
heat and power co-generation, natural gas, conventional power plant, 100MW electrical | electricity, high voltage | Cutoff, U - AT	0.000966704	kg CO2-Eq
market for electricity, medium voltage | electricity, medium voltage | Cutoff, U - FR	0.000964556	kg CO2-Eq
market for electricity, medium voltage | electricity, medium voltage | Cutoff, U - VN	0.00095845	kg CO2-Eq
market for electricity, medium voltage | electricity, medium voltage | Cutoff, U - IN-Eastern grid	0.000958023	kg CO2-Eq
adipic acid production | adipic acid | Cutoff, U - RoW	0.000943988	kg CO2-Eq
steel production, electric, low-alloyed | steel, low-alloyed | Cutoff, U - AT	0.000940929	kg CO2-Eq
market for electricity, medium voltage | electricity, medium voltage | Cutoff, U - TR	0.000937009	kg CO2-Eq
electricity production, oil | electricity, high voltage | Cutoff, U - US-RFC	0.000936925	kg CO2-Eq
market for electricity, medium voltage | electricity, medium voltage | Cutoff, U - EG	0.000934021	kg CO2-Eq
heat and power co-generation, natural gas, conventional power plant, 100MW electrical | heat, district or industrial, natural gas | Cutoff, U - BE	0.000928241	kg CO2-Eq
heat and power co-generation, natural gas, conventional power plant, 100MW electrical | electricity, high voltage | Cutoff, U - CA-BC	0.000918342	kg CO2-Eq
heat and power co-generation, natural gas, conventional power plant, 100MW electrical | heat, district or industrial, natural gas | Cutoff, U - DK	0.000915541	kg CO2-Eq
liquefied petroleum gas production, petroleum refinery operation | liquefied petroleum gas | Cutoff, U - RoW	0.000909582	kg CO2-Eq
heat and power co-generation, natural gas, conventional power plant, 100MW electrical | heat, district or industrial, natural gas | Cutoff, U - PT	0.000909461	kg CO2-Eq
ammonia production, steam reforming, liquid | ammonia, anhydrous, liquid | Cutoff, U - RAF	0.000906105	kg CO2-Eq
kerosene production, petroleum refinery operation | kerosene | Cutoff, U - RoW	0.000906061	kg CO2-Eq
heat and power co-generation, natural gas, conventional power plant, 100MW electrical | heat, district or industrial, natural gas | Cutoff, U - FI	0.000902694	kg CO2-Eq
treatment of waste plastic, industrial electronics, municipal incineration with fly ash extraction | waste plastic, industrial electronics | Cutoff, U - CH	0.000901671	kg CO2-Eq
wood chipping, mobile chipper, at forest road | wood chipping, chipper, mobile, diesel, at forest road | Cutoff, U - RoW	0.000895989	kg CO2-Eq
synthetic fuel production, from coal, high temperature Fisher-Tropsch operations | sulfur | Cutoff, U - ZA	0.000895543	kg CO2-Eq
nitric acid production, product in 50% solution state | nitric acid, without water, in 50% solution state | Cutoff, U - RER w/o RU	0.000892547	kg CO2-Eq
heat and power co-generation, hard coal | heat, district or industrial, other than natural gas | Cutoff, U - CZ	0.00088882	kg CO2-Eq
aluminium production, primary, liquid, prebake | aluminium, primary, liquid | Cutoff, U - RoW	0.000887118	kg CO2-Eq
petrol production, unleaded, petroleum refinery operation | petrol, unleaded | Cutoff, U - Europe without Switzerland	0.000883592	kg CO2-Eq
titanium dioxide production, sulfate process | titanium dioxide | Cutoff, U - RoW	0.000880784	kg CO2-Eq
market for electricity, high voltage | electricity, high voltage | Cutoff, U - IN-Northern grid	0.000876412	kg CO2-Eq
electricity production, oil | electricity, high voltage | Cutoff, U - MY	0.000868328	kg CO2-Eq
market for electricity, medium voltage | electricity, medium voltage | Cutoff, U - ZA	0.00086068	kg CO2-Eq
sulfur hexafluoride production, liquid | sulfur hexafluoride, liquid | Cutoff, U - RoW	0.000851454	kg CO2-Eq
treatment of waste polyethylene, municipal incineration | waste polyethylene | Cutoff, U - RoW	0.000849864	kg CO2-Eq
market for natural gas, high pressure | natural gas, high pressure | Cutoff, U - NO	0.000848867	kg CO2-Eq
electricity production, oil | electricity, high voltage | Cutoff, U - IN-TN	0.000847778	kg CO2-Eq
natural gas production | natural gas, high pressure | Cutoff, U - DE	0.000846694	kg CO2-Eq
transport, freight train, electricity | transport, freight train | Cutoff, U - IN	0.000844341	kg CO2-Eq
electricity production, hard coal | electricity, high voltage | Cutoff, U - PE	0.000842046	kg CO2-Eq
natural gas, high pressure, import from NO | natural gas, high pressure | Cutoff, U - GB	0.000839988	kg CO2-Eq
market for natural gas, high pressure | natural gas, high pressure | Cutoff, U - CH	0.000839391	kg CO2-Eq
market for natural gas, high pressure | natural gas, high pressure | Cutoff, U - SK	0.000837275	kg CO2-Eq
heat and power co-generation, oil | electricity, high voltage | Cutoff, U - SK	0.00083287	kg CO2-Eq
treatment of municipal solid waste, open dump, hyperarid infiltration class (-250mm) | municipal solid waste | Cutoff, U - GLO	0.000830317	kg CO2-Eq
electricity production, natural gas, combined cycle power plant | electricity, high voltage | Cutoff, U - IN-KL	0.000819668	kg CO2-Eq
soy-based resin production | polyester resin, unsaturated | Cutoff, S - US	0.000815437	kg CO2-Eq
ferromanganese production, high-coal, 74.5% Mn | ferromanganese, high-coal, 74.5% Mn | Cutoff, U - RER	0.000813842	kg CO2-Eq
electricity production, oil | electricity, high voltage | Cutoff, U - TR	0.00080346	kg CO2-Eq
heat and power co-generation, natural gas, conventional power plant, 100MW electrical | electricity, high voltage | Cutoff, U - US-FRCC	0.000800936	kg CO2-Eq
welding, gas, steel | welding, gas, steel | Cutoff, U - RoW	0.000798169	kg CO2-Eq
diesel production, petroleum refinery operation | diesel | Cutoff, U - PE	0.000795365	kg CO2-Eq
treatment of waste polyvinylchloride, municipal incineration | waste polyvinylchloride | Cutoff, U - RoW	0.000793673	kg CO2-Eq
electricity production, hydro, reservoir, tropical region | electricity, high voltage | Cutoff, U - TH	0.000790091	kg CO2-Eq
heat and power co-generation, natural gas, conventional power plant, 100MW electrical | heat, district or industrial, natural gas | Cutoff, U - HU	0.000789076	kg CO2-Eq
paraffin production | paraffin | Cutoff, U - RoW	0.000788532	kg CO2-Eq
hydrogen cyanide production | hydrogen cyanide | Cutoff, U - RER	0.000787684	kg CO2-Eq
heavy fuel oil production, petroleum refinery operation | heavy fuel oil | Cutoff, U - CO	0.000786548	kg CO2-Eq
transport, pipeline, offshore, long distance, natural gas | transport, pipeline, offshore, long distance, natural gas | Cutoff, U - DZ	0.000786346	kg CO2-Eq
market for electricity, high voltage | electricity, high voltage | Cutoff, U - CA-ON	0.000786187	kg CO2-Eq
electricity production, natural gas, conventional power plant | electricity, high voltage | Cutoff, U - CA-NB	0.000783313	kg CO2-Eq
heat and power co-generation, natural gas, combined cycle power plant, 400MW electrical | heat, district or industrial, natural gas | Cutoff, U - GB	0.000777121	kg CO2-Eq
electricity production, oil | electricity, high voltage | Cutoff, U - GB	0.000776345	kg CO2-Eq
heat and power co-generation, hard coal | electricity, high voltage | Cutoff, U - BG	0.00077192	kg CO2-Eq
market for electricity, high voltage | electricity, high voltage | Cutoff, U - GB	0.000768988	kg CO2-Eq
treatment of municipal solid waste, incineration | municipal solid waste | Cutoff, U - FR	0.000768367	kg CO2-Eq
heat production, lignite briquette, at stove 5-15kW | heat, central or small-scale, other than natural gas | Cutoff, U - RoW	0.000768168	kg CO2-Eq
market for electricity, low voltage | electricity, low voltage | Cutoff, U - CN-SGCC	0.000768079	kg CO2-Eq
heat and power co-generation, hard coal | heat, district or industrial, other than natural gas | Cutoff, U - DK	0.000768001	kg CO2-Eq
heat and power co-generation, oil | electricity, high voltage | Cutoff, U - NL	0.000766297	kg CO2-Eq
petroleum coke production, petroleum refinery operation | petroleum coke | Cutoff, U - Europe without Switzerland	0.000760244	kg CO2-Eq
transport, freight, light commercial vehicle, EURO2 | transport, freight, light commercial vehicle, EURO2 | Cutoff, U - ZA	0.000757823	kg CO2-Eq
electricity production, hydro, reservoir, non-alpine region | electricity, high voltage | Cutoff, U - AR	0.000747995	kg CO2-Eq
aluminium production, primary, liquid, prebake | aluminium, primary, liquid | Cutoff, U - IAI Area, Africa	0.000734604	kg CO2-Eq
heat and power co-generation, natural gas, conventional power plant, 100MW electrical | heat, district or industrial, natural gas | Cutoff, U - LT	0.000733058	kg CO2-Eq
market for electricity, high voltage | electricity, high voltage | Cutoff, U - IT	0.000732136	kg CO2-Eq
electricity production, oil | electricity, high voltage | Cutoff, U - US-SERC	0.000730523	kg CO2-Eq
market for natural gas, high pressure | natural gas, high pressure | Cutoff, U - IE	0.000730354	kg CO2-Eq
market for electricity, medium voltage | electricity, medium voltage | Cutoff, U - BR-North-eastern grid	0.000724731	kg CO2-Eq
transport, freight, light commercial vehicle | transport, freight, light commercial vehicle | Cutoff, U - CH	0.000723648	kg CO2-Eq
heat and power co-generation, hard coal | heat, district or industrial, other than natural gas | Cutoff, U - FI	0.000720737	kg CO2-Eq
wood chipping, mobile chipper, at forest road | wood chipping, chipper, mobile, diesel, at forest road | Cutoff, U - RER	0.000719701	kg CO2-Eq
anode production, for metal electrolysis | anode, for metal electrolysis | Cutoff, U - RoW	0.000718831	kg CO2-Eq
electricity production, natural gas, conventional power plant | electricity, high voltage | Cutoff, U - CN-SD	0.000717157	kg CO2-Eq
synthetic fuel production, from coal, high temperature Fisher-Tropsch operations | petrol, unleaded | Cutoff, U - ZA	0.000716474	kg CO2-Eq
natural gas production | sulfur | Cutoff, U - US	0.000708404	kg CO2-Eq
electricity production, natural gas, conventional power plant | electricity, high voltage | Cutoff, U - CN-JS	0.000703668	kg CO2-Eq
synthetic fuel production, from coal, high temperature Fisher-Tropsch operations | isobutanol | Cutoff, U - ZA	0.000701622	kg CO2-Eq
clear-cutting, primary forest to arable land, perennial crop | land tenure, arable land, measured as carbon net primary productivity, perennial crop | Cutoff, U - MY	0.000701205	kg CO2-Eq
natural gas, high pressure, import from RU | natural gas, high pressure | Cutoff, U - IT	0.000699723	kg CO2-Eq
aluminium production, primary, liquid, prebake | aluminium, primary, liquid | Cutoff, U - UN-OCEANIA	0.000698511	kg CO2-Eq
electricity production, natural gas, combined cycle power plant | electricity, high voltage | Cutoff, U - MT	0.000696679	kg CO2-Eq
treatment of lignite ash, sanitary landfill | lignite ash | Cutoff, U - RoW	0.000695536	kg CO2-Eq
market for electricity, medium voltage | electricity, medium voltage | Cutoff, U - BR-Southern grid	0.000691739	kg CO2-Eq
heat and power co-generation, natural gas, combined cycle power plant, 400MW electrical | heat, district or industrial, natural gas | Cutoff, U - AT	0.000689397	kg CO2-Eq
market for electricity, high voltage | electricity, high voltage | Cutoff, U - IN-Southern grid	0.000686257	kg CO2-Eq
treatment of municipal solid waste, incineration | municipal solid waste | Cutoff, U - GB	0.000685207	kg CO2-Eq
heat and power co-generation, lignite | heat, district or industrial, other than natural gas | Cutoff, U - RU	0.000683111	kg CO2-Eq
heat and power co-generation, natural gas, combined cycle power plant, 400MW electrical | heat, district or industrial, natural gas | Cutoff, U - ES	0.000680725	kg CO2-Eq
electricity production, lignite | electricity, high voltage | Cutoff, U - US-NPCC	0.000676371	kg CO2-Eq
ethylene oxide production | ethylene oxide | Cutoff, U - RoW	0.000674846	kg CO2-Eq
heat and power co-generation, natural gas, conventional power plant, 100MW electrical | heat, district or industrial, natural gas | Cutoff, U - US-MRO	0.000672081	kg CO2-Eq
electricity production, oil | electricity, high voltage | Cutoff, U - US-ASCC	0.000670606	kg CO2-Eq
iron pellet production | iron pellet | Cutoff, U - CA-QC	0.000669778	kg CO2-Eq
transport, freight train, diesel | transport, freight train | Cutoff, U - ZA	0.00066829	kg CO2-Eq
heat production, hard coal briquette, stove 5-15kW | heat, central or small-scale, other than natural gas | Cutoff, U - Europe without Switzerland	0.000665854	kg CO2-Eq
electricity production, natural gas, combined cycle power plant | electricity, high voltage | Cutoff, U - CN-GX	0.000665815	kg CO2-Eq
market for electricity, high voltage | electricity, high voltage | Cutoff, U - ES	0.000664992	kg CO2-Eq
market for electricity, high voltage | electricity, high voltage | Cutoff, U - US-NPCC	0.000661496	kg CO2-Eq
transport, freight, sea, tanker for liquid goods other than petroleum and liquefied natural gas | transport, freight, sea, tanker for liquid goods other than petroleum and liquefied natural gas | Cutoff, U - GLO	0.000659645	kg CO2-Eq
heat and power co-generation, natural gas, combined cycle power plant, 400MW electrical | electricity, high voltage | Cutoff, U - LV	0.000659262	kg CO2-Eq
electricity production, oil | electricity, high voltage | Cutoff, U - CA-NB	0.000658859	kg CO2-Eq
petroleum production, onshore | petroleum | Cutoff, U - RME	0.000658684	kg CO2-Eq
acrylonitrile-butadiene-styrene copolymer production | acrylonitrile-butadiene-styrene copolymer | Cutoff, U - RoW	0.000657754	kg CO2-Eq
steel production, electric, chromium steel 18/8 | steel, chromium steel 18/8 | Cutoff, U - RER	0.000657359	kg CO2-Eq
forwarding, forwarder | forwarding, forwarder | Cutoff, U - RoW	0.000653436	kg CO2-Eq
polyethylene production, high density, granulate | polyethylene, high density, granulate | Cutoff, U - RoW	0.00065049	kg CO2-Eq
market for electricity, high voltage | electricity, high voltage | Cutoff, U - IR	0.000649785	kg CO2-Eq
treatment of municipal solid waste, incineration | municipal solid waste | Cutoff, U - ES	0.000647157	kg CO2-Eq
market for electricity, medium voltage, aluminium industry | electricity, medium voltage, aluminium industry | Cutoff, U - CN	0.00064634	kg CO2-Eq
nylon 6 production | nylon 6 | Cutoff, U - RoW	0.000645612	kg CO2-Eq
petroleum and gas production, off-shore | natural gas, high pressure | Cutoff, U - GB	0.000645259	kg CO2-Eq
heat and power co-generation, natural gas, conventional power plant, 100MW electrical | heat, district or industrial, natural gas | Cutoff, U - CZ	0.000643857	kg CO2-Eq
heat and power co-generation, oil | electricity, high voltage | Cutoff, U - PL	0.000642072	kg CO2-Eq
market for electricity, medium voltage | electricity, medium voltage | Cutoff, U - PL	0.000641902	kg CO2-Eq
coking | benzene | Cutoff, U - RoW	0.000639227	kg CO2-Eq
market for electricity, medium voltage | electricity, medium voltage | Cutoff, U - AE	0.000629605	kg CO2-Eq
heat and power co-generation, hard coal | electricity, high voltage | Cutoff, U - SE	0.000626072	kg CO2-Eq
treatment of municipal solid waste, incineration | municipal solid waste | Cutoff, U - DE	0.000620992	kg CO2-Eq
heat and power co-generation, oil | electricity, high voltage | Cutoff, U - KR	0.000618951	kg CO2-Eq
heat and power co-generation, natural gas, conventional power plant, 100MW electrical | electricity, high voltage | Cutoff, U - HR	0.000618503	kg CO2-Eq
market for electricity, medium voltage | electricity, medium voltage | Cutoff, U - PK	0.000616434	kg CO2-Eq
aluminium production, primary, liquid, prebake | aluminium, primary, liquid | Cutoff, U - IAI Area, Russia & RER w/o EU27 & EFTA	0.000611646	kg CO2-Eq
hydrogen cracking, APME | hydrogen, liquid | Cutoff, U - RER	0.000610787	kg CO2-Eq
market for electricity, medium voltage | electricity, medium voltage | Cutoff, U - NO	0.000607271	kg CO2-Eq
treatment of low level radioactive waste, plasma torch incineration | low level radioactive waste | Cutoff, U - CH	0.000606986	kg CO2-Eq
heat and power co-generation, natural gas, combined cycle power plant, 400MW electrical | electricity, high voltage | Cutoff, U - MK	0.000606699	kg CO2-Eq
butadiene production | butadiene | Cutoff, U - RER	0.000603782	kg CO2-Eq
market for electricity, medium voltage | electricity, medium voltage | Cutoff, U - CA-ON	0.000602144	kg CO2-Eq
market for electricity, high voltage | electricity, high voltage | Cutoff, U - TR	0.000601821	kg CO2-Eq
market for electricity, medium voltage | electricity, medium voltage | Cutoff, U - UA	0.000600882	kg CO2-Eq
electricity production, natural gas, combined cycle power plant | electricity, high voltage | Cutoff, U - CN-BJ	0.000599851	kg CO2-Eq
market for electricity, medium voltage | electricity, medium voltage | Cutoff, U - SE	0.000596853	kg CO2-Eq
transport, freight, lorry 3.5-7.5 metric ton, EURO6 | transport, freight, lorry 3.5-7.5 metric ton, EURO6 | Cutoff, U - RER	0.000593389	kg CO2-Eq
treatment of blast furnace gas, in power plant | electricity, high voltage | Cutoff, U - NO	0.000592732	kg CO2-Eq
market for electricity, medium voltage | electricity, medium voltage | Cutoff, U - GB	0.000585758	kg CO2-Eq
market for electricity, high voltage | electricity, high voltage | Cutoff, U - IN-Eastern grid	0.000580648	kg CO2-Eq
electricity production, natural gas, combined cycle power plant | electricity, high voltage | Cutoff, U - CN-YN	0.000576921	kg CO2-Eq
heat production, light fuel oil, at boiler 10kW, non-modulating | heat, central or small-scale, other than natural gas | Cutoff, U - RoW	0.000573935	kg CO2-Eq
electricity production, hydro, reservoir, non-alpine region | electricity, high voltage | Cutoff, U - CA-SK	0.000573	kg CO2-Eq
primary zinc production from concentrate | sulfuric acid | Cutoff, U - RoW	0.000570769	kg CO2-Eq
polycarbonate production | polycarbonate | Cutoff, U - RER	0.000561528	kg CO2-Eq
treatment of blast furnace gas, in power plant | heat, district or industrial, other than natural gas | Cutoff, U - DE	0.0005585	kg CO2-Eq
market for electricity, high voltage | electricity, high voltage | Cutoff, U - US-FRCC	0.000556416	kg CO2-Eq
clear-cutting, primary forest to arable land, perennial crop | land tenure, arable land, measured as carbon net primary productivity, perennial crop | Cutoff, U - ID	0.000556244	kg CO2-Eq
electricity production, natural gas, conventional power plant | electricity, high voltage | Cutoff, U - CN-SX	0.000550273	kg CO2-Eq
market for natural gas, high pressure | natural gas, high pressure | Cutoff, U - AT	0.00054681	kg CO2-Eq
market for natural gas, high pressure | natural gas, high pressure | Cutoff, U - FI	0.000544415	kg CO2-Eq
electricity production, oil | electricity, high voltage | Cutoff, U - CA-NF	0.000536619	kg CO2-Eq
market for electricity, high voltage | electricity, high voltage | Cutoff, U - BR-Southern grid	0.000534519	kg CO2-Eq
chlor-alkali electrolysis, membrane cell | chlorine, gaseous | Cutoff, U - RoW	0.000534499	kg CO2-Eq
xylene production | xylene | Cutoff, U - RER	0.000533705	kg CO2-Eq
heat and power co-generation, wood chips, 6667 kW, state-of-the-art 2014 | electricity, high voltage | Cutoff, U - CA-QC	0.000532834	kg CO2-Eq
market for electricity, high voltage | electricity, high voltage | Cutoff, U - CA-BC	0.000532611	kg CO2-Eq
heat and power co-generation, biogas, gas engine | electricity, high voltage | Cutoff, U - DE	0.000531786	kg CO2-Eq
clear-cutting, primary forest to arable land, annual crop | land tenure, arable land, measured as carbon net primary productivity, annual crop | Cutoff, U - BR-MT	0.00052788	kg CO2-Eq
electricity production, natural gas, conventional power plant | electricity, high voltage | Cutoff, U - CN-HE	0.000524243	kg CO2-Eq
heat production, light fuel oil, at industrial furnace 1MW | heat, district or industrial, other than natural gas | Cutoff, U - CH	0.000522237	kg CO2-Eq
market for electricity, medium voltage | electricity, medium voltage | Cutoff, U - VE	0.000521764	kg CO2-Eq
transport, freight, lorry 16-32 metric ton, EURO1 | transport, freight, lorry 16-32 metric ton, EURO1 | Cutoff, U - ZA	0.000520069	kg CO2-Eq
electricity production, natural gas, conventional power plant | electricity, high voltage | Cutoff, U - CO	0.000519753	kg CO2-Eq
heat production, light fuel oil, at boiler 100kW condensing, non-modulating | heat, central or small-scale, other than natural gas | Cutoff, U - RoW	0.000518441	kg CO2-Eq
heat production, light fuel oil, at boiler 10kW condensing, non-modulating | heat, central or small-scale, other than natural gas | Cutoff, U - RoW	0.000518392	kg CO2-Eq
polystyrene production, expandable | polystyrene, expandable | Cutoff, U - RER	0.000517477	kg CO2-Eq
heat and power co-generation, natural gas, conventional power plant, 100MW electrical | heat, district or industrial, natural gas | Cutoff, U - SE	0.000512683	kg CO2-Eq
heat and power co-generation, natural gas, conventional power plant, 100MW electrical | heat, district or industrial, natural gas | Cutoff, U - LV	0.00050948	kg CO2-Eq
transport, freight, lorry 7.5-16 metric ton, EURO6 | transport, freight, lorry 7.5-16 metric ton, EURO6 | Cutoff, U - RER	0.000509425	kg CO2-Eq
ammonia production, steam reforming, liquid | ammonia, anhydrous, liquid | Cutoff, U - UN-OCEANIA	0.000493178	kg CO2-Eq
diesel production, low-sulfur, petroleum refinery operation | diesel, low-sulfur | Cutoff, U - ZA	0.000490317	kg CO2-Eq
electricity production, hydro, reservoir, non-alpine region | electricity, high voltage | Cutoff, U - ES	0.000489778	kg CO2-Eq
treatment of waste bitumen, sanitary landfill | waste bitumen | Cutoff, U - RoW	0.000488312	kg CO2-Eq
treatment of waste wood, untreated, unsanitary landfill, wet infiltration class (500mm) | waste wood, untreated | Cutoff, U - GLO	0.000488212	kg CO2-Eq
heat and power co-generation, natural gas, conventional power plant, 100MW electrical | heat, district or industrial, natural gas | Cutoff, U - CA-ON	0.00048717	kg CO2-Eq
market for electricity, high voltage | electricity, high voltage | Cutoff, U - TW	0.000484575	kg CO2-Eq
heat and power co-generation, lignite | electricity, high voltage | Cutoff, U - BA	0.000483745	kg CO2-Eq
treatment of coal gas, in power plant | electricity, high voltage | Cutoff, U - PL	0.000478533	kg CO2-Eq
heat and power co-generation, natural gas, combined cycle power plant, 400MW electrical | electricity, high voltage | Cutoff, U - SK	0.000476818	kg CO2-Eq
market for natural gas, high pressure | natural gas, high pressure | Cutoff, U - GR	0.000475436	kg CO2-Eq
market for electricity, medium voltage | electricity, medium voltage | Cutoff, U - KZ	0.000474149	kg CO2-Eq
acetone production, liquid | acetone, liquid | Cutoff, U - RER	0.000473692	kg CO2-Eq
polyethylene production, low density, granulate | polyethylene, low density, granulate | Cutoff, U - RoW	0.000468222	kg CO2-Eq
market for electricity, medium voltage | electricity, medium voltage | Cutoff, U - IQ	0.000467601	kg CO2-Eq
electricity production, natural gas, conventional power plant | electricity, high voltage | Cutoff, U - CN-HB	0.000463062	kg CO2-Eq
market for natural gas, high pressure | natural gas, high pressure | Cutoff, U - NL	0.000462379	kg CO2-Eq
heat and power co-generation, wood chips, 6667 kW, state-of-the-art 2014 | electricity, high voltage | Cutoff, U - US-SERC	0.000460674	kg CO2-Eq
treatment of municipal solid waste, incineration | municipal solid waste | Cutoff, U - IT	0.000450277	kg CO2-Eq
heat and power co-generation, natural gas, combined cycle power plant, 400MW electrical | heat, district or industrial, natural gas | Cutoff, U - PL	0.00044729	kg CO2-Eq
market for electricity, high voltage | electricity, high voltage | Cutoff, U - SE	0.000447133	kg CO2-Eq
market for electricity, medium voltage | electricity, medium voltage | Cutoff, U - PH	0.000446468	kg CO2-Eq
primary zinc production from concentrate | zinc | Cutoff, U - RoW	0.000443509	kg CO2-Eq
electricity production, hydro, pumped storage | electricity, high voltage | Cutoff, U - DE	0.000442474	kg CO2-Eq
treatment of waste bitumen sheet, municipal incineration with fly ash extraction | waste bitumen sheet | Cutoff, U - CH	0.000441569	kg CO2-Eq
harvesting, forestry harvester | harvesting, forestry harvester | Cutoff, U - RER	0.000441516	kg CO2-Eq
skidding, skidder | skidding, skidder | Cutoff, U - RER	0.000441003	kg CO2-Eq
ethylene dichloride production | ethylene dichloride | Cutoff, U - RER	0.000435517	kg CO2-Eq
market for electricity, high voltage | electricity, high voltage | Cutoff, U - NO	0.000434014	kg CO2-Eq
market for electricity, medium voltage, cobalt industry | electricity, medium voltage, cobalt industry | Cutoff, U - GLO	0.000430287	kg CO2-Eq
coking | coke | Cutoff, U - DE	0.000429362	kg CO2-Eq
smelting of copper concentrate, sulfide ore | copper, anode | Cutoff, U - RoW	0.000429311	kg CO2-Eq
silicon carbide production | silicon carbide | Cutoff, U - RoW	0.000428845	kg CO2-Eq
electricity production, oil | electricity, high voltage | Cutoff, U - UA	0.000428151	kg CO2-Eq
treatment of waste rubber, unspecified, municipal incineration | waste rubber, unspecified | Cutoff, U - RoW	0.00042786	kg CO2-Eq
market for electricity, high voltage | electricity, high voltage | Cutoff, U - BR-North-eastern grid	0.000426348	kg CO2-Eq
market for electricity, high voltage | electricity, high voltage | Cutoff, U - PL	0.000424548	kg CO2-Eq
aluminium production, primary, liquid, prebake | aluminium, primary, liquid | Cutoff, U - IAI Area, South America	0.00042399	kg CO2-Eq
electricity production, hard coal | electricity, high voltage | Cutoff, U - CN-XZ	0.000423293	kg CO2-Eq
market for electricity, high voltage | electricity, high voltage | Cutoff, U - SA	0.000423205	kg CO2-Eq
heat and power co-generation, natural gas, conventional power plant, 100MW electrical | electricity, high voltage | Cutoff, U - SK	0.000422861	kg CO2-Eq
market for electricity, medium voltage | electricity, medium voltage | Cutoff, U - NL	0.000422513	kg CO2-Eq
chlor-alkali electrolysis, membrane cell | sodium hydroxide, without water, in 50% solution state | Cutoff, U - RoW	0.000419097	kg CO2-Eq
primary lead production from concentrate | lead | Cutoff, U - GLO	0.000417	kg CO2-Eq
hard coal preparation, crushing and destoning | hard coal | Cutoff, U - ZA	0.000415911	kg CO2-Eq
market for electricity, high voltage | electricity, high voltage | Cutoff, U - UA	0.000415593	kg CO2-Eq
market for electricity, high voltage | electricity, high voltage | Cutoff, U - VN	0.000413774	kg CO2-Eq
market for electricity, high voltage | electricity, high voltage | Cutoff, U - EG	0.000413664	kg CO2-Eq
hydrogen cyanide production | hydrogen cyanide | Cutoff, U - RoW	0.000408827	kg CO2-Eq
treatment of waste paperboard, unsanitary landfill, wet infiltration class (500mm) | waste paperboard | Cutoff, U - GLO	0.000404837	kg CO2-Eq
Sohio process | acrylonitrile | Cutoff, U - RER	0.000404788	kg CO2-Eq
transport, freight, light commercial vehicle, unregulated | transport, freight, light commercial vehicle, unregulated | Cutoff, U - ZA	0.000404112	kg CO2-Eq
diesel production, petroleum refinery operation | diesel | Cutoff, U - CO	0.000401767	kg CO2-Eq
heat and power co-generation, natural gas, 500kW electrical, lean burn | electricity, high voltage | Cutoff, U - CH	0.000399292	kg CO2-Eq
market for electricity, medium voltage | electricity, medium voltage | Cutoff, U - JP	0.000397429	kg CO2-Eq
heat production, heavy fuel oil, at industrial furnace 1MW | heat, district or industrial, other than natural gas | Cutoff, U - CH	0.000395834	kg CO2-Eq
treatment of hard coal ash, sanitary landfill | hard coal ash | Cutoff, U - RoW	0.00039527	kg CO2-Eq
electricity production, peat | electricity, high voltage | Cutoff, U - SE	0.000394564	kg CO2-Eq
market for electricity, high voltage | electricity, high voltage | Cutoff, U - ID	0.000391029	kg CO2-Eq
paraffin production | paraffin | Cutoff, U - RER	0.000389423	kg CO2-Eq
smelting of copper concentrate, sulfide ore | copper, anode | Cutoff, U - CN	0.000388536	kg CO2-Eq
treatment of waste graphical paper, unsanitary landfill, moist infiltration class (300mm) | waste graphical paper | Cutoff, U - GLO	0.000386711	kg CO2-Eq
natural gas, high pressure, import from NO | natural gas, high pressure | Cutoff, U - FR	0.000385307	kg CO2-Eq
synthetic fuel production, from coal, high temperature Fisher-Tropsch operations | chemical, organic | Cutoff, U - ZA	0.000383272	kg CO2-Eq
treatment of waste graphical paper, open dump, wet infiltration class (500mm) | waste graphical paper | Cutoff, U - GLO	0.000382587	kg CO2-Eq
electricity production, natural gas, conventional power plant | electricity, high voltage | Cutoff, U - CN-ZJ	0.000381712	kg CO2-Eq
market for electricity, medium voltage | electricity, medium voltage | Cutoff, U - CO	0.000381343	kg CO2-Eq
treatment of blast furnace gas, in power plant | electricity, high voltage | Cutoff, U - HU	0.00037805	kg CO2-Eq
treatment of spent solvent mixture, hazardous waste incineration | spent solvent mixture | Cutoff, U - RoW	0.00037549	kg CO2-Eq
treatment of spent solvent mixture, hazardous waste incineration, with energy recovery | spent solvent mixture | Cutoff, U - RoW	0.00037549	kg CO2-Eq
coking | coal tar | Cutoff, U - RoW	0.00037458	kg CO2-Eq
transmission network construction, electricity, medium voltage | transmission network, electricity, medium voltage | Cutoff, U - CH	0.000366144	kg CO2-Eq
heavy mineral sand quarry operation and titania slag production | pig iron | Cutoff, U - RoW	0.000365424	kg CO2-Eq
glass fibre production | glass fibre | Cutoff, U - RoW	0.000363006	kg CO2-Eq
onshore well production, oil/gas | onshore well, oil/gas | Cutoff, U - GLO	0.000362711	kg CO2-Eq
heat and power co-generation, natural gas, conventional power plant, 100MW electrical | electricity, high voltage | Cutoff, U - RS	0.000362074	kg CO2-Eq
electricity production, natural gas, conventional power plant | electricity, high voltage | Cutoff, U - CN-XJ	0.000357961	kg CO2-Eq
heat and power co-generation, natural gas, combined cycle power plant, 400MW electrical | electricity, high voltage | Cutoff, U - TR	0.000357584	kg CO2-Eq
power sawing, without catalytic converter | power sawing, without catalytic converter | Cutoff, U - RER	0.000357168	kg CO2-Eq
heat and power co-generation, wood chips, 6667 kW, state-of-the-art 2014 | electricity, high voltage | Cutoff, U - CA-AB	0.000356651	kg CO2-Eq
heavy mineral sand quarry operation and titania slag production | rutile, 95% titanium dioxide | Cutoff, U - RoW	0.000356615	kg CO2-Eq
skidding, skidder | skidding, skidder | Cutoff, U - RoW	0.000355061	kg CO2-Eq
anode production, for metal electrolysis | anode, for metal electrolysis | Cutoff, U - RER	0.000355	kg CO2-Eq
heat and power co-generation, natural gas, combined cycle power plant, 400MW electrical | electricity, high voltage | Cutoff, U - DE	0.00035417	kg CO2-Eq
market for electricity, medium voltage | electricity, medium voltage | Cutoff, U - DZ	0.000351303	kg CO2-Eq
heat and power co-generation, natural gas, combined cycle power plant, 400MW electrical | heat, district or industrial, natural gas | Cutoff, U - HR	0.000351019	kg CO2-Eq
clear-cutting, secondary forest to arable land, perennial crop | land tenure, arable land, measured as carbon net primary productivity, perennial crop | Cutoff, U - ID	0.000347789	kg CO2-Eq
market for electricity, medium voltage | electricity, medium voltage | Cutoff, U - CA-QC	0.000347471	kg CO2-Eq
electricity production, oil | electricity, high voltage | Cutoff, U - CA-ON	0.000345566	kg CO2-Eq
lorry production, 16 metric ton | lorry, 16 metric ton | Cutoff, U - RER	0.000345059	kg CO2-Eq
heat and power co-generation, natural gas, conventional power plant, 100MW electrical | heat, district or industrial, natural gas | Cutoff, U - IE	0.00034442	kg CO2-Eq
market for electricity, medium voltage | electricity, medium voltage | Cutoff, U - BE	0.000343832	kg CO2-Eq
market for electricity, medium voltage | electricity, medium voltage | Cutoff, U - KW	0.000343339	kg CO2-Eq
market for electricity, high voltage | electricity, high voltage | Cutoff, U - CH	0.000342922	kg CO2-Eq
electricity production, oil | electricity, high voltage | Cutoff, U - MT	0.000340064	kg CO2-Eq
market for electricity, medium voltage | electricity, medium voltage | Cutoff, U - FI	0.000339662	kg CO2-Eq
treatment of bagasse, from sugarcane, in heat and power co-generation unit, 6400kW thermal | electricity, high voltage | Cutoff, U - BR-South-eastern grid	0.00033923	kg CO2-Eq
electricity production, hydro, pumped storage | electricity, high voltage | Cutoff, U - ZA	0.00033805	kg CO2-Eq
heat production, hard coal coke, stove 5-15kW | heat, central or small-scale, other than natural gas | Cutoff, U - RoW	0.000337747	kg CO2-Eq
silicon production, metallurgical grade | silicon, metallurgical grade | Cutoff, U - NO	0.000337002	kg CO2-Eq
treatment of waste wood, untreated, open burning | waste wood, untreated | Cutoff, U - GLO	0.00033494	kg CO2-Eq
heat production, light fuel oil, at boiler 10kW, non-modulating | heat, central or small-scale, other than natural gas | Cutoff, U - Europe without Switzerland	0.000330798	kg CO2-Eq
electricity production, natural gas, conventional power plant | electricity, high voltage | Cutoff, U - CN-AH	0.000329931	kg CO2-Eq
treatment of waste polyethylene, open burning | waste polyethylene | Cutoff, U - GLO	0.000328586	kg CO2-Eq
heat and power co-generation, hard coal | electricity, high voltage | Cutoff, U - AT	0.000327281	kg CO2-Eq
ethylene oxide production | ethylene oxide | Cutoff, U - RER	0.000326579	kg CO2-Eq
market for electricity, high voltage | electricity, high voltage | Cutoff, U - MY	0.000325112	kg CO2-Eq
acrylonitrile-butadiene-styrene copolymer production | acrylonitrile-butadiene-styrene copolymer | Cutoff, U - RER	0.000324837	kg CO2-Eq
heat and power co-generation, wood chips, 6667 kW, state-of-the-art 2014 | electricity, high voltage | Cutoff, U - GB	0.000323117	kg CO2-Eq
heat and power co-generation, oil | heat, district or industrial, other than natural gas | Cutoff, U - RU	0.000321266	kg CO2-Eq
heat and power co-generation, natural gas, combined cycle power plant, 400MW electrical | heat, district or industrial, natural gas | Cutoff, U - LV	0.000320577	kg CO2-Eq
market for electricity, medium voltage | electricity, medium voltage | Cutoff, U - BR-Mid-western grid	0.000319079	kg CO2-Eq
treatment of blast furnace gas, in power plant | heat, district or industrial, other than natural gas | Cutoff, U - PL	0.000315767	kg CO2-Eq
nylon 6 production | nylon 6 | Cutoff, U - RER	0.000315498	kg CO2-Eq
copper mine operation and beneficiation, sulfide ore | copper concentrate, sulfide ore | Cutoff, U - RoW	0.000315214	kg CO2-Eq
zinc mine operation | lead concentrate | Cutoff, U - GLO	0.000314955	kg CO2-Eq
heat and power co-generation, natural gas, conventional power plant, 100MW electrical | heat, district or industrial, natural gas | Cutoff, U - PE	0.000311514	kg CO2-Eq
heat production, light fuel oil, at boiler 100kW condensing, non-modulating | heat, central or small-scale, other than natural gas | Cutoff, U - Europe without Switzerland	0.00031095	kg CO2-Eq
heat production, light fuel oil, at boiler 10kW condensing, non-modulating | heat, central or small-scale, other than natural gas | Cutoff, U - Europe without Switzerland	0.00031095	kg CO2-Eq
market for electricity, medium voltage | electricity, medium voltage | Cutoff, U - BR-Northern grid	0.000307853	kg CO2-Eq
market for electricity, high voltage | electricity, high voltage | Cutoff, U - NL	0.000307569	kg CO2-Eq
electricity production, oil | electricity, high voltage | Cutoff, U - TH	0.000303978	kg CO2-Eq
light fuel oil production, petroleum refinery operation | light fuel oil | Cutoff, U - ZA	0.000303851	kg CO2-Eq
electricity production, natural gas, conventional power plant | electricity, high voltage | Cutoff, U - CN-LN	0.000303806	kg CO2-Eq
electricity production, natural gas, combined cycle power plant | electricity, high voltage | Cutoff, U - CN-QH	0.000303426	kg CO2-Eq
heat and power co-generation, natural gas, combined cycle power plant, 400MW electrical | heat, district or industrial, natural gas | Cutoff, U - BE	0.000303013	kg CO2-Eq
methanol production | methanol | Cutoff, U - GLO	0.000301842	kg CO2-Eq
natural gas, high pressure, import from DZ | natural gas, high pressure | Cutoff, U - IT	0.000301548	kg CO2-Eq
natural gas, high pressure, import from RU | natural gas, high pressure | Cutoff, U - BE	0.00030094	kg CO2-Eq
heat and power co-generation, natural gas, conventional power plant, 100MW electrical | heat, district or industrial, natural gas | Cutoff, U - AT	0.000300497	kg CO2-Eq
natural gas, high pressure, import from DZ | natural gas, high pressure | Cutoff, U - ES	0.000299947	kg CO2-Eq
copper mine operation and beneficiation, sulfide ore | copper concentrate, sulfide ore | Cutoff, U - CL	0.000299741	kg CO2-Eq
market for electricity, medium voltage | electricity, medium voltage | Cutoff, U - ID	0.000298315	kg CO2-Eq
heat and power co-generation, hard coal | heat, district or industrial, other than natural gas | Cutoff, U - KR	0.00029823	kg CO2-Eq
market for electricity, high voltage | electricity, high voltage | Cutoff, U - BR-Northern grid	0.000297954	kg CO2-Eq
heat and power co-generation, natural gas, combined cycle power plant, 400MW electrical | heat, district or industrial, natural gas | Cutoff, U - US-MRO	0.000297674	kg CO2-Eq
primary lead production from concentrate | sulfuric acid | Cutoff, U - GLO	0.000296073	kg CO2-Eq
electricity production, oil | electricity, high voltage | Cutoff, U - CA-BC	0.000295676	kg CO2-Eq
electricity production, oil | electricity, high voltage | Cutoff, U - CA-NU	0.000295439	kg CO2-Eq
sugarcane production | sugarcane | Cutoff, U - BR-GO	0.000284965	kg CO2-Eq
electricity production, oil | electricity, high voltage | Cutoff, U - US-WECC	0.000284699	kg CO2-Eq
light fuel oil production, petroleum refinery operation | light fuel oil | Cutoff, U - CO	0.000284598	kg CO2-Eq
electricity production, oil | electricity, high voltage | Cutoff, U - ZA	0.000283668	kg CO2-Eq
polyol production | polyol | Cutoff, U - RoW	0.000283497	kg CO2-Eq
market for electricity, medium voltage | electricity, medium voltage | Cutoff, U - IL	0.000283308	kg CO2-Eq
treatment of wastewater, average, capacity 1E9l/year | wastewater, average | Cutoff, U - Europe without Switzerland	0.000282758	kg CO2-Eq
titanium dioxide production, sulfate process | titanium dioxide | Cutoff, U - RER	0.000282493	kg CO2-Eq
petroleum production, onshore | petroleum | Cutoff, U - RU	0.000281894	kg CO2-Eq
treatment of blast furnace gas, in power plant | heat, district or industrial, other than natural gas | Cutoff, U - IT	0.000281438	kg CO2-Eq
petroleum and gas production, on-shore | petroleum | Cutoff, U - RoW	0.000280462	kg CO2-Eq
treatment of waste polyethylene, municipal incineration with fly ash extraction | waste polyethylene | Cutoff, U - CH	0.000280348	kg CO2-Eq
treatment of waste wood, untreated, sanitary landfill | waste wood, untreated | Cutoff, U - RoW	0.000280102	kg CO2-Eq
nuclear waste storage construction, final repository for low level radioactive waste | nuclear waste storage, final repository for low level radioactive waste | Cutoff, U - RoW	0.000279717	kg CO2-Eq
clear-cutting, primary forest to arable land, perennial crop | land tenure, arable land, measured as carbon net primary productivity, perennial crop | Cutoff, U - BR-MG	0.000279381	kg CO2-Eq
market for electricity, medium voltage | electricity, medium voltage | Cutoff, U - UZ	0.000279196	kg CO2-Eq
heat and power co-generation, natural gas, combined cycle power plant, 400MW electrical | heat, district or industrial, natural gas | Cutoff, U - PT	0.000279096	kg CO2-Eq
petroleum and gas production, on-shore | natural gas, high pressure | Cutoff, U - NG	0.000278767	kg CO2-Eq
treatment of waste wire plastic, municipal incineration | waste wire plastic | Cutoff, U - RoW	0.000278574	kg CO2-Eq
market for electricity, high voltage | electricity, high voltage | Cutoff, U - PK	0.000277175	kg CO2-Eq
heat production, light fuel oil, at industrial furnace 1MW | heat, district or industrial, other than natural gas | Cutoff, U - CA-QC	0.000276906	kg CO2-Eq
market for electricity, high voltage | electricity, high voltage | Cutoff, U - AE	0.00027134	kg CO2-Eq
sugarcane processing, modern annexed plant | electricity, high voltage | Cutoff, U - BR	0.00027124	kg CO2-Eq
heat and power co-generation, natural gas, combined cycle power plant, 400MW electrical | electricity, high voltage | Cutoff, U - RoW	0.00026933	kg CO2-Eq
electricity production, hydro, reservoir, non-alpine region | electricity, high voltage | Cutoff, U - FI	0.000268761	kg CO2-Eq
transport, passenger car, large size, diesel, EURO 4 | transport, passenger car, large size, diesel, EURO 4 | Cutoff, U - RoW	0.000267605	kg CO2-Eq
market for electricity, high voltage | electricity, high voltage | Cutoff, U - VE	0.00026733	kg CO2-Eq
electricity production, hydro, pumped storage | electricity, high voltage | Cutoff, U - KR	0.000265171	kg CO2-Eq
market for electricity, medium voltage | electricity, medium voltage | Cutoff, U - BD	0.000263997	kg CO2-Eq
heat and power co-generation, oil | electricity, high voltage | Cutoff, U - DE	0.000263643	kg CO2-Eq
market for electricity, medium voltage | electricity, medium voltage | Cutoff, U - PE	0.000262649	kg CO2-Eq
treatment of waste polyvinylchloride, open burning | waste polyvinylchloride | Cutoff, U - GLO	0.000262587	kg CO2-Eq
n-olefins production | n-olefins | Cutoff, U - RoW	0.00026256	kg CO2-Eq
harvesting, sugarcane | harvesting, sugarcane | Cutoff, U - BR	0.000262243	kg CO2-Eq
heat and power co-generation, natural gas, conventional power plant, 100MW electrical | electricity, high voltage | Cutoff, U - SI	0.000262228	kg CO2-Eq
electricity production, oil | electricity, high voltage | Cutoff, U - US-MRO	0.000261594	kg CO2-Eq
chlorodifluoromethane production | chlorodifluoromethane | Cutoff, U - RoW	0.000260821	kg CO2-Eq
market for electricity, high voltage | electricity, high voltage | Cutoff, U - TH	0.000258727	kg CO2-Eq
clear-cutting, primary forest to arable land, perennial crop | land tenure, arable land, measured as carbon net primary productivity, perennial crop | Cutoff, U - BR-GO	0.000256177	kg CO2-Eq
treatment of waste wood, untreated, unsanitary landfill, moist infiltration class (300mm) | waste wood, untreated | Cutoff, U - GLO	0.000254499	kg CO2-Eq
cobalt production | ferronickel | Cutoff, U - GLO	0.00025303	kg CO2-Eq
heat and power co-generation, natural gas, conventional power plant, 100MW electrical | electricity, high voltage | Cutoff, U - CA-NB	0.000251912	kg CO2-Eq
heat and power co-generation, natural gas, combined cycle power plant, 400MW electrical | electricity, high voltage | Cutoff, U - FI	0.000248579	kg CO2-Eq
heavy fuel oil production, petroleum refinery operation | heavy fuel oil | Cutoff, U - PE	0.000247838	kg CO2-Eq
sugarcane production | sugarcane | Cutoff, U - BR-MG	0.000247721	kg CO2-Eq
natural gas, high pressure, import from NL | natural gas, high pressure | Cutoff, U - GB	0.000247118	kg CO2-Eq
market for electricity, high voltage | electricity, high voltage | Cutoff, U - AT	0.000247019	kg CO2-Eq
market for electricity, high voltage | electricity, high voltage | Cutoff, U - IQ	0.000246808	kg CO2-Eq
treatment of waste graphical paper, unsanitary landfill, dry infiltration class (100mm) | waste graphical paper | Cutoff, U - GLO	0.000246659	kg CO2-Eq
electricity production, natural gas, conventional power plant | electricity, high voltage | Cutoff, U - CN-GD	0.000246234	kg CO2-Eq
treatment of bagasse, from sugarcane, in heat and power co-generation unit, 6400kW thermal | electricity, high voltage | Cutoff, U - BR-North-eastern grid	0.000245891	kg CO2-Eq
electricity production, natural gas, conventional power plant | electricity, high voltage | Cutoff, U - UA	0.000245208	kg CO2-Eq
sugarcane production | sugarcane | Cutoff, U - BR-PR	0.000244868	kg CO2-Eq
treatment of coal gas, in power plant | electricity, high voltage | Cutoff, U - CZ	0.000244477	kg CO2-Eq
natural gas, high pressure, import from RU | natural gas, high pressure | Cutoff, U - PL	0.000244133	kg CO2-Eq
market for electricity, medium voltage | electricity, medium voltage | Cutoff, U - CA-BC	0.000243932	kg CO2-Eq
forwarding, forwarder | forwarding, forwarder | Cutoff, U - RER	0.000243337	kg CO2-Eq
market for electricity, medium voltage | electricity, medium voltage | Cutoff, U - CZ	0.000243074	kg CO2-Eq
treatment of coal gas, in power plant | electricity, high voltage | Cutoff, U - FR	0.000241413	kg CO2-Eq
heat production, lignite briquette, at stove 5-15kW | heat, central or small-scale, other than natural gas | Cutoff, U - Europe without Switzerland	0.000240635	kg CO2-Eq
treatment of waste rubber, unspecified, municipal incineration | waste rubber, unspecified | Cutoff, U - Europe without Switzerland	0.000239988	kg CO2-Eq
market for electricity, medium voltage | electricity, medium voltage | Cutoff, U - HK	0.00023862	kg CO2-Eq
electricity production, hydro, reservoir, non-alpine region | electricity, high voltage | Cutoff, U - DE	0.00023551	kg CO2-Eq
heat and power co-generation, oil | electricity, high voltage | Cutoff, U - FR	0.000235492	kg CO2-Eq
heavy fuel oil production, petroleum refinery operation | heavy fuel oil | Cutoff, U - ZA	0.000234347	kg CO2-Eq
heat and power co-generation, natural gas, combined cycle power plant, 400MW electrical | electricity, high voltage | Cutoff, U - RO	0.000233896	kg CO2-Eq
heat and power co-generation, natural gas, conventional power plant, 100MW electrical | heat, district or industrial, natural gas | Cutoff, U - TW	0.000233755	kg CO2-Eq
natural gas, high pressure, import from NO | natural gas, high pressure | Cutoff, U - BE	0.000233282	kg CO2-Eq
market for electricity, medium voltage | electricity, medium voltage | Cutoff, U - NZ	0.000231734	kg CO2-Eq
electricity production, natural gas, conventional power plant | electricity, high voltage | Cutoff, U - CN-SA	0.00023102	kg CO2-Eq
clear-cutting, primary forest to arable land, perennial crop | land tenure, arable land, measured as carbon net primary productivity, perennial crop | Cutoff, U - BR-MT	0.000230975	kg CO2-Eq
treatment of waste refinery gas, burned in flare | waste refinery gas | Cutoff, U - GLO	0.000230673	kg CO2-Eq
market for electricity, high voltage | electricity, high voltage | Cutoff, U - CZ	0.000230557	kg CO2-Eq
market for electricity, high voltage | electricity, high voltage | Cutoff, U - BE	0.00023027	kg CO2-Eq
heat and power co-generation, oil | electricity, high voltage | Cutoff, U - US-ASCC	0.000229902	kg CO2-Eq
power sawing, without catalytic converter | power sawing, without catalytic converter | Cutoff, U - RoW	0.000229495	kg CO2-Eq
heat and power co-generation, natural gas, conventional power plant, 100MW electrical | heat, district or industrial, natural gas | Cutoff, U - RS	0.000228954	kg CO2-Eq
primary zinc production from concentrate | sulfur dioxide, liquid | Cutoff, U - RoW	0.000228899	kg CO2-Eq
electricity production, natural gas, conventional power plant | electricity, high voltage | Cutoff, U - CN-NX	0.000228841	kg CO2-Eq
heat and power co-generation, natural gas, conventional power plant, 100MW electrical | electricity, high voltage | Cutoff, U - SE	0.000227946	kg CO2-Eq
electricity production, oil | electricity, high voltage | Cutoff, U - CN-NM	0.000226513	kg CO2-Eq
electricity production, oil | electricity, high voltage | Cutoff, U - CA-NS	0.000225497	kg CO2-Eq
natural gas, high pressure, import from NL | natural gas, high pressure | Cutoff, U - IT	0.000225419	kg CO2-Eq
electricity production, natural gas, conventional power plant | electricity, high voltage | Cutoff, U - CN-FJ	0.000225061	kg CO2-Eq
zinc mine operation | copper concentrate, sulfide ore | Cutoff, U - GLO	0.000224029	kg CO2-Eq
electricity production, hydro, pumped storage | electricity, high voltage | Cutoff, U - GB	0.00022377	kg CO2-Eq
electricity production, peat | electricity, high voltage | Cutoff, U - RU	0.000223168	kg CO2-Eq
market for electricity, medium voltage | electricity, medium voltage | Cutoff, U - SG	0.000222356	kg CO2-Eq
market for electricity, medium voltage | electricity, medium voltage | Cutoff, U - GR	0.000220615	kg CO2-Eq
cumene production | cumene | Cutoff, U - RoW	0.000220205	kg CO2-Eq
treatment of municipal solid waste, incineration | municipal solid waste | Cutoff, U - NL	0.000219789	kg CO2-Eq
heat and power co-generation, natural gas, combined cycle power plant, 400MW electrical | heat, district or industrial, natural gas | Cutoff, U - IR	0.000219287	kg CO2-Eq
nitric acid production, product in 50% solution state | nitric acid, without water, in 50% solution state | Cutoff, U - RU	0.000218402	kg CO2-Eq
treatment of blast furnace gas, in power plant | heat, district or industrial, other than natural gas | Cutoff, U - JP	0.000218367	kg CO2-Eq
acetic acid production, product in 98% solution state | acetic acid, without water, in 98% solution state | Cutoff, U - RoW	0.000217383	kg CO2-Eq
market for electricity, high voltage | electricity, high voltage | Cutoff, U - KZ	0.000216859	kg CO2-Eq
market for electricity, medium voltage | electricity, medium voltage | Cutoff, U - CA-SK	0.000216806	kg CO2-Eq
wood chipping, terrain chipper, diesel | wood chipping, forwarder with terrain chipper, in forest | Cutoff, U - RoW	0.000215641	kg CO2-Eq
market for electricity, medium voltage | electricity, medium voltage | Cutoff, U - KR	0.000215617	kg CO2-Eq
treatment of municipal solid waste, municipal incineration with fly ash extraction | municipal solid waste | Cutoff, U - CH	0.000214775	kg CO2-Eq
heat and power co-generation, natural gas, conventional power plant, 100MW electrical | electricity, high voltage | Cutoff, U - LT	0.000214439	kg CO2-Eq
heat and power co-generation, oil | heat, district or industrial, other than natural gas | Cutoff, U - KR	0.000213798	kg CO2-Eq
electricity production, hydro, pumped storage | electricity, high voltage | Cutoff, U - TW	0.000213318	kg CO2-Eq
heat and power co-generation, oil | electricity, high voltage | Cutoff, U - EE	0.000213262	kg CO2-Eq
market for electricity, medium voltage | electricity, medium voltage | Cutoff, U - RO	0.000212553	kg CO2-Eq
heat and power co-generation, hard coal | electricity, high voltage | Cutoff, U - IT	0.000211967	kg CO2-Eq
electricity production, natural gas, conventional power plant | electricity, high voltage | Cutoff, U - US-ASCC	0.000211508	kg CO2-Eq
heat and power co-generation, natural gas, combined cycle power plant, 400MW electrical | electricity, high voltage | Cutoff, U - HU	0.000211434	kg CO2-Eq
electricity production, natural gas, combined cycle power plant | electricity, high voltage | Cutoff, U - CN-HA	0.000209247	kg CO2-Eq
heat and power co-generation, natural gas, conventional power plant, 100MW electrical | heat, district or industrial, natural gas | Cutoff, U - PL	0.000209149	kg CO2-Eq
market for electricity, medium voltage | electricity, medium voltage | Cutoff, U - CH	0.000208957	kg CO2-Eq
cobalt production | copper concentrate, sulfide ore | Cutoff, U - GLO	0.00020798	kg CO2-Eq
market for electricity, high voltage | electricity, high voltage | Cutoff, U - FI	0.000207683	kg CO2-Eq
clefting/splitting of energy wood | clefting of energy wood | Cutoff, U - RoW	0.000206847	kg CO2-Eq
market for natural gas, high pressure | natural gas, high pressure | Cutoff, U - DK	0.000205852	kg CO2-Eq
treatment of waste wood, untreated, unsanitary landfill, dry infiltration class (100mm) | waste wood, untreated | Cutoff, U - GLO	0.000205658	kg CO2-Eq
oxidation of methanol | formaldehyde | Cutoff, U - RoW	0.000204801	kg CO2-Eq
heat and power co-generation, lignite | heat, district or industrial, other than natural gas | Cutoff, U - SK	0.000204724	kg CO2-Eq
market for electricity, medium voltage | electricity, medium voltage | Cutoff, U - LY	0.000203705	kg CO2-Eq
treatment of blast furnace gas, in power plant | heat, district or industrial, other than natural gas | Cutoff, U - CZ	0.000203096	kg CO2-Eq
heat and power co-generation, biogas, gas engine | electricity, high voltage | Cutoff, U - IT	0.00020299	kg CO2-Eq
heat and power co-generation, oil | electricity, high voltage | Cutoff, U - AT	0.000202543	kg CO2-Eq
natural gas, high pressure, import from RU | natural gas, high pressure | Cutoff, U - FR	0.000202495	kg CO2-Eq
welding, gas, steel | welding, gas, steel | Cutoff, U - RER	0.000201293	kg CO2-Eq
treatment of waste wood, untreated, open dump, wet infiltration class (500mm) | waste wood, untreated | Cutoff, U - GLO	0.000201067	kg CO2-Eq
electricity production, natural gas, conventional power plant | electricity, high voltage | Cutoff, U - CN-HL	0.000200969	kg CO2-Eq
adipic acid production | adipic acid | Cutoff, U - RER	0.000198855	kg CO2-Eq
market for electricity, medium voltage | electricity, medium voltage | Cutoff, U - PT	0.000198258	kg CO2-Eq
electricity production, natural gas, combined cycle power plant | electricity, high voltage | Cutoff, U - CZ	0.000197756	kg CO2-Eq
silicon carbide production | silicon carbide | Cutoff, U - RER	0.000195082	kg CO2-Eq
photovoltaic cell production, multi-Si wafer | photovoltaic cell, multi-Si wafer | Cutoff, U - RoW	0.000193874	kg CO2-Eq
market for electricity, high voltage | electricity, high voltage | Cutoff, U - PH	0.000192871	kg CO2-Eq
electricity production, oil | electricity, high voltage | Cutoff, U - IE	0.000191699	kg CO2-Eq
electricity production, natural gas, conventional power plant | electricity, high voltage | Cutoff, U - CN-HU	0.000191448	kg CO2-Eq
market for electricity, medium voltage | electricity, medium voltage | Cutoff, U - BY	0.000191389	kg CO2-Eq
treatment of waste bitumen, sanitary landfill | waste bitumen | Cutoff, U - Europe without Switzerland	0.000190393	kg CO2-Eq
cobalt production | copper, anode | Cutoff, U - GLO	0.000190131	kg CO2-Eq
heat and power co-generation, natural gas, combined cycle power plant, 400MW electrical | heat, district or industrial, natural gas | Cutoff, U - SK	0.000189938	kg CO2-Eq
heat and power co-generation, oil | electricity, high voltage | Cutoff, U - CZ	0.000189847	kg CO2-Eq
kerosene production, petroleum refinery operation | kerosene | Cutoff, U - Europe without Switzerland	0.000189198	kg CO2-Eq
treatment of blast furnace gas, in power plant | heat, district or industrial, other than natural gas | Cutoff, U - NL	0.000188324	kg CO2-Eq
electricity production, peat | electricity, high voltage | Cutoff, U - EE	0.000188065	kg CO2-Eq
market for electricity, medium voltage | electricity, medium voltage | Cutoff, U - MA	0.000187876	kg CO2-Eq
sugarcane production | sugarcane | Cutoff, U - BR-MS	0.000187325	kg CO2-Eq
treatment of blast furnace gas, in power plant | heat, district or industrial, other than natural gas | Cutoff, U - FR	0.000186528	kg CO2-Eq
heat and power co-generation, oil | electricity, high voltage | Cutoff, U - PT	0.000185115	kg CO2-Eq
market for electricity, medium voltage | electricity, medium voltage | Cutoff, U - HU	0.000184146	kg CO2-Eq
titanium dioxide production, chloride process | titanium dioxide | Cutoff, U - RER	0.000184035	kg CO2-Eq
transport, passenger car, medium size, diesel, EURO 3 | transport, passenger car, medium size, diesel, EURO 3 | Cutoff, U - RoW	0.000183636	kg CO2-Eq
market for electricity, high voltage, cobalt industry | electricity, high voltage, cobalt industry | Cutoff, U - GLO	0.000183185	kg CO2-Eq
synthetic fuel production, from coal, high temperature Fisher-Tropsch operations | ammonia, anhydrous, liquid | Cutoff, U - ZA	0.00018191	kg CO2-Eq
electricity production, hydro, pumped storage | electricity, high voltage | Cutoff, U - ES	0.000180379	kg CO2-Eq
clear-cutting, secondary forest to arable land, perennial crop | land tenure, arable land, measured as carbon net primary productivity, perennial crop | Cutoff, U - PH	0.00017951	kg CO2-Eq
glass fibre production | glass fibre | Cutoff, U - RER	0.000179273	kg CO2-Eq
heat and power co-generation, lignite | heat, district or industrial, other than natural gas | Cutoff, U - SI	0.000178084	kg CO2-Eq
natural gas, high pressure, import from RU | natural gas, high pressure | Cutoff, U - CZ	0.000177696	kg CO2-Eq
zeolite production, powder | zeolite, powder | Cutoff, S - RoW	0.000176083	kg CO2-Eq
kraft paper production | kraft paper | Cutoff, U - RoW	0.000175106	kg CO2-Eq
electricity production, hydro, reservoir, non-alpine region | electricity, high voltage | Cutoff, U - CA-NB	0.000174844	kg CO2-Eq
heat and power co-generation, oil | heat, district or industrial, other than natural gas | Cutoff, U - PL	0.00017483	kg CO2-Eq
heat and power co-generation, lignite | heat, district or industrial, other than natural gas | Cutoff, U - PL	0.000173807	kg CO2-Eq
heat and power co-generation, hard coal | heat, district or industrial, other than natural gas | Cutoff, U - SE	0.000173286	kg CO2-Eq
heat and power co-generation, natural gas, conventional power plant, 100MW electrical | heat, district or industrial, natural gas | Cutoff, U - SK	0.000172433	kg CO2-Eq
market for electricity, high voltage | electricity, high voltage | Cutoff, U - CL	0.000171628	kg CO2-Eq
market for electricity, medium voltage | electricity, medium voltage | Cutoff, U - OM	0.000171138	kg CO2-Eq
aluminium production, primary, liquid, Söderberg | aluminium, primary, liquid | Cutoff, U - IAI Area, South America	0.000170474	kg CO2-Eq
market for electricity, low voltage | electricity, low voltage | Cutoff, U - US-SERC	0.000170319	kg CO2-Eq
light fuel oil production, petroleum refinery operation | light fuel oil | Cutoff, U - PE	0.000169027	kg CO2-Eq
heat and power co-generation, oil | heat, district or industrial, other than natural gas | Cutoff, U - RO	0.000168987	kg CO2-Eq
sulfur hexafluoride production, liquid | sulfur hexafluoride, liquid | Cutoff, U - RER	0.000168285	kg CO2-Eq
heat and power co-generation, oil | electricity, high voltage | Cutoff, U - HR	0.000168253	kg CO2-Eq
toluene production, liquid | toluene, liquid | Cutoff, U - RER	0.000168158	kg CO2-Eq
electricity production, oil | electricity, high voltage | Cutoff, U - CN-SD	0.000167663	kg CO2-Eq
electricity production, hydro, reservoir, non-alpine region | electricity, high voltage | Cutoff, U - TZ	0.000166594	kg CO2-Eq
tin production | tin | Cutoff, U - RoW	0.000166528	kg CO2-Eq
market for electricity, high voltage | electricity, high voltage | Cutoff, U - CO	0.000165242	kg CO2-Eq
electricity production, oil | electricity, high voltage | Cutoff, U - CN-JS	0.000164733	kg CO2-Eq
heat and power co-generation, oil | heat, district or industrial, other than natural gas | Cutoff, U - SK	0.000164522	kg CO2-Eq
electricity production, natural gas, conventional power plant | electricity, high voltage | Cutoff, U - CN-JL	0.000164257	kg CO2-Eq
market for electricity, high voltage | electricity, high voltage | Cutoff, U - BR-Mid-western grid	0.000163967	kg CO2-Eq
electricity production, hydro, reservoir, non-alpine region | electricity, high voltage | Cutoff, U - PT	0.000162663	kg CO2-Eq
liquefied petroleum gas production, petroleum refinery operation | liquefied petroleum gas | Cutoff, U - Europe without Switzerland	0.000161936	kg CO2-Eq
land use change, annual crop | land use change, annual crop | Cutoff, U - BR-MT	0.000161791	kg CO2-Eq
1,1-difluoroethane production, HFC-152a | 1,1-difluoroethane, HFC-152a | Cutoff, U - RoW	0.000161413	kg CO2-Eq
transport, passenger car, medium size, diesel, EURO 4 | transport, passenger car, medium size, diesel, EURO 4 | Cutoff, U - RoW	0.000161389	kg CO2-Eq
electricity production, oil | electricity, high voltage | Cutoff, U - MK	0.00016106	kg CO2-Eq
natural gas, high pressure, import from RU | natural gas, high pressure | Cutoff, U - HU	0.000161014	kg CO2-Eq
market for electricity, high voltage | electricity, high voltage | Cutoff, U - DZ	0.000160324	kg CO2-Eq
market for electricity, high voltage | electricity, high voltage | Cutoff, U - RO	0.000156596	kg CO2-Eq
electricity production, natural gas, combined cycle power plant | electricity, high voltage | Cutoff, U - IN-GA	0.00015646	kg CO2-Eq
hard coal preparation, coal washing | hard coal | Cutoff, U - ZA	0.000155898	kg CO2-Eq
market for natural gas, high pressure | natural gas, high pressure | Cutoff, U - SE	0.000155166	kg CO2-Eq
heat and power co-generation, wood chips, 6667 kW, state-of-the-art 2014 | electricity, high voltage | Cutoff, U - JP	0.000155028	kg CO2-Eq
sulfur production, petroleum refinery operation | sulfur | Cutoff, U - BR	0.000154944	kg CO2-Eq
market for electricity, medium voltage | electricity, medium voltage | Cutoff, U - RS	0.000153827	kg CO2-Eq
market for electricity, high voltage | electricity, high voltage | Cutoff, U - PT	0.000153438	kg CO2-Eq
polyethylene production, high density, granulate | polyethylene, high density, granulate | Cutoff, U - RER	0.000153215	kg CO2-Eq
electricity production, oil | electricity, high voltage | Cutoff, U - CA-NT	0.000153198	kg CO2-Eq
soybean production | soybean | Cutoff, U - US	0.000152897	kg CO2-Eq
heat and power co-generation, oil | heat, district or industrial, other than natural gas | Cutoff, U - NL	0.000152629	kg CO2-Eq
treatment of waste graphical paper, unsanitary landfill, very wet infiltration class (1000mm) | waste graphical paper | Cutoff, U - GLO	0.000151991	kg CO2-Eq
market for electricity, medium voltage | electricity, medium voltage | Cutoff, U - BG	0.000151815	kg CO2-Eq
electricity production, natural gas, conventional power plant | electricity, high voltage | Cutoff, U - CN-HN	0.000151405	kg CO2-Eq
market for electricity, high voltage | electricity, high voltage | Cutoff, U - KW	0.000150074	kg CO2-Eq
natural gas, high pressure, import from NL | natural gas, high pressure | Cutoff, U - FR	0.000149206	kg CO2-Eq
heat and power co-generation, natural gas, conventional power plant, 100MW electrical | heat, district or industrial, natural gas | Cutoff, U - CA-SK	0.000148681	kg CO2-Eq
natural gas, high pressure, import from RU | natural gas, high pressure | Cutoff, U - AT	0.000147735	kg CO2-Eq
heat and power co-generation, natural gas, conventional power plant, 100MW electrical | electricity, high voltage | Cutoff, U - MK	0.000147602	kg CO2-Eq
treatment of waste paperboard, unsanitary landfill, moist infiltration class (300mm) | waste paperboard | Cutoff, U - GLO	0.000146992	kg CO2-Eq
treatment of residue from mechanical treatment, industrial device, municipal waste incineration | residue from mechanical treatment, industrial device | Cutoff, U - RoW	0.000145942	kg CO2-Eq
electricity production, natural gas, conventional power plant | electricity, high voltage | Cutoff, U - CN-GS	0.00014447	kg CO2-Eq
heat and power co-generation, oil | electricity, high voltage | Cutoff, U - SE	0.000143318	kg CO2-Eq
chlorodifluoromethane production | chlorodifluoromethane | Cutoff, U - NL	0.000142526	kg CO2-Eq
electricity production, natural gas, conventional power plant | electricity, high voltage | Cutoff, U - CN-JX	0.000141343	kg CO2-Eq
electricity production, hydro, pumped storage | electricity, high voltage | Cutoff, U - PT	0.000141	kg CO2-Eq
heat and power co-generation, natural gas, conventional power plant, 100MW electrical | heat, district or industrial, natural gas | Cutoff, U - US-ASCC	0.000140707	kg CO2-Eq
cobalt production | sulfuric acid | Cutoff, U - GLO	0.000140437	kg CO2-Eq
market for electricity, low voltage | electricity, low voltage | Cutoff, U - US-RFC	0.000140109	kg CO2-Eq
heat and power co-generation, wood chips, 6667 kW, state-of-the-art 2014 | electricity, high voltage | Cutoff, U - US-WECC	0.000139929	kg CO2-Eq
market for electricity, high voltage | electricity, high voltage | Cutoff, U - GR	0.00013966	kg CO2-Eq
cobalt production | nickel, class 1 | Cutoff, U - GLO	0.000139478	kg CO2-Eq
natural gas production | sulfur | Cutoff, U - CA-AB	0.000138947	kg CO2-Eq
market for electricity, high voltage, aluminium industry | electricity, high voltage, aluminium industry | Cutoff, U - CN	0.00013863	kg CO2-Eq
market for electricity, low voltage | electricity, low voltage | Cutoff, U - CA-QC	0.000138629	kg CO2-Eq
transport, passenger car, medium size, petrol, EURO 3 | transport, passenger car, medium size, petrol, EURO 3 | Cutoff, U - RoW	0.00013846	kg CO2-Eq
treatment of coal gas, in power plant | electricity, high voltage | Cutoff, U - DE	0.000138171	kg CO2-Eq
treatment of municipal solid waste, incineration | municipal solid waste | Cutoff, U - BE	0.00013744	kg CO2-Eq
market for electricity, medium voltage | electricity, medium voltage | Cutoff, U - DK	0.000137381	kg CO2-Eq
natural gas, high pressure, import from RU | natural gas, high pressure | Cutoff, U - SK	0.000137246	kg CO2-Eq
market for electricity, medium voltage | electricity, medium voltage | Cutoff, U - AT	0.00013631	kg CO2-Eq
land use change, perennial crop | land use change, perennial crop | Cutoff, U - ID	0.000136164	kg CO2-Eq
market for electricity, high voltage | electricity, high voltage | Cutoff, U - CA-SK	0.000136111	kg CO2-Eq
treatment of municipal solid waste, incineration | municipal solid waste | Cutoff, U - SE	0.000135779	kg CO2-Eq
wood chipping, terrain chipper, diesel | wood chipping, forwarder with terrain chipper, in forest | Cutoff, U - RER	0.000135503	kg CO2-Eq
heat production, hard coal coke, stove 5-15kW | heat, central or small-scale, other than natural gas | Cutoff, U - Europe without Switzerland	0.000135053	kg CO2-Eq
chlor-alkali electrolysis, membrane cell | chlorine, gaseous | Cutoff, U - RER	0.000134892	kg CO2-Eq
heat and power co-generation, oil | electricity, high voltage | Cutoff, U - RU	0.000134855	kg CO2-Eq
treatment of waste paint, municipal incineration | waste paint | Cutoff, U - RoW	0.000134754	kg CO2-Eq
heat and power co-generation, natural gas, combined cycle power plant, 400MW electrical | heat, district or industrial, natural gas | Cutoff, U - FI	0.000133832	kg CO2-Eq
sugarcane transfer, by dump cart | sugarcane transfer, by dump cart | Cutoff, U - BR	0.000133664	kg CO2-Eq
heat and power co-generation, natural gas, conventional power plant, 100MW electrical | heat, district or industrial, natural gas | Cutoff, U - HR	0.000133189	kg CO2-Eq
land use change, perennial crop | land use change, perennial crop | Cutoff, U - MY	0.000132976	kg CO2-Eq
plywood production | wood chips, dry, measured as dry mass | Cutoff, U - RoW	0.000132671	kg CO2-Eq
pitch production, petroleum refinery operation | pitch | Cutoff, U - PE	0.000132654	kg CO2-Eq
aluminium production, primary, liquid, Söderberg | aluminium, primary, liquid | Cutoff, U - IAI Area, EU27 & EFTA	0.000132287	kg CO2-Eq
market for electricity, high voltage | electricity, high voltage | Cutoff, U - HU	0.000132114	kg CO2-Eq
electricity production, oil | electricity, high voltage | Cutoff, U - BG	0.000131919	kg CO2-Eq
transport, freight train, electricity | transport, freight train | Cutoff, U - ZA	0.000131703	kg CO2-Eq
market for electricity, medium voltage | electricity, medium voltage | Cutoff, U - NG	0.000131059	kg CO2-Eq
treatment of waste paperboard, open dump, wet infiltration class (500mm) | waste paperboard | Cutoff, U - GLO	0.000130929	kg CO2-Eq
electricity production, natural gas, conventional power plant | electricity, high voltage | Cutoff, U - CN-SH	0.00013063	kg CO2-Eq
electricity production, hydro, pumped storage | electricity, high voltage | Cutoff, U - UA	0.000130183	kg CO2-Eq
phenol production, from cumene | phenol | Cutoff, U - RoW	0.000130035	kg CO2-Eq
electricity production, hydro, pumped storage | electricity, high voltage | Cutoff, U - CN-ZJ	0.000129953	kg CO2-Eq
liquid manure spreading, by vacuum tanker | liquid manure spreading, by vacuum tanker | Cutoff, U - RoW	0.000129866	kg CO2-Eq
treatment of municipal solid waste, incineration | municipal solid waste | Cutoff, U - DK	0.000129759	kg CO2-Eq
n-olefins production | n-olefins | Cutoff, U - RER	0.000129667	kg CO2-Eq
heat and power co-generation, oil | heat, district or industrial, other than natural gas | Cutoff, U - ES	0.000129643	kg CO2-Eq
synthetic fuel production, from coal, high temperature Fisher-Tropsch operations | methanol | Cutoff, U - ZA	0.000129019	kg CO2-Eq
transport, passenger car, small size, petrol, EURO 3 | transport, passenger car, small size, petrol, EURO 3 | Cutoff, U - RoW	0.000128607	kg CO2-Eq
electricity production, oil | electricity, high voltage | Cutoff, U - CN-SX	0.000128562	kg CO2-Eq
heat and power co-generation, hard coal | heat, district or industrial, other than natural gas | Cutoff, U - NL	0.00012816	kg CO2-Eq
market for electricity, high voltage | electricity, high voltage | Cutoff, U - UZ	0.000127973	kg CO2-Eq
heat and power co-generation, hard coal | heat, district or industrial, other than natural gas | Cutoff, U - SK	0.000127885	kg CO2-Eq
treatment of blast furnace gas, in power plant | heat, district or industrial, other than natural gas | Cutoff, U - BE	0.000127114	kg CO2-Eq
polyol production | polyol | Cutoff, U - RER	0.000127087	kg CO2-Eq
phenol production | phenol | Cutoff, U - RoW	0.000127021	kg CO2-Eq
treatment of coal gas, in power plant | electricity, high voltage | Cutoff, U - NL	0.000126726	kg CO2-Eq
heat and power co-generation, natural gas, conventional power plant, 100MW electrical | heat, district or industrial, natural gas | Cutoff, U - BG	0.00012569	kg CO2-Eq
natural gas, high pressure, import from GB | natural gas, high pressure | Cutoff, U - IE	0.000124862	kg CO2-Eq
electricity production, hydro, pumped storage | electricity, high voltage | Cutoff, U - IN-GJ	0.000124566	kg CO2-Eq
natural gas, high pressure, import from NL | natural gas, high pressure | Cutoff, U - BE	0.000124374	kg CO2-Eq
chlor-alkali electrolysis, diaphragm cell | chlorine, gaseous | Cutoff, U - RoW	0.000123874	kg CO2-Eq
market for electricity, high voltage | electricity, high voltage | Cutoff, U - BG	0.000123828	kg CO2-Eq
kerosene production, petroleum refinery operation | kerosene | Cutoff, U - IN	0.000123289	kg CO2-Eq
treatment of refinery sludge, hazardous waste incineration | refinery sludge | Cutoff, U - CH	0.000123103	kg CO2-Eq
treatment of refinery sludge, hazardous waste incineration, with energy recovery | refinery sludge | Cutoff, U - CH	0.000123103	kg CO2-Eq
electricity production, oil | electricity, high voltage | Cutoff, U - CN-HE	0.000123051	kg CO2-Eq
market for electricity, high voltage | electricity, high voltage | Cutoff, U - RS	0.000121928	kg CO2-Eq
heavy mineral sand quarry operation and titania slag production | pig iron | Cutoff, U - ZA	0.000121808	kg CO2-Eq
electricity production, hydro, reservoir, tropical region | electricity, high voltage | Cutoff, U - RoW	0.000121648	kg CO2-Eq
treatment of municipal solid waste, incineration | municipal solid waste | Cutoff, U - AT	0.000120746	kg CO2-Eq
market for electricity, medium voltage | electricity, medium voltage | Cutoff, U - EC	0.000120207	kg CO2-Eq
bisphenol A production, powder | bisphenol A, powder | Cutoff, U - RoW	0.000119706	kg CO2-Eq
primary zinc production from concentrate | gold | Cutoff, U - RoW	0.000119504	kg CO2-Eq
market for electricity, medium voltage | electricity, medium voltage | Cutoff, U - IE	0.000119274	kg CO2-Eq
market for electricity, high voltage | electricity, high voltage | Cutoff, U - IL	0.000119225	kg CO2-Eq
heavy mineral sand quarry operation and titania slag production | rutile, 95% titanium dioxide | Cutoff, U - ZA	0.000118872	kg CO2-Eq
market for electricity, medium voltage | electricity, medium voltage | Cutoff, U - IS	0.0001182	kg CO2-Eq
heat and power co-generation, oil | electricity, high voltage | Cutoff, U - DK	0.000117471	kg CO2-Eq
treatment of blast furnace gas, in power plant | heat, district or industrial, other than natural gas | Cutoff, U - KR	0.000117222	kg CO2-Eq
electricity production, oil | electricity, high voltage | Cutoff, U - CO	0.000116731	kg CO2-Eq
electricity production, natural gas, conventional power plant | electricity, high voltage | Cutoff, U - CN-TJ	0.00011629	kg CO2-Eq
treatment of municipal solid waste, sanitary landfill | municipal solid waste | Cutoff, U - CA-QC	0.000116046	kg CO2-Eq
electricity production, oil | electricity, high voltage | Cutoff, U - HU	0.000115796	kg CO2-Eq
treatment of waste graphical paper, open dump, dry infiltration class (100mm) | waste graphical paper | Cutoff, U - GLO	0.000115652	kg CO2-Eq
electricity production, natural gas, conventional power plant | electricity, high voltage | Cutoff, U - CN-SC	0.00011524	kg CO2-Eq
heat and power co-generation, oil | heat, district or industrial, other than natural gas | Cutoff, U - LT	0.000115125	kg CO2-Eq
magnesium production, pidgeon process | magnesium | Cutoff, U - CN	0.000115113	kg CO2-Eq
heat and power co-generation, natural gas, conventional power plant, 100MW electrical | electricity, high voltage | Cutoff, U - US-ASCC	0.000115003	kg CO2-Eq
heat and power co-generation, wood chips, 6667 kW, state-of-the-art 2014 | electricity, high voltage | Cutoff, U - DE	0.000114844	kg CO2-Eq
market for electricity, high voltage | electricity, high voltage | Cutoff, U - BD	0.00011466	kg CO2-Eq
market for electricity, high voltage | electricity, high voltage | Cutoff, U - PE	0.000114639	kg CO2-Eq
ground granulated blast furnace slag production | ground granulated blast furnace slag | Cutoff, U - IN	0.00011379	kg CO2-Eq
market for electricity, medium voltage | electricity, medium voltage | Cutoff, U - CA-MB	0.000113771	kg CO2-Eq
heat and power co-generation, natural gas, combined cycle power plant, 400MW electrical | heat, district or industrial, natural gas | Cutoff, U - RO	0.000113608	kg CO2-Eq
market for electricity, medium voltage | electricity, medium voltage | Cutoff, U - SK	0.000113592	kg CO2-Eq
market for electricity, low voltage | electricity, low voltage | Cutoff, U - US-WECC	0.000112007	kg CO2-Eq
transport, passenger car, medium size, diesel, EURO 5 | transport, passenger car, medium size, diesel, EURO 5 | Cutoff, U - RoW	0.000111756	kg CO2-Eq
market for electricity, high voltage | electricity, high voltage | Cutoff, U - DK	0.000111691	kg CO2-Eq
treatment of coal gas, in power plant | electricity, high voltage | Cutoff, U - IT	0.000111235	kg CO2-Eq
heat and power co-generation, oil | heat, district or industrial, other than natural gas | Cutoff, U - GB	0.000111029	kg CO2-Eq
polyethylene production, low density, granulate | polyethylene, low density, granulate | Cutoff, U - RER	0.000110284	kg CO2-Eq
liquefied petroleum gas production, petroleum refinery operation | liquefied petroleum gas | Cutoff, U - IN	0.000110127	kg CO2-Eq
market for electricity, low voltage | electricity, low voltage | Cutoff, U - RU	0.000110108	kg CO2-Eq
treatment of blast furnace gas, in power plant | heat, district or industrial, other than natural gas | Cutoff, U - AT	0.00011005	kg CO2-Eq
electricity production, hydro, pumped storage | electricity, high voltage | Cutoff, U - CA-ON	0.00010991	kg CO2-Eq
electricity production, natural gas, combined cycle power plant | electricity, high voltage | Cutoff, U - IN-PY	0.000109872	kg CO2-Eq
treatment of blast furnace gas, in power plant | heat, district or industrial, other than natural gas | Cutoff, U - RU	0.000109745	kg CO2-Eq
ground granulated blast furnace slag production | ground granulated blast furnace slag | Cutoff, U - RoW	0.000109589	kg CO2-Eq
market for electricity, high voltage | electricity, high voltage | Cutoff, U - CA-MB	0.000109315	kg CO2-Eq
electricity production, oil | electricity, high voltage | Cutoff, U - CN-HB	0.000108782	kg CO2-Eq
cumene production | cumene | Cutoff, U - RER	0.00010875	kg CO2-Eq
steel production, electric, low-alloyed | steel, low-alloyed | Cutoff, U - CH	0.000107868	kg CO2-Eq
heat and power co-generation, wood chips, 6667 kW, state-of-the-art 2014 | electricity, high voltage | Cutoff, U - US-NPCC	0.000106756	kg CO2-Eq
clear-cutting, primary forest to arable land, annual crop | land tenure, arable land, measured as carbon net primary productivity, annual crop | Cutoff, U - AR	0.000105803	kg CO2-Eq
smelting of copper concentrate, sulfide ore | copper, anode | Cutoff, U - CL	0.000105696	kg CO2-Eq
concrete production 25MPa | concrete, 25MPa | Cutoff, U - RoW	0.000105309	kg CO2-Eq
zinc mine operation | lime | Cutoff, U - GLO	0.000105256	kg CO2-Eq
market for electricity, high voltage | electricity, high voltage | Cutoff, U - PY	0.000105099	kg CO2-Eq
market for electricity, high voltage | electricity, high voltage | Cutoff, U - SK	0.000104845	kg CO2-Eq
electricity production, natural gas, conventional power plant | electricity, high voltage | Cutoff, U - CN-GZ	0.000102977	kg CO2-Eq
electricity production, hydro, pumped storage | electricity, high voltage | Cutoff, U - CN-GD	0.0001029	kg CO2-Eq
land use change, annual crop | land use change, annual crop | Cutoff, U - AR	0.000102823	kg CO2-Eq
treatment of bagasse, from sugarcane, in heat and power co-generation unit, 6400kW thermal | electricity, high voltage | Cutoff, U - BR-Mid-western grid	0.000102748	kg CO2-Eq
market for electricity, medium voltage | electricity, medium voltage | Cutoff, U - MM	0.000102687	kg CO2-Eq
electricity production, hydro, pumped storage | electricity, high voltage | Cutoff, U - AR	0.000102524	kg CO2-Eq
electricity production, hydro, pumped storage | electricity, high voltage | Cutoff, U - RU	0.000100991	kg CO2-Eq
market for electricity, high voltage | electricity, high voltage | Cutoff, U - HK	0.000100818	kg CO2-Eq
electricity production, hydro, pumped storage | electricity, high voltage | Cutoff, U - LU	0.000100801	kg CO2-Eq
electricity production, natural gas, conventional power plant | electricity, high voltage | Cutoff, U - SK	0.000100151	kg CO2-Eq
market for electricity, medium voltage | electricity, medium voltage | Cutoff, U - AZ	0.000100037	kg CO2-Eq
market for electricity, high voltage | electricity, high voltage | Cutoff, U - NZ	9.97873e-05	kg CO2-Eq
market for electricity, high voltage | electricity, high voltage | Cutoff, U - LY	9.97508e-05	kg CO2-Eq
heat production, propane, at industrial furnace >100kW | heat, district or industrial, other than natural gas | Cutoff, U - CA-QC	9.94492e-05	kg CO2-Eq
treatment of municipal solid waste, incineration | municipal solid waste | Cutoff, U - PL	9.94215e-05	kg CO2-Eq
transport, freight train, electricity | transport, freight train | Cutoff, U - CH	9.92927e-05	kg CO2-Eq
electricity production, natural gas, conventional power plant | electricity, high voltage | Cutoff, U - RO	9.90825e-05	kg CO2-Eq
treatment of waste wood, untreated, open dump, dry infiltration class (100mm) | waste wood, untreated | Cutoff, U - GLO	9.89036e-05	kg CO2-Eq
butene production, mixed | butene, mixed | Cutoff, U - RoW	9.86305e-05	kg CO2-Eq
pitch production, petroleum refinery operation | pitch | Cutoff, U - ZA	9.8379e-05	kg CO2-Eq
chlor-alkali electrolysis, diaphragm cell | sodium hydroxide, without water, in 50% solution state | Cutoff, U - RoW	9.7806e-05	kg CO2-Eq
market for electricity, medium voltage | electricity, medium voltage | Cutoff, U - CU	9.73227e-05	kg CO2-Eq
treatment of municipal solid waste, incineration | municipal solid waste | Cutoff, U - NO	9.69164e-05	kg CO2-Eq
heat and power co-generation, hard coal | electricity, high voltage | Cutoff, U - NO	9.6887e-05	kg CO2-Eq
electricity production, natural gas, conventional power plant | electricity, high voltage | Cutoff, U - CN-CQ	9.68846e-05	kg CO2-Eq
electricity production, natural gas, conventional power plant | electricity, high voltage | Cutoff, U - IN-GJ	9.59186e-05	kg CO2-Eq
burnt shale production | burnt shale | Cutoff, S - RoW	9.58735e-05	kg CO2-Eq
treatment of blast furnace gas, in power plant | heat, district or industrial, other than natural gas | Cutoff, U - SE	9.55759e-05	kg CO2-Eq
treatment of waste wood, untreated, unsanitary landfill, very wet infiltration class (1000mm) | waste wood, untreated | Cutoff, U - GLO	9.54735e-05	kg CO2-Eq
natural gas, high pressure, import from NO | natural gas, high pressure | Cutoff, U - CZ	9.5232e-05	kg CO2-Eq
treatment of bagasse, from sugarcane, in heat and power co-generation unit, 6400kW thermal | electricity, high voltage | Cutoff, U - BR-Southern grid	9.46895e-05	kg CO2-Eq
copper mine operation and beneficiation, sulfide ore | copper concentrate, sulfide ore | Cutoff, U - CA	9.45171e-05	kg CO2-Eq
treatment of spent solvent mixture, hazardous waste incineration | spent solvent mixture | Cutoff, U - Europe without Switzerland	9.42442e-05	kg CO2-Eq
treatment of spent solvent mixture, hazardous waste incineration, with energy recovery | spent solvent mixture | Cutoff, U - Europe without Switzerland	9.42442e-05	kg CO2-Eq
treatment of bilge oil, hazardous waste incineration | bilge oil | Cutoff, U - RoW	9.40696e-05	kg CO2-Eq
treatment of bilge oil, hazardous waste incineration, with energy recovery | bilge oil | Cutoff, U - RoW	9.40696e-05	kg CO2-Eq
market for electricity, medium voltage | electricity, medium voltage | Cutoff, U - TN	9.40017e-05	kg CO2-Eq
heat and power co-generation, oil | heat, district or industrial, other than natural gas | Cutoff, U - FR	9.38917e-05	kg CO2-Eq
transport, passenger car, medium size, petrol, EURO 4 | transport, passenger car, medium size, petrol, EURO 4 | Cutoff, U - RoW	9.31935e-05	kg CO2-Eq
styrene production | styrene | Cutoff, U - RoW	9.30742e-05	kg CO2-Eq
electricity production, hydro, reservoir, alpine region | electricity, high voltage | Cutoff, U - NO	9.25721e-05	kg CO2-Eq
electricity production, hydro, pumped storage | electricity, high voltage | Cutoff, U - CZ	9.25559e-05	kg CO2-Eq
treatment of waste paperboard, unsanitary landfill, dry infiltration class (100mm) | waste paperboard | Cutoff, U - GLO	9.20633e-05	kg CO2-Eq
coconut production, dehusked | coconut, dehusked | Cutoff, U - PH	9.19629e-05	kg CO2-Eq
polystyrene production, high impact | polystyrene, high impact | Cutoff, U - RoW	9.14795e-05	kg CO2-Eq
natural gas, high pressure, import from NO | natural gas, high pressure | Cutoff, U - ES	9.14103e-05	kg CO2-Eq
heat and power co-generation, wood chips, 6667 kW, state-of-the-art 2014 | electricity, high voltage | Cutoff, U - SE	9.13357e-05	kg CO2-Eq
transport, passenger car, small size, petrol, EURO 4 | transport, passenger car, small size, petrol, EURO 4 | Cutoff, U - RoW	9.12796e-05	kg CO2-Eq
ethanolamine production | monoethanolamine | Cutoff, U - RoW	9.09709e-05	kg CO2-Eq
treatment of waste graphical paper, unsanitary landfill, hyperarid infiltration class (-250mm) | waste graphical paper | Cutoff, U - GLO	9.03961e-05	kg CO2-Eq
electricity production, hydro, reservoir, alpine region | electricity, high voltage | Cutoff, U - CA-BC	9.02757e-05	kg CO2-Eq
heat and power co-generation, natural gas, combined cycle power plant, 400MW electrical | electricity, high voltage | Cutoff, U - BG	9.00403e-05	kg CO2-Eq
market for electricity, high voltage | electricity, high voltage | Cutoff, U - SG	8.99122e-05	kg CO2-Eq
electricity production, hydro, pumped storage | electricity, high voltage | Cutoff, U - BE	8.98542e-05	kg CO2-Eq
clear-cutting, primary forest to arable land, annual crop | land tenure, arable land, measured as carbon net primary productivity, annual crop | Cutoff, U - BR-RS	8.98361e-05	kg CO2-Eq
treatment of municipal solid waste, incineration | municipal solid waste | Cutoff, U - FI	8.97655e-05	kg CO2-Eq
market for electricity, medium voltage | electricity, medium voltage | Cutoff, U - IN-North-eastern grid	8.96289e-05	kg CO2-Eq
electricity production, oil | electricity, high voltage | Cutoff, U - CN-ZJ	8.93542e-05	kg CO2-Eq
natural gas, high pressure, import from RU | natural gas, high pressure | Cutoff, U - FI	8.92401e-05	kg CO2-Eq
heat production, light fuel oil, at boiler 10kW, non-modulating | heat, central or small-scale, other than natural gas | Cutoff, U - CH	8.88592e-05	kg CO2-Eq
market for electricity, low voltage | electricity, low voltage | Cutoff, U - IR	8.86988e-05	kg CO2-Eq
market for electricity, medium voltage | electricity, medium voltage | Cutoff, U - TM	8.86891e-05	kg CO2-Eq
market for electricity, medium voltage | electricity, medium voltage | Cutoff, U - JO	8.86523e-05	kg CO2-Eq
heat and power co-generation, natural gas, combined cycle power plant, 400MW electrical | heat, district or industrial, natural gas | Cutoff, U - LU	8.80097e-05	kg CO2-Eq
heat and power co-generation, wood chips, 6667 kW, state-of-the-art 2014 | electricity, high voltage | Cutoff, U - DK	8.77046e-05	kg CO2-Eq
heat and power co-generation, oil | heat, district or industrial, other than natural gas | Cutoff, U - AT	8.73171e-05	kg CO2-Eq
market for electricity, high voltage | electricity, high voltage | Cutoff, U - BY	8.72946e-05	kg CO2-Eq
market for electricity, medium voltage | electricity, medium voltage | Cutoff, U - MZ	8.68151e-05	kg CO2-Eq
citric acid production | citric acid | Cutoff, S - CN	8.67821e-05	kg CO2-Eq
petroleum production, onshore | petroleum | Cutoff, U - RoW	8.65221e-05	kg CO2-Eq
heat and power co-generation, oil | electricity, high voltage | Cutoff, U - FI	8.63555e-05	kg CO2-Eq
market for petroleum | petroleum | Cutoff, U - GLO	8.62342e-05	kg CO2-Eq
heat and power co-generation, natural gas, conventional power plant, 100MW electrical | heat, district or industrial, natural gas | Cutoff, U - GR	8.60855e-05	kg CO2-Eq
market for electricity, high voltage | electricity, high voltage | Cutoff, U - MA	8.60495e-05	kg CO2-Eq
market for electricity, medium voltage | electricity, medium voltage | Cutoff, U - BH	8.59316e-05	kg CO2-Eq
petroleum refinery operation | heavy fuel oil | Cutoff, U - CH	8.52927e-05	kg CO2-Eq
treatment of waste polyvinylchloride, municipal incineration with fly ash extraction | waste polyvinylchloride | Cutoff, U - CH	8.48467e-05	kg CO2-Eq
electricity production, hydro, reservoir, non-alpine region | electricity, high voltage | Cutoff, U - SK	8.45724e-05	kg CO2-Eq
sugarcane processing, modern autonomous plant | electricity, high voltage | Cutoff, U - BR	8.44166e-05	kg CO2-Eq
electricity production, oil | electricity, high voltage | Cutoff, U - CN-XJ	8.39273e-05	kg CO2-Eq
heat production, light fuel oil, at boiler 100kW condensing, non-modulating | heat, central or small-scale, other than natural gas | Cutoff, U - CH	8.35277e-05	kg CO2-Eq
heat production, light fuel oil, at boiler 10kW condensing, non-modulating | heat, central or small-scale, other than natural gas | Cutoff, U - CH	8.35277e-05	kg CO2-Eq
heat and power co-generation, oil | electricity, high voltage | Cutoff, U - GR	8.31366e-05	kg CO2-Eq
smelting of copper concentrate, sulfide ore | copper, anode | Cutoff, U - JP	8.31185e-05	kg CO2-Eq
market for electricity, medium voltage | electricity, medium voltage | Cutoff, U - TJ	8.22817e-05	kg CO2-Eq
sugarcane production | sugarcane | Cutoff, U - BR-MT	8.19721e-05	kg CO2-Eq
heat and power co-generation, natural gas, combined cycle power plant, 400MW electrical | heat, district or industrial, natural gas | Cutoff, U - DE	8.1931e-05	kg CO2-Eq
electricity production, natural gas, combined cycle power plant | electricity, high voltage | Cutoff, U - SK	8.14021e-05	kg CO2-Eq
copper mine operation and beneficiation, sulfide ore | copper concentrate, sulfide ore | Cutoff, U - US	8.10383e-05	kg CO2-Eq
1,1-difluoroethane production, HFC-152a | 1,1-difluoroethane, HFC-152a | Cutoff, U - US	8.07065e-05	kg CO2-Eq
market for electricity, medium voltage | electricity, medium voltage | Cutoff, U - SY	8.06451e-05	kg CO2-Eq
market for electricity, medium voltage | electricity, medium voltage | Cutoff, U - PY	8.05988e-05	kg CO2-Eq
synthetic fuel production, from coal, high temperature Fisher-Tropsch operations | methyl ethyl ketone | Cutoff, U - ZA	8.02574e-05	kg CO2-Eq
market for electricity, low voltage | electricity, low voltage | Cutoff, U - BR-South-eastern grid	8.00077e-05	kg CO2-Eq
electricity production, oil | electricity, high voltage | Cutoff, U - BA	7.97341e-05	kg CO2-Eq
market for electricity, medium voltage | electricity, medium voltage | Cutoff, U - DO	7.96164e-05	kg CO2-Eq
zeolite production, powder | zeolite, powder | Cutoff, S - RER	7.9546e-05	kg CO2-Eq
diesel production, low-sulfur, petroleum refinery operation | diesel, low-sulfur | Cutoff, U - PE	7.94866e-05	kg CO2-Eq
anaerobic digestion of manure | biogas | Cutoff, U - CH	7.94178e-05	kg CO2-Eq
heat and power co-generation, natural gas, conventional power plant, 100MW electrical | heat, district or industrial, natural gas | Cutoff, U - CA-NB	7.88079e-05	kg CO2-Eq
heat and power co-generation, lignite | heat, district or industrial, other than natural gas | Cutoff, U - GR	7.87956e-05	kg CO2-Eq
market for electricity, high voltage | electricity, high voltage | Cutoff, U - IE	7.8194e-05	kg CO2-Eq
market for electricity, medium voltage | electricity, medium voltage | Cutoff, U - HR	7.78295e-05	kg CO2-Eq
seed-cotton production, conventional | seed-cotton | Cutoff, U - IN-GJ	7.73066e-05	kg CO2-Eq
heat and power co-generation, wood chips, 6667 kW, state-of-the-art 2014 | electricity, high voltage | Cutoff, U - IT	7.71693e-05	kg CO2-Eq
electricity production, oil | electricity, high voltage | Cutoff, U - CN-AH	7.71478e-05	kg CO2-Eq
photovoltaic cell production, single-Si wafer | photovoltaic cell, single-Si wafer | Cutoff, U - RoW	7.71089e-05	kg CO2-Eq
market for electricity, low voltage | electricity, low voltage | Cutoff, U - CN-CSG	7.70977e-05	kg CO2-Eq
heat and power co-generation, wood chips, 6667 kW, state-of-the-art 2014 | electricity, high voltage | Cutoff, U - US-MRO	7.68915e-05	kg CO2-Eq
transport, passenger car, medium size, petrol, EURO 5 | transport, passenger car, medium size, petrol, EURO 5 | Cutoff, U - RoW	7.64792e-05	kg CO2-Eq
natural gas, high pressure, import from RU | natural gas, high pressure | Cutoff, U - GR	7.61672e-05	kg CO2-Eq
sodium dichromate production | sodium dichromate | Cutoff, U - RoW	7.61384e-05	kg CO2-Eq
market for electricity, medium voltage | electricity, medium voltage | Cutoff, U - ZM	7.60652e-05	kg CO2-Eq
heat and power co-generation, oil | heat, district or industrial, other than natural gas | Cutoff, U - SE	7.59837e-05	kg CO2-Eq
phosphate rock beneficiation | phosphate rock, beneficiated | Cutoff, U - RER	7.57586e-05	kg CO2-Eq
market for electricity, low voltage | electricity, low voltage | Cutoff, U - TW	7.45848e-05	kg CO2-Eq
market for electricity, high voltage | electricity, high voltage | Cutoff, U - OM	7.44784e-05	kg CO2-Eq
market for electricity, medium voltage | electricity, medium voltage | Cutoff, U - SD	7.42839e-05	kg CO2-Eq
transport, passenger car, large size, petrol, EURO 3 | transport, passenger car, large size, petrol, EURO 3 | Cutoff, U - RoW	7.41319e-05	kg CO2-Eq
heat and power co-generation, wood chips, 6667 kW, state-of-the-art 2014 | electricity, high voltage | Cutoff, U - FI	7.40409e-05	kg CO2-Eq
market for electricity, medium voltage | electricity, medium voltage | Cutoff, U - KP	7.39611e-05	kg CO2-Eq
transport, passenger car, large size, diesel, EURO 5 | transport, passenger car, large size, diesel, EURO 5 | Cutoff, U - RoW	7.38241e-05	kg CO2-Eq
heat and power co-generation, oil | electricity, high voltage | Cutoff, U - RO	7.34027e-05	kg CO2-Eq
market for electricity, medium voltage | electricity, medium voltage | Cutoff, U - LT	7.29675e-05	kg CO2-Eq
market for electricity, medium voltage | electricity, medium voltage | Cutoff, U - LK	7.28304e-05	kg CO2-Eq
heat and power co-generation, hard coal | heat, district or industrial, other than natural gas | Cutoff, U - AT	7.27773e-05	kg CO2-Eq
concrete production 35MPa | concrete, 35MPa | Cutoff, U - RoW	7.10999e-05	kg CO2-Eq
electricity production, oil | electricity, high voltage | Cutoff, U - CN-LN	7.10238e-05	kg CO2-Eq
treatment of blast furnace gas, in power plant | heat, district or industrial, other than natural gas | Cutoff, U - GB	7.06261e-05	kg CO2-Eq
hardwood forestry, eucalyptus ssp., planted forest management | cleft timber, measured as dry mass | Cutoff, U - BR-MG	7.04904e-05	kg CO2-Eq
electricity production, natural gas, conventional power plant | electricity, high voltage | Cutoff, U - IN-MH	7.04407e-05	kg CO2-Eq
hardwood forestry, eucalyptus ssp., planted forest management | cleft timber, measured as dry mass | Cutoff, U - BR-SP	7.03857e-05	kg CO2-Eq
market for electricity, low voltage | electricity, low voltage | Cutoff, U - US-MRO	7.02053e-05	kg CO2-Eq
market for electricity, low voltage | electricity, low voltage | Cutoff, U - IN-Western grid	7.00704e-05	kg CO2-Eq
market for electricity, medium voltage | electricity, medium voltage | Cutoff, U - KG	6.96992e-05	kg CO2-Eq
chlor-alkali electrolysis, membrane cell | sodium hydroxide, without water, in 50% solution state | Cutoff, U - RER	6.93886e-05	kg CO2-Eq
market for electricity, medium voltage | electricity, medium voltage | Cutoff, U - GH	6.92569e-05	kg CO2-Eq
electricity production, natural gas, conventional power plant | electricity, high voltage | Cutoff, U - CA-NT	6.91649e-05	kg CO2-Eq
petrol production, unleaded, petroleum refinery operation | petrol, unleaded | Cutoff, U - RoW	6.90299e-05	kg CO2-Eq
treatment of waste graphical paper, open dump, very wet infiltration class (1000mm) | waste graphical paper | Cutoff, U - GLO	6.89065e-05	kg CO2-Eq
electricity production, lignite | electricity, high voltage | Cutoff, U - SI	6.85971e-05	kg CO2-Eq
heat and power co-generation, wood chips, 6667 kW | electricity, high voltage | Cutoff, U - RoW	6.85083e-05	kg CO2-Eq
treatment of waste graphical paper, sanitary landfill | waste graphical paper | Cutoff, U - RoW	6.84439e-05	kg CO2-Eq
petroleum production, onshore | petroleum | Cutoff, U - RAF	6.69848e-05	kg CO2-Eq
transport, passenger car, small size, petrol, EURO 5 | transport, passenger car, small size, petrol, EURO 5 | Cutoff, U - RoW	6.68839e-05	kg CO2-Eq
heat and power co-generation, wood chips, 6667 kW, state-of-the-art 2014 | electricity, high voltage | Cutoff, U - PL	6.63415e-05	kg CO2-Eq
heat and power co-generation, natural gas, combined cycle power plant, 400MW electrical | heat, district or industrial, natural gas | Cutoff, U - US-ASCC	6.5761e-05	kg CO2-Eq
treatment of coal gas, in power plant | electricity, high voltage | Cutoff, U - ES	6.54651e-05	kg CO2-Eq
heat and power co-generation, biogas, gas engine | electricity, high voltage | Cutoff, U - US-RFC	6.54504e-05	kg CO2-Eq
Sohio process | hydrogen cyanide | Cutoff, U - RoW	6.54426e-05	kg CO2-Eq
heat and power co-generation, natural gas, combined cycle power plant, 400MW electrical | heat, district or industrial, natural gas | Cutoff, U - HU	6.53978e-05	kg CO2-Eq
pitch production, petroleum refinery operation | pitch | Cutoff, U - CO	6.50964e-05	kg CO2-Eq
heat and power co-generation, natural gas, combined cycle power plant, 400MW electrical | electricity, high voltage | Cutoff, U - LU	6.45644e-05	kg CO2-Eq
transport, freight train, diesel, with particle filter | transport, freight train | Cutoff, U - CH	6.44881e-05	kg CO2-Eq
market for electricity, high voltage | electricity, high voltage | Cutoff, U - SI	6.43693e-05	kg CO2-Eq
market for electricity, high voltage | electricity, high voltage | Cutoff, U - NG	6.40669e-05	kg CO2-Eq
copper mine operation and beneficiation, sulfide ore | copper concentrate, sulfide ore | Cutoff, U - CN	6.39017e-05	kg CO2-Eq
treatment of waste expanded polystyrene, municipal incineration with fly ash extraction | waste expanded polystyrene | Cutoff, U - CH	6.38248e-05	kg CO2-Eq
market for electricity, medium voltage | electricity, medium voltage | Cutoff, U - LB	6.37713e-05	kg CO2-Eq
sodium percarbonate production, powder | sodium percarbonate, powder | Cutoff, S - RoW	6.3647e-05	kg CO2-Eq
copper mine operation and beneficiation, sulfide ore | copper concentrate, sulfide ore | Cutoff, U - AU	6.30512e-05	kg CO2-Eq
hard coal mine operation, open cast, dragline | hard coal, run-of-mine | Cutoff, U - ZA	6.28987e-05	kg CO2-Eq
market for electricity, high voltage | electricity, high voltage | Cutoff, U - HR	6.285e-05	kg CO2-Eq
transport, passenger car, large size, diesel, EURO 3 | transport, passenger car, large size, diesel, EURO 3 | Cutoff, U - RoW	6.26746e-05	kg CO2-Eq
market for electricity, medium voltage | electricity, medium voltage | Cutoff, U - ET	6.26669e-05	kg CO2-Eq
market for electricity, low voltage | electricity, low voltage | Cutoff, U - DE	6.26134e-05	kg CO2-Eq
market for electricity, low voltage | electricity, low voltage | Cutoff, U - SA	6.26122e-05	kg CO2-Eq
electricity production, natural gas, conventional power plant | electricity, high voltage | Cutoff, U - CN-GX	6.24298e-05	kg CO2-Eq
heat and power co-generation, biogas, gas engine | electricity, high voltage | Cutoff, U - US-WECC	6.1691e-05	kg CO2-Eq
natural gas, high pressure, import from NL | natural gas, high pressure | Cutoff, U - CH	6.16713e-05	kg CO2-Eq
primary zinc production from concentrate | ammonium sulfate | Cutoff, U - RoW	6.15552e-05	kg CO2-Eq
treatment of waste polyethylene, unsanitary landfill, wet infiltration class (500mm) | waste polyethylene | Cutoff, U - GLO	6.14221e-05	kg CO2-Eq
diesel, burned in agricultural machinery | diesel, burned in agricultural machinery | Cutoff, U - GLO	6.13845e-05	kg CO2-Eq
market for electricity, medium voltage | electricity, medium voltage | Cutoff, U - SI	6.12514e-05	kg CO2-Eq
natural gas, high pressure, import from RU | natural gas, high pressure | Cutoff, U - DE	6.11079e-05	kg CO2-Eq
electricity production, oil | electricity, high voltage | Cutoff, U - IN-KL	6.07482e-05	kg CO2-Eq
heat and power co-generation, wood chips, 6667 kW, state-of-the-art 2014 | electricity, high voltage | Cutoff, U - KR	6.06257e-05	kg CO2-Eq
market for electricity, medium voltage, aluminium industry | electricity, medium voltage, aluminium industry | Cutoff, U - IAI Area, Asia, without China and GCC	6.0582e-05	kg CO2-Eq
market for electricity, low voltage | electricity, low voltage | Cutoff, U - US-TRE	6.01859e-05	kg CO2-Eq
distribution network construction, electricity, low voltage | distribution network, electricity, low voltage | Cutoff, U - RoW	5.98523e-05	kg CO2-Eq
market for electricity, medium voltage | electricity, medium voltage | Cutoff, U - CR	5.91314e-05	kg CO2-Eq
market for electricity, low voltage | electricity, low voltage | Cutoff, U - IN-Northern grid	5.91108e-05	kg CO2-Eq
treatment of waste wire plastic, municipal incineration with fly ash extraction | waste wire plastic | Cutoff, U - CH	5.90727e-05	kg CO2-Eq
nylon 6-6 production | nylon 6-6 | Cutoff, U - RoW	5.90482e-05	kg CO2-Eq
treatment of blast furnace gas, in power plant | heat, district or industrial, other than natural gas | Cutoff, U - ES	5.89655e-05	kg CO2-Eq
heat and power co-generation, wood chips, 6667 kW, state-of-the-art 2014 | electricity, high voltage | Cutoff, U - US-FRCC	5.82958e-05	kg CO2-Eq
treatment of waste graphical paper, open dump, moist infiltration class (300mm) | waste graphical paper | Cutoff, U - GLO	5.79695e-05	kg CO2-Eq
market for electricity, medium voltage | electricity, medium voltage | Cutoff, U - CA-NB	5.79091e-05	kg CO2-Eq
natural gas, high pressure, import from GB | natural gas, high pressure | Cutoff, U - BE	5.7688e-05	kg CO2-Eq
electricity production, oil | electricity, high voltage | Cutoff, U - CN-GD	5.76718e-05	kg CO2-Eq
treatment of municipal solid waste, incineration | municipal solid waste | Cutoff, U - PT	5.76318e-05	kg CO2-Eq
market for electricity, medium voltage | electricity, medium voltage | Cutoff, U - BA	5.7335e-05	kg CO2-Eq
market for electricity, medium voltage, aluminium industry | electricity, medium voltage, aluminium industry | Cutoff, U - IAI Area, Gulf Cooperation Council	5.72666e-05	kg CO2-Eq
transport, passenger car, large size, diesel, EURO 4 | transport, passenger car, large size, diesel, EURO 4 | Cutoff, U - RER	5.69372e-05	kg CO2-Eq
market for electricity, medium voltage | electricity, medium voltage | Cutoff, U - TT	5.68457e-05	kg CO2-Eq
electricity production, natural gas, conventional power plant | electricity, high voltage | Cutoff, U - CN-BJ	5.62322e-05	kg CO2-Eq
market for electricity, medium voltage | electricity, medium voltage | Cutoff, U - GT	5.6198e-05	kg CO2-Eq
coconut production, dehusked | coconut, dehusked | Cutoff, U - RoW	5.61749e-05	kg CO2-Eq
electricity production, hydro, reservoir, non-alpine region | electricity, high voltage | Cutoff, U - ZA	5.60303e-05	kg CO2-Eq
market for electricity, low voltage | electricity, low voltage | Cutoff, U - ID	5.58856e-05	kg CO2-Eq
smelting of copper concentrate, sulfide ore | copper, anode | Cutoff, U - IN	5.58079e-05	kg CO2-Eq
treatment of waste paperboard, unsanitary landfill, very wet infiltration class (1000mm) | waste paperboard | Cutoff, U - GLO	5.57285e-05	kg CO2-Eq
treatment of blast furnace gas, in power plant | electricity, high voltage | Cutoff, U - RO	5.50188e-05	kg CO2-Eq
market for electricity, medium voltage | electricity, medium voltage | Cutoff, U - PA	5.50168e-05	kg CO2-Eq
ethyl benzene production | ethyl benzene | Cutoff, U - RoW	5.46531e-05	kg CO2-Eq
heat and power co-generation, wood chips, 6667 kW, state-of-the-art 2014 | electricity, high voltage | Cutoff, U - US-RFC	5.46164e-05	kg CO2-Eq
heat and power co-generation, wood chips, 6667 kW, state-of-the-art 2014 | electricity, high voltage | Cutoff, U - ES	5.45803e-05	kg CO2-Eq
acetic acid production, product in 98% solution state | acetic acid, without water, in 98% solution state | Cutoff, U - RER	5.43459e-05	kg CO2-Eq
electricity production, peat | electricity, high voltage | Cutoff, U - RoW	5.42214e-05	kg CO2-Eq
electricity production, natural gas, conventional power plant | electricity, high voltage | Cutoff, U - CN-YN	5.41334e-05	kg CO2-Eq
electricity production, oil | electricity, high voltage | Cutoff, U - CN-SA	5.41174e-05	kg CO2-Eq
seed-cotton production, conventional | seed-cotton | Cutoff, U - RoW	5.39242e-05	kg CO2-Eq
electricity production, oil | electricity, high voltage | Cutoff, U - CN-NX	5.36462e-05	kg CO2-Eq
heat and power co-generation, wood chips, 6667 kW, state-of-the-art 2014 | electricity, high voltage | Cutoff, U - BE	5.3616e-05	kg CO2-Eq
tillage, ploughing | tillage, ploughing | Cutoff, U - RoW	5.35946e-05	kg CO2-Eq
market for electricity, medium voltage | electricity, medium voltage | Cutoff, U - AO	5.35894e-05	kg CO2-Eq
concrete production 50MPa | concrete, 50MPa | Cutoff, U - RoW	5.35047e-05	kg CO2-Eq
market for electricity, medium voltage | electricity, medium voltage | Cutoff, U - UY	5.34501e-05	kg CO2-Eq
peat production | peat | Cutoff, U - NORDEL	5.3338e-05	kg CO2-Eq
market for electricity, high voltage | electricity, high voltage | Cutoff, U - EC	5.32929e-05	kg CO2-Eq
heat and power co-generation, oil | heat, district or industrial, other than natural gas | Cutoff, U - RoW	5.31474e-05	kg CO2-Eq
market for electricity, medium voltage | electricity, medium voltage | Cutoff, U - CD	5.28377e-05	kg CO2-Eq
electricity production, oil | electricity, high voltage | Cutoff, U - CN-FJ	5.27202e-05	kg CO2-Eq
market for electricity, high voltage | electricity, high voltage | Cutoff, U - BA	5.22316e-05	kg CO2-Eq
market for electricity, medium voltage | electricity, medium voltage | Cutoff, U - GE	5.22063e-05	kg CO2-Eq
heat and power co-generation, oil | heat, district or industrial, other than natural gas | Cutoff, U - RS	5.22031e-05	kg CO2-Eq
market for electricity, medium voltage | electricity, medium voltage | Cutoff, U - KE	5.20923e-05	kg CO2-Eq
land use change, annual crop | land use change, annual crop | Cutoff, U - BR-RS	5.18319e-05	kg CO2-Eq
natural gas, high pressure, import from NO | natural gas, high pressure | Cutoff, U - DE	5.17256e-05	kg CO2-Eq
phosphate rock beneficiation | phosphate rock, beneficiated | Cutoff, U - RoW	5.16943e-05	kg CO2-Eq
market for electricity, high voltage | electricity, high voltage | Cutoff, U - IN-North-eastern grid	5.14004e-05	kg CO2-Eq
electricity production, hydro, pumped storage | electricity, high voltage | Cutoff, U - CN-FJ	5.13649e-05	kg CO2-Eq
electricity production, hydro, pumped storage | electricity, high voltage | Cutoff, U - CN-HE	5.13649e-05	kg CO2-Eq
electricity production, hydro, pumped storage | electricity, high voltage | Cutoff, U - CN-HN	5.13649e-05	kg CO2-Eq
electricity production, hydro, pumped storage | electricity, high voltage | Cutoff, U - CN-HU	5.13649e-05	kg CO2-Eq
electricity production, hydro, pumped storage | electricity, high voltage | Cutoff, U - CN-LN	5.13649e-05	kg CO2-Eq
electricity production, hydro, pumped storage | electricity, high voltage | Cutoff, U - CN-SX	5.13649e-05	kg CO2-Eq
treatment of coal gas, in power plant | electricity, high voltage | Cutoff, U - FI	5.12891e-05	kg CO2-Eq
treatment of waste wood, untreated, unsanitary landfill, hyperarid infiltration class (-250mm) | waste wood, untreated | Cutoff, U - GLO	5.10779e-05	kg CO2-Eq
market for electricity, low voltage | electricity, low voltage | Cutoff, U - IN-Southern grid	5.0987e-05	kg CO2-Eq
market for electricity, high voltage | electricity, high voltage | Cutoff, U - IS	5.02032e-05	kg CO2-Eq
treatment of blast furnace gas, in power plant | heat, district or industrial, other than natural gas | Cutoff, U - FI	5.01282e-05	kg CO2-Eq
molybdenite mine operation | copper concentrate, sulfide ore | Cutoff, U - GLO	5.00813e-05	kg CO2-Eq
treatment of waste wood, untreated, municipal incineration | waste wood, untreated | Cutoff, U - RoW	4.96595e-05	kg CO2-Eq
treatment of blast furnace gas, in power plant | heat, district or industrial, other than natural gas | Cutoff, U - RoW	4.93962e-05	kg CO2-Eq
clear-cutting, grassland to arable land, annual crop | land tenure, arable land, measured as carbon net primary productivity, annual crop | Cutoff, U - BR-MT	4.93712e-05	kg CO2-Eq
market for electricity, medium voltage | electricity, medium voltage | Cutoff, U - BO	4.92499e-05	kg CO2-Eq
heat production, hardwood chips from forest, at furnace 300kW | heat, district or industrial, other than natural gas | Cutoff, U - RoW	4.92467e-05	kg CO2-Eq
market for electricity, low voltage | electricity, low voltage | Cutoff, U - MY	4.90276e-05	kg CO2-Eq
ethanolamine production | monoethanolamine | Cutoff, U - RER	4.89843e-05	kg CO2-Eq
market for electricity, medium voltage | electricity, medium voltage | Cutoff, U - EE	4.88596e-05	kg CO2-Eq
market for electricity, medium voltage | electricity, medium voltage | Cutoff, U - ZW	4.87744e-05	kg CO2-Eq
heat and power co-generation, natural gas, combined cycle power plant, 400MW electrical | electricity, high voltage | Cutoff, U - DK	4.85249e-05	kg CO2-Eq
market for electricity, medium voltage | electricity, medium voltage | Cutoff, U - CA-NF	4.8493e-05	kg CO2-Eq
heat and power co-generation, natural gas, conventional power plant, 100MW electrical | heat, district or industrial, natural gas | Cutoff, U - SI	4.84577e-05	kg CO2-Eq
electricity production, hydro, pumped storage | electricity, high voltage | Cutoff, U - IN-WB	4.84415e-05	kg CO2-Eq
treatment of waste emulsion paint, municipal incineration | waste emulsion paint | Cutoff, U - RoW	4.83613e-05	kg CO2-Eq
heat and power co-generation, oil | electricity, high voltage | Cutoff, U - US-NPCC	4.8324e-05	kg CO2-Eq
ferrosilicon production | ferrosilicon | Cutoff, U - CN	4.79076e-05	kg CO2-Eq
electricity production, hydro, reservoir, alpine region | electricity, high voltage | Cutoff, U - RoW	4.77363e-05	kg CO2-Eq
petrol production, unleaded, petroleum refinery operation | petrol, unleaded | Cutoff, U - ZA	4.75252e-05	kg CO2-Eq
heat and power co-generation, natural gas, combined cycle power plant, 400MW electrical | heat, district or industrial, natural gas | Cutoff, U - GR	4.74705e-05	kg CO2-Eq
electricity production, hydro, pumped storage | electricity, high voltage | Cutoff, U - LT	4.74639e-05	kg CO2-Eq
electricity production, oil | electricity, high voltage | Cutoff, U - CN-HL	4.70653e-05	kg CO2-Eq
isopropanol production | isopropanol | Cutoff, U - RoW	4.70142e-05	kg CO2-Eq
market for electricity, medium voltage | electricity, medium voltage | Cutoff, U - AL	4.68991e-05	kg CO2-Eq
concrete production 20MPa | concrete, 20MPa | Cutoff, U - RoW	4.66913e-05	kg CO2-Eq
smelting of copper concentrate, sulfide ore | copper, anode | Cutoff, U - RU	4.66244e-05	kg CO2-Eq
palm fruit bunch production | palm fruit bunch | Cutoff, U - ID	4.62209e-05	kg CO2-Eq
electricity production, hydro, reservoir, alpine region | electricity, high voltage | Cutoff, U - CA-AB	4.61484e-05	kg CO2-Eq
heat and power co-generation, wood chips, 6667 kW, state-of-the-art 2014 | electricity, high voltage | Cutoff, U - CH	4.59771e-05	kg CO2-Eq
heat production, hardwood chips from forest, at furnace 1000kW | heat, district or industrial, other than natural gas | Cutoff, U - RoW	4.59497e-05	kg CO2-Eq
heat production, wood chips from industry, at furnace 1000kW | heat, district or industrial, other than natural gas | Cutoff, U - RoW	4.59497e-05	kg CO2-Eq
natural gas, high pressure, import from NO | natural gas, high pressure | Cutoff, U - CH	4.5891e-05	kg CO2-Eq
market for electricity, high voltage | electricity, high voltage | Cutoff, U - MM	4.57665e-05	kg CO2-Eq
Sohio process | hydrogen cyanide | Cutoff, U - RER	4.57641e-05	kg CO2-Eq
heat production, hardwood chips from forest, at furnace 300kW, state-of-the-art 2014 | heat, district or industrial, other than natural gas | Cutoff, U - RoW	4.54395e-05	kg CO2-Eq
treatment of coal gas, in power plant | heat, district or industrial, other than natural gas | Cutoff, U - RU	4.53108e-05	kg CO2-Eq
heat and power co-generation, oil | electricity, high voltage | Cutoff, U - US-SERC	4.4935e-05	kg CO2-Eq
treatment of waste wood, untreated, open dump, very wet infiltration class (1000mm) | waste wood, untreated | Cutoff, U - GLO	4.48739e-05	kg CO2-Eq
electricity production, oil | electricity, high voltage | Cutoff, U - CN-HU	4.48404e-05	kg CO2-Eq
treatment of waste paperboard, sanitary landfill | waste paperboard | Cutoff, U - RoW	4.47861e-05	kg CO2-Eq
treatment of waste paperboard, open dump, dry infiltration class (100mm) | waste paperboard | Cutoff, U - GLO	4.47423e-05	kg CO2-Eq
butene production, mixed | butene, mixed | Cutoff, U - RER	4.4669e-05	kg CO2-Eq
electricity production, oil | electricity, high voltage | Cutoff, U - CA-YK	4.45516e-05	kg CO2-Eq
market for electricity, medium voltage | electricity, medium voltage | Cutoff, U - CA-NS	4.4042e-05	kg CO2-Eq
heat and power co-generation, wood chips, 6667 kW, state-of-the-art 2014 | electricity, high voltage | Cutoff, U - FR	4.40228e-05	kg CO2-Eq
market for electricity, high voltage | electricity, high voltage | Cutoff, U - CU	4.39234e-05	kg CO2-Eq
heat production, hardwood chips from forest, at furnace 5000kW | heat, district or industrial, other than natural gas | Cutoff, U - RoW	4.39108e-05	kg CO2-Eq
heat production, wood chips from industry, at furnace 5000kW | heat, district or industrial, other than natural gas | Cutoff, U - RoW	4.39108e-05	kg CO2-Eq
vinyl acetate production | vinyl acetate | Cutoff, U - RoW	4.37779e-05	kg CO2-Eq
market for electricity, medium voltage | electricity, medium voltage | Cutoff, U - HN	4.37746e-05	kg CO2-Eq
natural gas, high pressure, import from RU | natural gas, high pressure | Cutoff, U - CH	4.37661e-05	kg CO2-Eq
market for electricity, high voltage | electricity, high voltage | Cutoff, U - TN	4.37575e-05	kg CO2-Eq
transport, tractor and trailer, agricultural | transport, tractor and trailer, agricultural | Cutoff, U - RoW	4.37321e-05	kg CO2-Eq
treatment of waste polyvinylchloride, unsanitary landfill, wet infiltration class (500mm) | waste polyvinylchloride | Cutoff, U - GLO	4.36978e-05	kg CO2-Eq
treatment of residue from shredder fraction from manual dismantling, municipal waste incineration | residue from shredder fraction from manual dismantling | Cutoff, U - RoW	4.36441e-05	kg CO2-Eq
sulfate pulp production, from eucalyptus, bleached | sulfate pulp, bleached | Cutoff, U - RLA	4.35956e-05	kg CO2-Eq
market for electricity, high voltage | electricity, high voltage | Cutoff, U - AZ	4.35634e-05	kg CO2-Eq
treatment of blast furnace gas, in power plant | electricity, high voltage | Cutoff, U - UA	4.33241e-05	kg CO2-Eq
market for electricity, medium voltage | electricity, medium voltage | Cutoff, U - US-HICC	4.32884e-05	kg CO2-Eq
N,N-dimethylformamide production | N,N-dimethylformamide | Cutoff, U - RoW	4.32513e-05	kg CO2-Eq
clear-cutting, primary forest to arable land, annual crop | land tenure, arable land, measured as carbon net primary productivity, annual crop | Cutoff, U - BR-GO	4.31419e-05	kg CO2-Eq
heat and power co-generation, natural gas, combined cycle power plant, 400MW electrical | heat, district or industrial, natural gas | Cutoff, U - MK	4.3141e-05	kg CO2-Eq
treatment of bilge oil, hazardous waste incineration | bilge oil | Cutoff, U - Europe without Switzerland	4.28941e-05	kg CO2-Eq
treatment of bilge oil, hazardous waste incineration, with energy recovery | bilge oil | Cutoff, U - Europe without Switzerland	4.28941e-05	kg CO2-Eq
electricity production, hydro, pumped storage | electricity, high voltage | Cutoff, U - CN-AH	4.28042e-05	kg CO2-Eq
electricity production, hydro, pumped storage | electricity, high voltage | Cutoff, U - CN-HB	4.28042e-05	kg CO2-Eq
electricity production, hydro, pumped storage | electricity, high voltage | Cutoff, U - CN-JS	4.28042e-05	kg CO2-Eq
treatment of waste packaging paper, municipal incineration | electricity, for reuse in municipal waste incineration only | Cutoff, U - RoW	4.27316e-05	kg CO2-Eq
hydroformylation of propylene | isobutanol | Cutoff, U - RoW	4.26935e-05	kg CO2-Eq
heat and power co-generation, oil | heat, district or industrial, other than natural gas | Cutoff, U - UA	4.26486e-05	kg CO2-Eq
copper mine operation and beneficiation, sulfide ore | copper concentrate, sulfide ore | Cutoff, U - RU	4.25399e-05	kg CO2-Eq
market for electricity, high voltage | electricity, high voltage | Cutoff, U - LT	4.24126e-05	kg CO2-Eq
heat production, hardwood chips from forest, at furnace 1000kW, state-of-the-art 2014 | heat, district or industrial, other than natural gas | Cutoff, U - RoW	4.23133e-05	kg CO2-Eq
heat production, wood chips from industry, at furnace 1000kW, state-of-the-art 2014 | heat, district or industrial, other than natural gas | Cutoff, U - RoW	4.23133e-05	kg CO2-Eq
ground granulated blast furnace slag production | ground granulated blast furnace slag | Cutoff, U - ZA	4.19889e-05	kg CO2-Eq
chlor-alkali electrolysis, mercury cell | chlorine, gaseous | Cutoff, U - RER	4.19221e-05	kg CO2-Eq
market for electricity, medium voltage | electricity, medium voltage | Cutoff, U - LV	4.18724e-05	kg CO2-Eq
market for electricity, high voltage | electricity, high voltage | Cutoff, U - CA-NB	4.18608e-05	kg CO2-Eq
naphtha production, petroleum refinery operation | naphtha | Cutoff, U - RoW	4.18052e-05	kg CO2-Eq
treatment of blast furnace gas, in power plant | heat, district or industrial, other than natural gas | Cutoff, U - BR	4.1642e-05	kg CO2-Eq
treatment of waste wood, untreated, open dump, moist infiltration class (300mm) | waste wood, untreated | Cutoff, U - GLO	4.15756e-05	kg CO2-Eq
treatment of waste plastic, consumer electronics, municipal incineration with fly ash extraction | waste plastic, consumer electronics | Cutoff, U - CH	4.14665e-05	kg CO2-Eq
market for electricity, low voltage | electricity, low voltage | Cutoff, U - TH	4.14147e-05	kg CO2-Eq
photovoltaic cell production, multi-Si wafer | photovoltaic cell, multi-Si wafer | Cutoff, U - RER	4.13211e-05	kg CO2-Eq
treatment of waste graphical paper, open dump, hyperarid infiltration class (-250mm) | waste graphical paper | Cutoff, U - GLO	4.12597e-05	kg CO2-Eq
natural gas, high pressure, import from RU | natural gas, high pressure | Cutoff, U - GB	4.11807e-05	kg CO2-Eq
heat and power co-generation, biogas, gas engine | electricity, high voltage | Cutoff, U - CA-QC	4.09984e-05	kg CO2-Eq
electricity production, hard coal | electricity, high voltage | Cutoff, U - BG	4.09505e-05	kg CO2-Eq
heat production, hardwood chips from forest, at furnace 5000kW, state-of-the-art 2014 | heat, district or industrial, other than natural gas | Cutoff, U - RoW	4.07841e-05	kg CO2-Eq
heat production, wood chips from industry, at furnace 5000kW, state-of-the-art 2014 | heat, district or industrial, other than natural gas | Cutoff, U - RoW	4.07841e-05	kg CO2-Eq
soybean production | soybean | Cutoff, U - BR-MT	4.07056e-05	kg CO2-Eq
market for electricity, medium voltage | electricity, medium voltage | Cutoff, U - KH	4.04634e-05	kg CO2-Eq
lorry production, 40 metric ton | lorry, 40 metric ton | Cutoff, U - RoW	4.03042e-05	kg CO2-Eq
stone wool production | stone wool | Cutoff, U - CH	4.02276e-05	kg CO2-Eq
electricity production, oil | electricity, high voltage | Cutoff, U - DK	4.02237e-05	kg CO2-Eq
smelting and refining of nickel concentrate, 16% Ni | nickel, class 1 | Cutoff, U - GLO	4.01332e-05	kg CO2-Eq
market for electricity, low voltage | electricity, low voltage | Cutoff, U - US-NPCC	4.00629e-05	kg CO2-Eq
ferrosilicon production | ferrosilicon | Cutoff, U - RoW	3.97633e-05	kg CO2-Eq
market for electricity, high voltage | electricity, high voltage | Cutoff, U - TM	3.96399e-05	kg CO2-Eq
market for electricity, medium voltage | electricity, medium voltage | Cutoff, U - MK	3.9608e-05	kg CO2-Eq
hardwood forestry, eucalyptus ssp., planted forest management | cleft timber, measured as dry mass | Cutoff, U - BR-GO	3.96031e-05	kg CO2-Eq
market for electricity, medium voltage | electricity, medium voltage | Cutoff, U - CI	3.93653e-05	kg CO2-Eq
polypropylene production, granulate | polypropylene, granulate | Cutoff, U - RoW	3.92272e-05	kg CO2-Eq
fertilising, by rig fertiliser, sugarcane | fertilising, by rig fertiliser, sugarcane | Cutoff, U - BR	3.9189e-05	kg CO2-Eq
market for electricity, high voltage | electricity, high voltage | Cutoff, U - MZ	3.91224e-05	kg CO2-Eq
transport, passenger car, medium size, diesel, EURO 3 | transport, passenger car, medium size, diesel, EURO 3 | Cutoff, U - RER	3.90714e-05	kg CO2-Eq
land use change, annual crop | land use change, annual crop | Cutoff, U - BR-PR	3.87681e-05	kg CO2-Eq
market for electricity, high voltage | electricity, high voltage | Cutoff, U - JO	3.87353e-05	kg CO2-Eq
electricity production, oil | electricity, high voltage | Cutoff, U - IN-KA	3.87286e-05	kg CO2-Eq
heat and power co-generation, wood chips, 6667 kW, state-of-the-art 2014 | heat, district or industrial, other than natural gas | Cutoff, U - DE	3.85394e-05	kg CO2-Eq
electricity production, oil | electricity, high voltage | Cutoff, U - CN-JL	3.85283e-05	kg CO2-Eq
toluene diisocyanate production | toluene diisocyanate | Cutoff, U - RoW	3.82128e-05	kg CO2-Eq
treatment of coal gas, in power plant | heat, district or industrial, other than natural gas | Cutoff, U - IT	3.81799e-05	kg CO2-Eq
heat and power co-generation, natural gas, combined cycle power plant, 400MW electrical | heat, district or industrial, natural gas | Cutoff, U - DK	3.78717e-05	kg CO2-Eq
treatment of spent nuclear fuel, reprocessing | spent nuclear fuel | Cutoff, U - RoW	3.78373e-05	kg CO2-Eq
natural gas, high pressure, import from NO | natural gas, high pressure | Cutoff, U - AT	3.75934e-05	kg CO2-Eq
coconut production, dehusked | coconut, dehusked | Cutoff, U - ID	3.72553e-05	kg CO2-Eq
market for electricity, high voltage | electricity, high voltage | Cutoff, U - TJ	3.72062e-05	kg CO2-Eq
natural gas, high pressure, import from NO | natural gas, high pressure | Cutoff, U - DK	3.71519e-05	kg CO2-Eq
clear-cutting, primary forest to arable land, perennial crop | land tenure, arable land, measured as carbon net primary productivity, perennial crop | Cutoff, U - PH	3.6878e-05	kg CO2-Eq
market for electricity, low voltage | electricity, low voltage | Cutoff, U - IT	3.67956e-05	kg CO2-Eq
heat production, wood chips from industry, at furnace 300kW, state-of-the-art 2014 | heat, district or industrial, other than natural gas | Cutoff, U - RoW	3.66836e-05	kg CO2-Eq
copper mine operation and beneficiation, sulfide ore | copper concentrate, sulfide ore | Cutoff, U - ID	3.64691e-05	kg CO2-Eq
market for electricity, high voltage | electricity, high voltage | Cutoff, U - GH	3.64286e-05	kg CO2-Eq
heat and power co-generation, oil | heat, district or industrial, other than natural gas | Cutoff, U - HR	3.63296e-05	kg CO2-Eq
market for electricity, high voltage | electricity, high voltage | Cutoff, U - BH	3.63095e-05	kg CO2-Eq
smelting and refining of nickel concentrate, 16% Ni | sulfuric acid | Cutoff, U - GLO	3.62805e-05	kg CO2-Eq
market for electricity, medium voltage | electricity, medium voltage | Cutoff, U - MN	3.62799e-05	kg CO2-Eq
heat and power co-generation, hard coal | heat, district or industrial, other than natural gas | Cutoff, U - RoW	3.62495e-05	kg CO2-Eq
market for electricity, low voltage | electricity, low voltage | Cutoff, U - MX	3.60669e-05	kg CO2-Eq
electricity production, hydro, reservoir, non-alpine region | electricity, high voltage | Cutoff, U - CA-NS	3.60313e-05	kg CO2-Eq
cobalt production | electrolyte, copper-rich | Cutoff, U - GLO	3.59818e-05	kg CO2-Eq
treatment of blast furnace gas, in power plant | heat, district or industrial, other than natural gas | Cutoff, U - EE	3.59347e-05	kg CO2-Eq
market for electricity, high voltage | electricity, high voltage | Cutoff, U - SY	3.58114e-05	kg CO2-Eq
heat and power co-generation, biogas, gas engine | electricity, high voltage | Cutoff, U - US-SERC	3.57427e-05	kg CO2-Eq
electricity production, hydro, reservoir, non-alpine region | electricity, high voltage | Cutoff, U - KR	3.57233e-05	kg CO2-Eq
market for electricity, high voltage | electricity, high voltage | Cutoff, U - SD	3.56416e-05	kg CO2-Eq
market for electricity, medium voltage | electricity, medium voltage | Cutoff, U - MD	3.56162e-05	kg CO2-Eq
market for electricity, low voltage | electricity, low voltage | Cutoff, U - GB	3.55344e-05	kg CO2-Eq
electricity production, oil | electricity, high voltage | Cutoff, U - CN-HN	3.54296e-05	kg CO2-Eq
market for electricity, high voltage | electricity, high voltage | Cutoff, U - DO	3.5409e-05	kg CO2-Eq
natural gas, high pressure, import from NO | natural gas, high pressure | Cutoff, U - IT	3.50553e-05	kg CO2-Eq
market for electricity, medium voltage | electricity, medium voltage | Cutoff, U - LU	3.50414e-05	kg CO2-Eq
market for electricity, medium voltage | electricity, medium voltage | Cutoff, U - NP	3.48397e-05	kg CO2-Eq
land use change, annual crop | land use change, annual crop | Cutoff, U - BR-GO	3.47107e-05	kg CO2-Eq
market for electricity, low voltage | electricity, low voltage | Cutoff, U - US-FRCC	3.4604e-05	kg CO2-Eq
petroleum and gas production, off-shore | petroleum | Cutoff, U - GB	3.45645e-05	kg CO2-Eq
transport, passenger car, medium size, diesel, EURO 4 | transport, passenger car, medium size, diesel, EURO 4 | Cutoff, U - RER	3.43381e-05	kg CO2-Eq
electricity production, natural gas, conventional power plant | electricity, high voltage | Cutoff, U - BG	3.43108e-05	kg CO2-Eq
market for electricity, high voltage | electricity, high voltage | Cutoff, U - ZM	3.42662e-05	kg CO2-Eq
hard coal mine operation, open cast, truck and shovel | hard coal, run-of-mine | Cutoff, U - ZA	3.4252e-05	kg CO2-Eq
electricity production, hydro, pumped storage | electricity, high voltage | Cutoff, U - CN-SD	3.41725e-05	kg CO2-Eq
heat and power co-generation, wood chips, 6667 kW, state-of-the-art 2014 | heat, district or industrial, other than natural gas | Cutoff, U - FI	3.4128e-05	kg CO2-Eq
market for electricity, medium voltage | electricity, medium voltage | Cutoff, U - XK	3.41263e-05	kg CO2-Eq
electricity production, oil | electricity, high voltage | Cutoff, U - CN-GS	3.38386e-05	kg CO2-Eq
heat and power co-generation, natural gas, conventional power plant, 100MW electrical | heat, district or industrial, natural gas | Cutoff, U - LU	3.38142e-05	kg CO2-Eq
treatment of wastewater from wafer fabrication, capacity 1.1E10l/year | wastewater from wafer fabrication | Cutoff, U - RoW	3.37848e-05	kg CO2-Eq
treatment of waste glass, open burning | waste glass | Cutoff, U - GLO	3.37084e-05	kg CO2-Eq
heat and power co-generation, oil | heat, district or industrial, other than natural gas | Cutoff, U - FI	3.36623e-05	kg CO2-Eq
heat and power co-generation, wood chips, 6667 kW, state-of-the-art 2014 | heat, district or industrial, other than natural gas | Cutoff, U - SE	3.34905e-05	kg CO2-Eq
market for electricity, low voltage | electricity, low voltage | Cutoff, U - AU	3.34678e-05	kg CO2-Eq
treatment of municipal solid waste, incineration | municipal solid waste | Cutoff, U - CZ	3.34357e-05	kg CO2-Eq
market for electricity, high voltage | electricity, high voltage | Cutoff, U - KP	3.31931e-05	kg CO2-Eq
electricity production, oil | electricity, high voltage | Cutoff, U - CN-JX	3.31403e-05	kg CO2-Eq
treatment of waste paperboard, unsanitary landfill, hyperarid infiltration class (-250mm) | waste paperboard | Cutoff, U - GLO	3.30567e-05	kg CO2-Eq
market for electricity, medium voltage, aluminium industry | electricity, medium voltage, aluminium industry | Cutoff, U - IAI Area, Russia & RER w/o EU27 & EFTA	3.29857e-05	kg CO2-Eq
combine harvesting | combine harvesting | Cutoff, U - RoW	3.28357e-05	kg CO2-Eq
market for electricity, medium voltage | electricity, medium voltage | Cutoff, U - ME	3.27844e-05	kg CO2-Eq
soybean production | soybean | Cutoff, U - BR-RS	3.25898e-05	kg CO2-Eq
electricity production, oil | electricity, high voltage | Cutoff, U - CA-MB	3.22465e-05	kg CO2-Eq
market for electricity, low voltage | electricity, low voltage | Cutoff, U - VN	3.22267e-05	kg CO2-Eq
natural gas, high pressure, import from NL | natural gas, high pressure | Cutoff, U - DE	3.22264e-05	kg CO2-Eq
market for electricity, medium voltage | electricity, medium voltage | Cutoff, U - SV	3.21963e-05	kg CO2-Eq
market for electricity, high voltage | electricity, high voltage | Cutoff, U - KG	3.21022e-05	kg CO2-Eq
treatment of refinery sludge, hazardous waste incineration | refinery sludge | Cutoff, U - RoW	3.20546e-05	kg CO2-Eq
treatment of refinery sludge, hazardous waste incineration, with energy recovery | refinery sludge | Cutoff, U - RoW	3.20546e-05	kg CO2-Eq
market for electricity, medium voltage | electricity, medium voltage | Cutoff, U - AM	3.20007e-05	kg CO2-Eq
sugarcane processing, traditional annexed plant | bagasse, from sugarcane | Cutoff, U - BR	3.19599e-05	kg CO2-Eq
heat and power co-generation, natural gas, conventional power plant, 100MW electrical | heat, district or industrial, natural gas | Cutoff, U - EE	3.17824e-05	kg CO2-Eq
market for electricity, medium voltage, aluminium industry | electricity, medium voltage, aluminium industry | Cutoff, U - IAI Area, EU27 & EFTA	3.1755e-05	kg CO2-Eq
heat and power co-generation, oil | heat, district or industrial, other than natural gas | Cutoff, U - PT	3.16539e-05	kg CO2-Eq
heat and power co-generation, biogas, gas engine | electricity, high voltage | Cutoff, U - CA-AB	3.15029e-05	kg CO2-Eq
treatment of waste textile, soiled, municipal incineration | waste textile, soiled | Cutoff, U - RoW	3.14945e-05	kg CO2-Eq
electricity production, lignite | electricity, high voltage | Cutoff, U - IT	3.14008e-05	kg CO2-Eq
treatment of municipal solid waste, incineration | municipal solid waste | Cutoff, U - HU	3.12979e-05	kg CO2-Eq
electricity production, oil | electricity, high voltage | Cutoff, U - FI	3.12446e-05	kg CO2-Eq
treatment of spent antifreezer liquid, hazardous waste incineration | spent antifreezer liquid | Cutoff, U - RoW	3.10922e-05	kg CO2-Eq
treatment of spent antifreezer liquid, hazardous waste incineration, with energy recovery | spent antifreezer liquid | Cutoff, U - RoW	3.10922e-05	kg CO2-Eq
market for electricity, high voltage | electricity, high voltage | Cutoff, U - MK	3.10721e-05	kg CO2-Eq
palm oil mill operation | palm oil, crude | Cutoff, U - RoW	3.09386e-05	kg CO2-Eq
market for electricity, high voltage | electricity, high voltage | Cutoff, U - LK	3.07982e-05	kg CO2-Eq
dimethylamine production | dimethylamine | Cutoff, U - RoW	3.07869e-05	kg CO2-Eq
municipal waste collection service by 21 metric ton lorry | municipal waste collection service by 21 metric ton lorry | Cutoff, U - CH	3.07747e-05	kg CO2-Eq
market for electricity, low voltage | electricity, low voltage | Cutoff, U - TR	3.06426e-05	kg CO2-Eq
treatment of refinery sludge, hazardous waste incineration | refinery sludge | Cutoff, U - Europe without Switzerland	3.06313e-05	kg CO2-Eq
treatment of refinery sludge, hazardous waste incineration, with energy recovery | refinery sludge | Cutoff, U - Europe without Switzerland	3.06313e-05	kg CO2-Eq
treatment of coal gas, in power plant | heat, district or industrial, other than natural gas | Cutoff, U - PL	3.06062e-05	kg CO2-Eq
electricity production, oil | electricity, high voltage | Cutoff, U - CN-SH	3.0542e-05	kg CO2-Eq
natural gas production | sulfur | Cutoff, U - DE	3.0534e-05	kg CO2-Eq
treatment of blast furnace gas, in power plant | heat, district or industrial, other than natural gas | Cutoff, U - TR	3.04175e-05	kg CO2-Eq
heat and power co-generation, wood chips, 6667 kW, state-of-the-art 2014 | heat, district or industrial, other than natural gas | Cutoff, U - RoW	3.03978e-05	kg CO2-Eq
heat and power co-generation, oil | heat, district or industrial, other than natural gas | Cutoff, U - CZ	3.03826e-05	kg CO2-Eq
heat and power co-generation, wood chips, 6667 kW, state-of-the-art 2014 | heat, district or industrial, other than natural gas | Cutoff, U - PL	3.03732e-05	kg CO2-Eq
market for electricity, high voltage | electricity, high voltage | Cutoff, U - EE	3.03367e-05	kg CO2-Eq
market for electricity, medium voltage, aluminium industry | electricity, medium voltage, aluminium industry | Cutoff, U - RoW	3.03095e-05	kg CO2-Eq
heat and power co-generation, wood chips, 6667 kW, state-of-the-art 2014 | electricity, high voltage | Cutoff, U - HU	3.03005e-05	kg CO2-Eq
treatment of waste graphical paper, open burning | waste graphical paper | Cutoff, U - GLO	3.00664e-05	kg CO2-Eq
market for electricity, high voltage | electricity, high voltage | Cutoff, U - LV	3.0023e-05	kg CO2-Eq
heat and power co-generation, oil | electricity, high voltage | Cutoff, U - US-RFC	2.99785e-05	kg CO2-Eq
synthetic fuel production, from coal, high temperature Fisher-Tropsch operations | ethanol, without water, in 99.7% solution state, from ethylene | Cutoff, U - ZA	2.98383e-05	kg CO2-Eq
concrete production 40MPa | concrete, 40MPa | Cutoff, U - RoW	2.98316e-05	kg CO2-Eq
market for electricity, low voltage | electricity, low voltage | Cutoff, U - IN-Eastern grid	2.97692e-05	kg CO2-Eq
market for electricity, low voltage | electricity, low voltage | Cutoff, U - EG	2.97146e-05	kg CO2-Eq
market for electricity, high voltage | electricity, high voltage | Cutoff, U - ET	2.95674e-05	kg CO2-Eq
market for electricity, medium voltage, aluminium industry | electricity, medium voltage, aluminium industry | Cutoff, U - CA	2.94653e-05	kg CO2-Eq
transport, passenger car, medium size, petrol, EURO 3 | transport, passenger car, medium size, petrol, EURO 3 | Cutoff, U - RER	2.94595e-05	kg CO2-Eq
transport, passenger car, large size, petrol, EURO 4 | transport, passenger car, large size, petrol, EURO 4 | Cutoff, U - RoW	2.94581e-05	kg CO2-Eq
petroleum coke production, petroleum refinery operation | petroleum coke | Cutoff, U - ZA	2.9326e-05	kg CO2-Eq
latex production | latex | Cutoff, S - RoW	2.92896e-05	kg CO2-Eq
market for electricity, high voltage | electricity, high voltage | Cutoff, U - GT	2.91892e-05	kg CO2-Eq
calcium carbide production, technical grade | calcium carbide, technical grade | Cutoff, U - RoW	2.91824e-05	kg CO2-Eq
nylon 6-6 production | nylon 6-6 | Cutoff, U - RER	2.91611e-05	kg CO2-Eq
acrylic acid production | acrylic acid | Cutoff, U - RoW	2.90826e-05	kg CO2-Eq
treatment of waste paint, hazardous waste incineration | waste paint | Cutoff, U - RoW	2.90079e-05	kg CO2-Eq
treatment of waste paint, hazardous waste incineration, with energy recovery | waste paint | Cutoff, U - RoW	2.90079e-05	kg CO2-Eq
acetic anhydride production, ketene route | acetic anhydride | Cutoff, U - RoW	2.8717e-05	kg CO2-Eq
chlor-alkali electrolysis, diaphragm cell | chlorine, gaseous | Cutoff, U - RER	2.86135e-05	kg CO2-Eq
natural gas, high pressure, import from NO | natural gas, high pressure | Cutoff, U - SE	2.86062e-05	kg CO2-Eq
treatment of coal gas, in power plant | electricity, high voltage | Cutoff, U - HU	2.85774e-05	kg CO2-Eq
market for electricity, medium voltage | electricity, medium voltage | Cutoff, U - TZ	2.85771e-05	kg CO2-Eq
treatment of coal gas, in power plant | electricity, high voltage | Cutoff, U - SE	2.85344e-05	kg CO2-Eq
electricity production, natural gas, conventional power plant | electricity, high voltage | Cutoff, U - CN-QH	2.84779e-05	kg CO2-Eq
market for electricity, low voltage | electricity, low voltage | Cutoff, U - ES	2.83566e-05	kg CO2-Eq
propylene oxide production, liquid | propylene oxide, liquid | Cutoff, U - RoW	2.81997e-05	kg CO2-Eq
heat and power co-generation, wood chips, 6667 kW, state-of-the-art 2014 | electricity, high voltage | Cutoff, U - AT	2.81295e-05	kg CO2-Eq
soybean production | soybean | Cutoff, U - AR	2.79308e-05	kg CO2-Eq
market for electricity, high voltage | electricity, high voltage | Cutoff, U - LB	2.77542e-05	kg CO2-Eq
electricity production, oil | electricity, high voltage | Cutoff, U - CZ	2.74725e-05	kg CO2-Eq
petroleum and gas production, off-shore | petroleum | Cutoff, U - NO	2.74086e-05	kg CO2-Eq
transport, passenger car, small size, petrol, EURO 3 | transport, passenger car, small size, petrol, EURO 3 | Cutoff, U - RER	2.73631e-05	kg CO2-Eq
transport, passenger car, large size, petrol, EURO 5 | transport, passenger car, large size, petrol, EURO 5 | Cutoff, U - RoW	2.73235e-05	kg CO2-Eq
treatment of coal gas, in power plant | heat, district or industrial, other than natural gas | Cutoff, U - DE	2.72501e-05	kg CO2-Eq
heat and power co-generation, oil | heat, district or industrial, other than natural gas | Cutoff, U - DK	2.72055e-05	kg CO2-Eq
electricity production, oil | electricity, high voltage | Cutoff, U - CN-TJ	2.72012e-05	kg CO2-Eq
liquefied petroleum gas production, petroleum refinery operation | liquefied petroleum gas | Cutoff, U - BR	2.71793e-05	kg CO2-Eq
phenol production, from cumene | phenol | Cutoff, U - RER	2.71402e-05	kg CO2-Eq
electricity production, hydro, pumped storage | electricity, high voltage | Cutoff, U - RoW	2.7065e-05	kg CO2-Eq
ethyl benzene production | ethyl benzene | Cutoff, U - RER	2.69909e-05	kg CO2-Eq
electricity production, oil | electricity, high voltage | Cutoff, U - CN-SC	2.69675e-05	kg CO2-Eq
market for electricity, high voltage | electricity, high voltage | Cutoff, U - CR	2.68378e-05	kg CO2-Eq
heat and power co-generation, oil | heat, district or industrial, other than natural gas | Cutoff, U - DE	2.67494e-05	kg CO2-Eq
calcined clay production | calcined clay | Cutoff, U - RoW	2.67091e-05	kg CO2-Eq
heat and power co-generation, oil | heat, district or industrial, other than natural gas | Cutoff, U - TW	2.66829e-05	kg CO2-Eq
market for electricity, high voltage | electricity, high voltage | Cutoff, U - CA-NF	2.66789e-05	kg CO2-Eq
calcined clay production | calcined clay | Cutoff, U - BR	2.66754e-05	kg CO2-Eq
polyvinylchloride production, emulsion polymerisation | polyvinylchloride, emulsion polymerised | Cutoff, U - RoW	2.66052e-05	kg CO2-Eq
ground granulated blast furnace slag production | ground granulated blast furnace slag | Cutoff, U - US	2.64578e-05	kg CO2-Eq
phenol production | phenol | Cutoff, U - RER	2.63883e-05	kg CO2-Eq
treatment of digester sludge, municipal incineration | electricity, for reuse in municipal waste incineration only | Cutoff, U - GLO	2.61735e-05	kg CO2-Eq
electricity production, hydro, pumped storage | electricity, high voltage | Cutoff, U - IN-MH	2.61478e-05	kg CO2-Eq
polystyrene production, high impact | polystyrene, high impact | Cutoff, U - RER	2.6137e-05	kg CO2-Eq
market for electricity, low voltage | electricity, low voltage | Cutoff, U - BR-North-eastern grid	2.61156e-05	kg CO2-Eq
vinyl fluoride production | hydrogen fluoride | Cutoff, U - RoW	2.60625e-05	kg CO2-Eq
market for electricity, high voltage | electricity, high voltage | Cutoff, U - PA	2.59511e-05	kg CO2-Eq
heat and power co-generation, lignite | electricity, high voltage | Cutoff, U - HU	2.59485e-05	kg CO2-Eq
gold mine operation and gold production, unrefined | gold, unrefined | Cutoff, U - RoW	2.58661e-05	kg CO2-Eq
market for electricity, low voltage | electricity, low voltage | Cutoff, U - ZA	2.55385e-05	kg CO2-Eq
heat and power co-generation, oil | heat, district or industrial, other than natural gas | Cutoff, U - BE	2.55372e-05	kg CO2-Eq
market for electricity, low voltage | electricity, low voltage | Cutoff, U - BR-Southern grid	2.54582e-05	kg CO2-Eq
market for electricity, high voltage | electricity, high voltage | Cutoff, U - AO	2.54139e-05	kg CO2-Eq
soybean production | soybean | Cutoff, U - BR-PR	2.52265e-05	kg CO2-Eq
bisphenol A production, powder | bisphenol A, powder | Cutoff, U - RER	2.52165e-05	kg CO2-Eq
[truncated: 2,362 more rows]

## Sheet: Conventional_EU_Gas
Name	Impact assessment result	Unit
climate change w/o LT - GWP100 w/o LT	642.62	kg CO2-Eq
heat production, natural gas, at industrial furnace >100kW | heat, district or industrial, natural gas | Cutoff, U - Europe without Switzerland	520.784	kg CO2-Eq
natural gas, burned in gas turbine, for compressor station | electricity, medium voltage | Cutoff, U - RU	16.4673	kg CO2-Eq
transport, pipeline, long distance, natural gas | transport, pipeline, long distance, natural gas | Cutoff, U - RU	12.3496	kg CO2-Eq
natural gas production | natural gas, high pressure | Cutoff, U - RU	7.19571	kg CO2-Eq
polyvinylidenchloride production, granulate | polyvinylidenchloride, granulate | Cutoff, U - RoW	6.74196	kg CO2-Eq
natural gas, burned in gas turbine, for compressor station | electricity, medium voltage | Cutoff, U - NO	5.6024	kg CO2-Eq
sweet gas, burned in gas turbine | sweet gas, burned in gas turbine | Cutoff, U - NO	3.80302	kg CO2-Eq
polyvinylidenchloride production, granulate | polyvinylidenchloride, granulate | Cutoff, U - RER	3.32956	kg CO2-Eq
natural gas, burned in gas turbine, for compressor station | electricity, medium voltage | Cutoff, U - RoW	3.30723	kg CO2-Eq
natural gas, burned in gas turbine, for compressor station | electricity, medium voltage | Cutoff, U - DE	2.80183	kg CO2-Eq
sweetening, natural gas | sweetening, natural gas | Cutoff, U - RoW	2.71156	kg CO2-Eq
sweet gas, burned in gas turbine | sweet gas, burned in gas turbine | Cutoff, U - RoW	1.80424	kg CO2-Eq
treatment of waste natural gas, sweet, burned in production flare | waste natural gas, sweet | Cutoff, U - GLO	1.68425	kg CO2-Eq
drying, natural gas | drying, natural gas | Cutoff, U - RoW	1.64148	kg CO2-Eq
sour gas, burned in gas turbine | sour gas, burned in gas turbine | Cutoff, U - RoW	1.59853	kg CO2-Eq
diesel, burned in diesel-electric generating set, 10MW | diesel, burned in diesel-electric generating set, 10MW | Cutoff, U - GLO	1.3805	kg CO2-Eq
drying, natural gas | drying, natural gas | Cutoff, U - NO	1.23785	kg CO2-Eq
natural gas, burned in gas motor, for storage | natural gas, burned in gas motor, for storage | Cutoff, U - DZ	1.17263	kg CO2-Eq
hard coal mine operation and hard coal preparation | hard coal | Cutoff, U - CN	1.15574	kg CO2-Eq
heat production, at hard coal industrial furnace 1-10MW | heat, district or industrial, other than natural gas | Cutoff, U - RoW	1.00477	kg CO2-Eq
natural gas, burned in gas turbine, for compressor station | electricity, medium voltage | Cutoff, U - NL	0.99901	kg CO2-Eq
electricity production, lignite | electricity, high voltage | Cutoff, U - DE	0.865108	kg CO2-Eq
market for natural gas, high pressure | natural gas, high pressure | Cutoff, U - DE	0.84195	kg CO2-Eq
pig iron production | pig iron | Cutoff, U - RoW	0.774649	kg CO2-Eq
diesel, burned in building machine | diesel, burned in building machine | Cutoff, U - GLO	0.765618	kg CO2-Eq
treatment of waste plastic, mixture, municipal incineration | waste plastic, mixture | Cutoff, U - RoW	0.748443	kg CO2-Eq
market for natural gas, high pressure | natural gas, high pressure | Cutoff, U - GB	0.697761	kg CO2-Eq
electricity production, hard coal | electricity, high voltage | Cutoff, U - CN-NM	0.655945	kg CO2-Eq
market for natural gas, high pressure | natural gas, high pressure | Cutoff, U - NO	0.608005	kg CO2-Eq
natural gas, burned in gas turbine, for compressor station | electricity, medium voltage | Cutoff, U - DZ	0.601614	kg CO2-Eq
transport, pipeline, onshore, long distance, natural gas | transport, pipeline, onshore, long distance, natural gas | Cutoff, U - DZ	0.537824	kg CO2-Eq
electricity production, natural gas, conventional power plant | electricity, high voltage | Cutoff, U - RoW	0.501998	kg CO2-Eq
electricity production, hard coal | electricity, high voltage | Cutoff, U - CN-SD	0.491256	kg CO2-Eq
electricity production, hard coal | electricity, high voltage | Cutoff, U - CN-JS	0.489776	kg CO2-Eq
natural gas production | natural gas, high pressure | Cutoff, U - DZ	0.455938	kg CO2-Eq
treatment of waste plastic, mixture, open burning | waste plastic, mixture | Cutoff, U - GLO	0.449457	kg CO2-Eq
electricity production, hard coal | electricity, high voltage | Cutoff, U - US-RFC	0.440707	kg CO2-Eq
electricity production, hard coal | electricity, high voltage | Cutoff, U - US-SERC	0.384777	kg CO2-Eq
electricity production, hard coal | electricity, high voltage | Cutoff, U - CN-SX	0.373711	kg CO2-Eq
electricity production, hard coal | electricity, high voltage | Cutoff, U - JP	0.373511	kg CO2-Eq
heat and power co-generation, hard coal | electricity, high voltage | Cutoff, U - PL	0.37291	kg CO2-Eq
electricity production, oil | electricity, high voltage | Cutoff, U - RoW	0.372569	kg CO2-Eq
ethylene production, average | ethylene, average | Cutoff, U - RoW	0.370107	kg CO2-Eq
sweetening, natural gas | sweetening, natural gas | Cutoff, U - DE	0.368118	kg CO2-Eq
electricity production, hard coal | electricity, high voltage | Cutoff, U - CN-HE	0.365212	kg CO2-Eq
electricity production, hard coal, conventional | electricity, high voltage | Cutoff, U - ZA	0.358192	kg CO2-Eq
electricity production, hard coal | electricity, high voltage | Cutoff, U - DE	0.350838	kg CO2-Eq
heat and power co-generation, natural gas, conventional power plant, 100MW electrical | electricity, high voltage | Cutoff, U - RU	0.332775	kg CO2-Eq
electricity production, hard coal | electricity, high voltage | Cutoff, U - CN-HB	0.316808	kg CO2-Eq
quicklime production, in pieces, loose | quicklime, in pieces, loose | Cutoff, U - RoW	0.313095	kg CO2-Eq
electricity production, natural gas, conventional power plant | electricity, high voltage | Cutoff, U - GB	0.30743	kg CO2-Eq
electricity production, hard coal | electricity, high voltage | Cutoff, U - KR	0.303234	kg CO2-Eq
market for natural gas, high pressure | natural gas, high pressure | Cutoff, U - FR	0.302511	kg CO2-Eq
transport, pipeline, long distance, natural gas | transport, pipeline, long distance, natural gas | Cutoff, U - RER w/o DE+NL+RU	0.299642	kg CO2-Eq
petroleum and gas production, off-shore | natural gas, high pressure | Cutoff, U - NO	0.292547	kg CO2-Eq
electricity production, hard coal | electricity, high voltage | Cutoff, U - UA	0.288995	kg CO2-Eq
transport, pipeline, long distance, natural gas | transport, pipeline, long distance, natural gas | Cutoff, U - DE	0.286492	kg CO2-Eq
market for natural gas, high pressure | natural gas, high pressure | Cutoff, U - IT	0.284629	kg CO2-Eq
transport, pipeline, onshore, long distance, natural gas | transport, pipeline, onshore, long distance, natural gas | Cutoff, U - NO	0.275748	kg CO2-Eq
electricity production, hard coal | electricity, high voltage | Cutoff, U - RoW	0.27275	kg CO2-Eq
heat and power co-generation, lignite | electricity, high voltage | Cutoff, U - PL	0.272331	kg CO2-Eq
electricity production, hard coal | electricity, high voltage | Cutoff, U - CN-ZJ	0.266164	kg CO2-Eq
electricity production, hard coal | electricity, high voltage | Cutoff, U - IN-CT	0.252775	kg CO2-Eq
electricity production, lignite | electricity, high voltage | Cutoff, U - US-MRO	0.25261	kg CO2-Eq
heat and power co-generation, natural gas, conventional power plant, 100MW electrical | heat, district or industrial, natural gas | Cutoff, U - RU	0.252304	kg CO2-Eq
electricity production, hard coal | electricity, high voltage | Cutoff, U - IN-UP	0.249445	kg CO2-Eq
electricity production, hard coal | electricity, high voltage | Cutoff, U - IN-MH	0.248044	kg CO2-Eq
electricity production, hard coal | electricity, high voltage | Cutoff, U - CN-XJ	0.247722	kg CO2-Eq
transport, pipeline, offshore, long distance, natural gas | transport, pipeline, offshore, long distance, natural gas | Cutoff, U - NO	0.245263	kg CO2-Eq
clinker production | clinker | Cutoff, U - RoW	0.23903	kg CO2-Eq
iron sinter production | iron sinter | Cutoff, U - RoW	0.236459	kg CO2-Eq
natural gas, burned in gas motor, for storage | natural gas, burned in gas motor, for storage | Cutoff, U - RoW	0.234918	kg CO2-Eq
electricity production, hard coal | electricity, high voltage | Cutoff, U - CN-AH	0.230064	kg CO2-Eq
natural gas production, unprocessed, at extraction | natural gas, unprocessed, at extraction | Cutoff, U - GLO	0.225301	kg CO2-Eq
heat and power co-generation, lignite | electricity, high voltage | Cutoff, U - CZ	0.222796	kg CO2-Eq
electricity production, hard coal, at coal mine power plant | electricity, high voltage, for internal use in coal mining | Cutoff, U - CN	0.219671	kg CO2-Eq
electricity production, hard coal | electricity, high voltage | Cutoff, U - ES	0.218848	kg CO2-Eq
electricity production, hard coal | electricity, high voltage | Cutoff, U - NL	0.218506	kg CO2-Eq
natural gas, burned in gas motor, for storage | natural gas, burned in gas motor, for storage | Cutoff, U - RU	0.218208	kg CO2-Eq
treatment of waste natural gas, sour, burned in production flare | waste natural gas, sour | Cutoff, U - GLO	0.21599	kg CO2-Eq
electricity production, hard coal | electricity, high voltage | Cutoff, U - IN-AP	0.210505	kg CO2-Eq
electricity production, hard coal | electricity, high voltage | Cutoff, U - CN-LN	0.209932	kg CO2-Eq
natural gas, burned in gas motor, for storage | natural gas, burned in gas motor, for storage | Cutoff, U - NO	0.20705	kg CO2-Eq
market for natural gas, high pressure | natural gas, high pressure | Cutoff, U - NL	0.206064	kg CO2-Eq
electricity production, hard coal | electricity, high voltage | Cutoff, U - IN-GJ	0.202631	kg CO2-Eq
electricity production, lignite | electricity, high voltage | Cutoff, U - ID	0.201054	kg CO2-Eq
natural gas production | natural gas, high pressure | Cutoff, U - US	0.199612	kg CO2-Eq
hard coal mine operation | hard coal, run-of-mine | Cutoff, U - IN	0.199048	kg CO2-Eq
electricity production, hard coal | electricity, high voltage | Cutoff, U - IN-WB	0.197692	kg CO2-Eq
electricity production, natural gas, combined cycle power plant | electricity, high voltage | Cutoff, U - RoW	0.197136	kg CO2-Eq
petroleum and gas production, on-shore | natural gas, high pressure | Cutoff, U - NL	0.195253	kg CO2-Eq
electricity production, lignite | electricity, high voltage | Cutoff, U - US-SERC	0.194762	kg CO2-Eq
heat and power co-generation, hard coal | electricity, high voltage | Cutoff, U - RoW	0.183475	kg CO2-Eq
electricity production, hard coal | electricity, high voltage | Cutoff, U - IN-MP	0.177845	kg CO2-Eq
treatment of hazardous waste, hazardous waste incineration | hazardous waste, for incineration | Cutoff, U - RoW	0.176765	kg CO2-Eq
treatment of hazardous waste, hazardous waste incineration, with energy recovery | hazardous waste, for incineration | Cutoff, U - RoW	0.176765	kg CO2-Eq
electricity production, natural gas, combined cycle power plant | electricity, high voltage | Cutoff, U - US-SERC	0.175836	kg CO2-Eq
electricity production, lignite | electricity, high voltage | Cutoff, U - AU	0.17416	kg CO2-Eq
electricity production, hard coal | electricity, high voltage | Cutoff, U - CN-GD	0.172956	kg CO2-Eq
electricity production, lignite | electricity, high voltage | Cutoff, U - US-TRE	0.171806	kg CO2-Eq
evaporation of natural gas | natural gas, high pressure | Cutoff, U - RER	0.169116	kg CO2-Eq
electricity production, lignite | electricity, high voltage | Cutoff, U - US-WECC	0.167543	kg CO2-Eq
electricity production, natural gas, conventional power plant | electricity, high voltage | Cutoff, U - JP	0.161695	kg CO2-Eq
electricity production, hard coal | electricity, high voltage | Cutoff, U - CN-SA	0.161512	kg CO2-Eq
heat production, natural gas, at industrial furnace >100kW | heat, district or industrial, natural gas | Cutoff, U - RoW	0.16012	kg CO2-Eq
electricity production, hard coal | electricity, high voltage | Cutoff, U - CN-NX	0.159178	kg CO2-Eq
electricity production, hard coal | electricity, high voltage | Cutoff, U - CN-FJ	0.156546	kg CO2-Eq
clinker production | clinker | Cutoff, U - CH	0.153845	kg CO2-Eq
electricity production, hard coal | electricity, high voltage | Cutoff, U - IT	0.15155	kg CO2-Eq
market for natural gas, high pressure | natural gas, high pressure | Cutoff, U - BE	0.150583	kg CO2-Eq
electricity production, oil | electricity, high voltage | Cutoff, U - SA	0.150304	kg CO2-Eq
transport, freight, sea, bulk carrier for dry goods | transport, freight, sea, bulk carrier for dry goods | Cutoff, U - GLO	0.150172	kg CO2-Eq
heat and power co-generation, hard coal | electricity, high voltage | Cutoff, U - RU	0.148774	kg CO2-Eq
pig iron production | pig iron | Cutoff, U - RER	0.14406	kg CO2-Eq
electricity production, natural gas, conventional power plant | electricity, high voltage | Cutoff, U - IR	0.139127	kg CO2-Eq
electricity production, hard coal | electricity, high voltage | Cutoff, U - CN-HL	0.136272	kg CO2-Eq
heat and power co-generation, lignite | electricity, high voltage | Cutoff, U - RU	0.134709	kg CO2-Eq
electricity production, hard coal | electricity, high voltage | Cutoff, U - CN-HU	0.130316	kg CO2-Eq
heat and power co-generation, natural gas, conventional power plant, 100MW electrical | heat, district or industrial, natural gas | Cutoff, U - RoW	0.126714	kg CO2-Eq
electricity production, hard coal | electricity, high voltage | Cutoff, U - IN-OR	0.12506	kg CO2-Eq
market for natural gas, high pressure | natural gas, high pressure | Cutoff, U - RU	0.120129	kg CO2-Eq
transport, freight, lorry 16-32 metric ton, EURO3 | transport, freight, lorry 16-32 metric ton, EURO3 | Cutoff, U - RoW	0.117943	kg CO2-Eq
diesel production, petroleum refinery operation | diesel | Cutoff, U - RoW	0.117859	kg CO2-Eq
electricity production, hard coal | electricity, high voltage | Cutoff, U - CN-JL	0.115456	kg CO2-Eq
heat production, light fuel oil, at industrial furnace 1MW | heat, district or industrial, other than natural gas | Cutoff, U - RoW	0.112733	kg CO2-Eq
natural gas venting from petroleum/natural gas production | natural gas, vented | Cutoff, U - GLO	0.11266	kg CO2-Eq
electricity production, hard coal | electricity, high voltage | Cutoff, U - AU	0.11157	kg CO2-Eq
natural gas production | natural gas, high pressure | Cutoff, U - RoW	0.110917	kg CO2-Eq
electricity production, hard coal | electricity, high voltage | Cutoff, U - GB	0.108515	kg CO2-Eq
electricity production, hard coal | electricity, high voltage | Cutoff, U - MY	0.108466	kg CO2-Eq
electricity production, lignite | electricity, high voltage | Cutoff, U - BG	0.107622	kg CO2-Eq
heat production, light fuel oil, at boiler 100kW, non-modulating | heat, central or small-scale, other than natural gas | Cutoff, U - RoW	0.106945	kg CO2-Eq
electricity production, natural gas, combined cycle power plant | electricity, high voltage | Cutoff, U - US-RFC	0.106855	kg CO2-Eq
electricity production, hard coal | electricity, high voltage | Cutoff, U - CN-HN	0.104568	kg CO2-Eq
heat production, at hard coal industrial furnace 1-10MW | heat, district or industrial, other than natural gas | Cutoff, U - Europe without Switzerland	0.103636	kg CO2-Eq
transport, freight, lorry >32 metric ton, EURO3 | transport, freight, lorry >32 metric ton, EURO3 | Cutoff, U - RoW	0.100743	kg CO2-Eq
electricity production, lignite | electricity, high voltage | Cutoff, U - RS	0.099901	kg CO2-Eq
electricity production, hard coal | electricity, high voltage | Cutoff, U - CN-GS	0.0994682	kg CO2-Eq
clinker production | clinker | Cutoff, U - Europe without Switzerland	0.0981042	kg CO2-Eq
transport, pipeline, long distance, natural gas | transport, pipeline, long distance, natural gas | Cutoff, U - RoW	0.0967301	kg CO2-Eq
electricity production, hard coal | electricity, high voltage | Cutoff, U - CN-JX	0.0960808	kg CO2-Eq
electricity production, natural gas, conventional power plant | electricity, high voltage | Cutoff, U - SA	0.0918861	kg CO2-Eq
heat and power co-generation, natural gas, conventional power plant, 100MW electrical | electricity, high voltage | Cutoff, U - RoW	0.0917905	kg CO2-Eq
heat and power co-generation, natural gas, conventional power plant, 100MW electrical | electricity, high voltage | Cutoff, U - DE	0.0915998	kg CO2-Eq
ethylene production, average | ethylene, average | Cutoff, U - RER	0.0912019	kg CO2-Eq
transport, pipeline, long distance, natural gas | transport, pipeline, long distance, natural gas | Cutoff, U - NL	0.0911668	kg CO2-Eq
electricity production, hard coal | electricity, high voltage | Cutoff, U - CN-SH	0.0911428	kg CO2-Eq
transport, freight, lorry >32 metric ton, EURO4 | transport, freight, lorry >32 metric ton, EURO4 | Cutoff, U - RoW	0.0896543	kg CO2-Eq
electricity production, hard coal | electricity, high voltage | Cutoff, U - US-WECC	0.0894011	kg CO2-Eq
transport, freight train, diesel | transport, freight train | Cutoff, U - US	0.088741	kg CO2-Eq
heat and power co-generation, natural gas, combined cycle power plant, 400MW electrical | electricity, high voltage | Cutoff, U - IT	0.0878202	kg CO2-Eq
natural gas, burned in gas motor, for storage | natural gas, burned in gas motor, for storage | Cutoff, U - NL	0.0877038	kg CO2-Eq
transport, freight, lorry 16-32 metric ton, EURO4 | transport, freight, lorry 16-32 metric ton, EURO4 | Cutoff, U - RoW	0.0875265	kg CO2-Eq
hard coal mine operation and hard coal preparation | hard coal | Cutoff, U - Europe, without Russia and Turkey	0.086591	kg CO2-Eq
electricity production, lignite | electricity, high voltage | Cutoff, U - US-RFC	0.0865908	kg CO2-Eq
electricity production, natural gas, combined cycle power plant | electricity, high voltage | Cutoff, U - JP	0.0865749	kg CO2-Eq
coking | coke | Cutoff, U - RoW	0.0854477	kg CO2-Eq
vinyl chloride production | vinyl chloride | Cutoff, U - RoW	0.084946	kg CO2-Eq
transport, freight, sea, tanker for liquefied natural gas | transport, freight, sea, tanker for liquefied natural gas | Cutoff, U - GLO	0.0844839	kg CO2-Eq
treatment of hazardous waste, hazardous waste incineration | hazardous waste, for incineration | Cutoff, U - Europe without Switzerland	0.0842825	kg CO2-Eq
treatment of hazardous waste, hazardous waste incineration, with energy recovery | hazardous waste, for incineration | Cutoff, U - Europe without Switzerland	0.0842825	kg CO2-Eq
electricity production, hard coal | electricity, high voltage | Cutoff, U - TW	0.0836696	kg CO2-Eq
electricity production, natural gas, combined cycle power plant | electricity, high voltage | Cutoff, U - US-WECC	0.0820178	kg CO2-Eq
treatment of waste plastic, mixture, unsanitary landfill, wet infiltration class (500mm) | waste plastic, mixture | Cutoff, U - GLO	0.0816318	kg CO2-Eq
heat and power co-generation, lignite | electricity, high voltage | Cutoff, U - RS	0.0813425	kg CO2-Eq
electricity production, hard coal | electricity, high voltage | Cutoff, U - CN-TJ	0.0802482	kg CO2-Eq
natural gas production | natural gas, high pressure | Cutoff, U - DE	0.0795752	kg CO2-Eq
market for natural gas, high pressure | natural gas, high pressure | Cutoff, U - ES	0.0792905	kg CO2-Eq
electricity production, lignite | electricity, high voltage | Cutoff, U - RoW	0.0792733	kg CO2-Eq
electricity production, hard coal | electricity, high voltage | Cutoff, U - CN-SC	0.0791292	kg CO2-Eq
excavation, skid-steer loader | excavation, skid-steer loader | Cutoff, U - RER	0.0791088	kg CO2-Eq
electricity production, lignite | electricity, high voltage | Cutoff, U - BA	0.078843	kg CO2-Eq
electricity production, natural gas, combined cycle power plant | electricity, high voltage | Cutoff, U - US-FRCC	0.0787118	kg CO2-Eq
electricity production, lignite | electricity, high voltage | Cutoff, U - TR	0.0785699	kg CO2-Eq
electricity production, hard coal | electricity, high voltage | Cutoff, U - IN-KA	0.0779938	kg CO2-Eq
electricity production, natural gas, combined cycle power plant | electricity, high voltage | Cutoff, U - IT	0.07647	kg CO2-Eq
hard coal mine operation and hard coal preparation | hard coal | Cutoff, U - RoW	0.0763405	kg CO2-Eq
electricity production, lignite | electricity, high voltage | Cutoff, U - RO	0.075583	kg CO2-Eq
petroleum and gas production, off-shore | natural gas, high pressure | Cutoff, U - NL	0.0749435	kg CO2-Eq
heat and power co-generation, natural gas, conventional power plant, 100MW electrical | electricity, high voltage | Cutoff, U - IT	0.0741233	kg CO2-Eq
transport, freight train, diesel | transport, freight train | Cutoff, U - RoW	0.0730073	kg CO2-Eq
electricity production, hard coal | electricity, high voltage | Cutoff, U - CN-GZ	0.0729707	kg CO2-Eq
heat production, heavy fuel oil, at industrial furnace 1MW | heat, district or industrial, other than natural gas | Cutoff, U - RoW	0.072912	kg CO2-Eq
heat and power co-generation, hard coal | electricity, high voltage | Cutoff, U - DE	0.0718679	kg CO2-Eq
electricity production, hard coal | electricity, high voltage | Cutoff, U - PT	0.0713368	kg CO2-Eq
electricity production, natural gas, combined cycle power plant | electricity, high voltage | Cutoff, U - MX	0.0697528	kg CO2-Eq
petroleum combustion, in drilling tests | petroleum combustion, in drilling tests | Cutoff, U - GLO	0.0690421	kg CO2-Eq
electricity production, hard coal | electricity, high voltage | Cutoff, U - IN-JH	0.0690339	kg CO2-Eq
electricity production, natural gas, combined cycle power plant | electricity, high voltage | Cutoff, U - ES	0.0685503	kg CO2-Eq
electricity production, hard coal | electricity, high voltage | Cutoff, U - TR	0.0685184	kg CO2-Eq
sponge iron production | sponge iron | Cutoff, U - IN	0.0676369	kg CO2-Eq
electricity production, hard coal | electricity, high voltage | Cutoff, U - CN-CQ	0.0662483	kg CO2-Eq
electricity production, hard coal | electricity, high voltage | Cutoff, U - IN-TN	0.0658169	kg CO2-Eq
electricity production, lignite | electricity, high voltage | Cutoff, U - GR	0.0656824	kg CO2-Eq
electricity production, natural gas, combined cycle power plant | electricity, high voltage | Cutoff, U - US-TRE	0.0644832	kg CO2-Eq
electricity production, hard coal | electricity, high voltage | Cutoff, U - IN-BR	0.0628806	kg CO2-Eq
hard coal mine operation and hard coal preparation | hard coal | Cutoff, U - RU	0.0606342	kg CO2-Eq
market for natural gas, high pressure | natural gas, high pressure | Cutoff, U - PL	0.0602925	kg CO2-Eq
heat and power co-generation, lignite | electricity, high voltage | Cutoff, U - RoW	0.059917	kg CO2-Eq
electricity production, lignite | electricity, high voltage | Cutoff, U - TW	0.0596557	kg CO2-Eq
transport, freight train, diesel | transport, freight train | Cutoff, U - CN	0.0595339	kg CO2-Eq
market for natural gas, high pressure | natural gas, high pressure | Cutoff, U - CZ	0.0586616	kg CO2-Eq
hard coal mine operation and hard coal preparation | hard coal | Cutoff, U - RNA	0.0580643	kg CO2-Eq
electricity production, natural gas, combined cycle power plant | electricity, high voltage | Cutoff, U - NL	0.0559533	kg CO2-Eq
electricity production, natural gas, conventional power plant | electricity, high voltage | Cutoff, U - TW	0.054592	kg CO2-Eq
steel production, converter, unalloyed | steel, unalloyed | Cutoff, U - RoW	0.0534372	kg CO2-Eq
electricity production, hard coal | electricity, high voltage | Cutoff, U - FR	0.053323	kg CO2-Eq
electricity production, hard coal | electricity, high voltage | Cutoff, U - IN-HR	0.0533137	kg CO2-Eq
electricity production, natural gas, combined cycle power plant | electricity, high voltage | Cutoff, U - FR	0.053008	kg CO2-Eq
electricity production, hard coal | electricity, high voltage | Cutoff, U - IN-RJ	0.0516356	kg CO2-Eq
heat and power co-generation, lignite | electricity, high voltage | Cutoff, U - GR	0.0511151	kg CO2-Eq
heat production, light fuel oil, at boiler 100kW, non-modulating | heat, central or small-scale, other than natural gas | Cutoff, U - Europe without Switzerland	0.0503636	kg CO2-Eq
electricity production, natural gas, combined cycle power plant | electricity, high voltage | Cutoff, U - TR	0.0503502	kg CO2-Eq
electricity production, hard coal | electricity, high voltage | Cutoff, U - US-FRCC	0.0496147	kg CO2-Eq
electricity production, natural gas, conventional power plant | electricity, high voltage | Cutoff, U - US-SERC	0.049546	kg CO2-Eq
electricity production, lignite | electricity, high voltage | Cutoff, U - CA-AB	0.0491325	kg CO2-Eq
electricity production, natural gas, conventional power plant | electricity, high voltage | Cutoff, U - NL	0.0489381	kg CO2-Eq
electricity production, natural gas, combined cycle power plant | electricity, high voltage | Cutoff, U - IR	0.0483705	kg CO2-Eq
electricity production, hard coal | electricity, high voltage | Cutoff, U - CL	0.0479883	kg CO2-Eq
electricity production, natural gas, conventional power plant | electricity, high voltage | Cutoff, U - KR	0.0471759	kg CO2-Eq
treatment of blast furnace gas, in power plant | electricity, high voltage | Cutoff, U - JP	0.0464386	kg CO2-Eq
electricity production, oil | electricity, high voltage | Cutoff, U - JP	0.0457285	kg CO2-Eq
heat and power co-generation, natural gas, 1MW electrical, lean burn | heat, district or industrial, natural gas | Cutoff, U - RoW	0.0453766	kg CO2-Eq
transport, freight, sea, tanker for petroleum | transport, freight, sea, tanker for petroleum | Cutoff, U - GLO	0.0448675	kg CO2-Eq
electricity production, hard coal | electricity, high voltage | Cutoff, U - CN-GX	0.0444677	kg CO2-Eq
iron sinter production | iron sinter | Cutoff, U - RER	0.043974	kg CO2-Eq
electricity production, oil | electricity, high voltage | Cutoff, U - MX	0.0439524	kg CO2-Eq
clinker production | clinker | Cutoff, U - IN	0.0426811	kg CO2-Eq
treatment of blast furnace gas, in power plant | electricity, high voltage | Cutoff, U - NL	0.0423187	kg CO2-Eq
diesel production, low-sulfur, petroleum refinery operation | diesel, low-sulfur | Cutoff, U - RoW	0.041984	kg CO2-Eq
electricity production, oil | electricity, high voltage | Cutoff, U - IR	0.041965	kg CO2-Eq
diesel production, petroleum refinery operation | diesel | Cutoff, U - Europe without Switzerland	0.0418811	kg CO2-Eq
synthetic fuel production, from coal, high temperature Fisher-Tropsch operations | ethylene, average | Cutoff, U - ZA	0.0416554	kg CO2-Eq
electricity production, lignite | electricity, high voltage | Cutoff, U - CZ	0.0414414	kg CO2-Eq
electricity production, oil | electricity, high voltage | Cutoff, U - EE	0.040712	kg CO2-Eq
electricity production, lignite | electricity, high voltage | Cutoff, U - IN-TN	0.0398406	kg CO2-Eq
transport, freight, inland waterways, barge | transport, freight, inland waterways, barge | Cutoff, U - RoW	0.0394672	kg CO2-Eq
electricity production, hard coal | electricity, high voltage | Cutoff, U - IN-PB	0.039246	kg CO2-Eq
electricity production, oil | electricity, high voltage | Cutoff, U - ES	0.0392194	kg CO2-Eq
electricity production, hard coal | electricity, high voltage | Cutoff, U - CN-BJ	0.0387396	kg CO2-Eq
transport, freight, sea, container ship | transport, freight, sea, container ship | Cutoff, U - GLO	0.0386345	kg CO2-Eq
heat production, heavy fuel oil, at industrial furnace 1MW | heat, district or industrial, other than natural gas | Cutoff, U - Europe without Switzerland	0.0385866	kg CO2-Eq
electricity production, hard coal | electricity, high voltage | Cutoff, U - CN-YN	0.0382983	kg CO2-Eq
natural gas, high pressure, import from RU | natural gas, high pressure | Cutoff, U - DE	0.0382945	kg CO2-Eq
transport, freight, lorry 16-32 metric ton, EURO3 | transport, freight, lorry 16-32 metric ton, EURO3 | Cutoff, U - RER	0.037586	kg CO2-Eq
electricity production, natural gas, combined cycle power plant | electricity, high voltage | Cutoff, U - US-NPCC	0.0375691	kg CO2-Eq
electricity production, hard coal | electricity, high voltage | Cutoff, U - US-MRO	0.0374597	kg CO2-Eq
heat and power co-generation, hard coal | electricity, high voltage | Cutoff, U - NL	0.0360168	kg CO2-Eq
market for natural gas, high pressure | natural gas, high pressure | Cutoff, U - HU	0.0355881	kg CO2-Eq
electricity production, lignite | electricity, high voltage | Cutoff, U - CA-SK	0.0354089	kg CO2-Eq
electricity production, natural gas, conventional power plant | electricity, high voltage | Cutoff, U - IT	0.0350942	kg CO2-Eq
treatment of waste mineral oil, hazardous waste incineration, with energy recovery | waste mineral oil | Cutoff, U - Europe without Switzerland	0.035051	kg CO2-Eq
treatment of waste mineral oil, hazardous waste incineration | waste mineral oil | Cutoff, U - Europe without Switzerland	0.035048	kg CO2-Eq
transport, freight, lorry >32 metric ton, EURO3 | transport, freight, lorry >32 metric ton, EURO3 | Cutoff, U - RER	0.0347632	kg CO2-Eq
heat and power co-generation, oil | electricity, high voltage | Cutoff, U - IT	0.0347041	kg CO2-Eq
electricity production, lignite | electricity, high voltage | Cutoff, U - KR	0.0342704	kg CO2-Eq
clinker production | clinker | Cutoff, U - US	0.0338455	kg CO2-Eq
transport, freight, lorry 3.5-7.5 metric ton, EURO3 | transport, freight, lorry 3.5-7.5 metric ton, EURO3 | Cutoff, U - RoW	0.0337964	kg CO2-Eq
electricity production, natural gas, combined cycle power plant | electricity, high voltage | Cutoff, U - AR	0.0337289	kg CO2-Eq
carbon dioxide production, liquid | carbon dioxide, liquid | Cutoff, U - RoW	0.0335373	kg CO2-Eq
transport, freight, lorry >32 metric ton, EURO5 | transport, freight, lorry >32 metric ton, EURO5 | Cutoff, U - RoW	0.0329521	kg CO2-Eq
heat and power co-generation, natural gas, conventional power plant, 100MW electrical | electricity, high voltage | Cutoff, U - NL	0.0325589	kg CO2-Eq
electricity production, lignite | electricity, high voltage | Cutoff, U - HU	0.0325199	kg CO2-Eq
electricity production, natural gas, combined cycle power plant | electricity, high voltage | Cutoff, U - US-MRO	0.0324313	kg CO2-Eq
natural gas, high pressure, import from NO | natural gas, high pressure | Cutoff, U - DE	0.0324149	kg CO2-Eq
electricity production, hard coal | electricity, high voltage | Cutoff, U - BR-North-eastern grid	0.0323446	kg CO2-Eq
heat and power co-generation, natural gas, conventional power plant, 100MW electrical | heat, district or industrial, natural gas | Cutoff, U - DE	0.0320126	kg CO2-Eq
transport, freight, lorry >32 metric ton, EURO4 | transport, freight, lorry >32 metric ton, EURO4 | Cutoff, U - RER	0.0314144	kg CO2-Eq
heat and power co-generation, hard coal | electricity, high voltage | Cutoff, U - CZ	0.0306676	kg CO2-Eq
transport, freight, lorry 16-32 metric ton, EURO4 | transport, freight, lorry 16-32 metric ton, EURO4 | Cutoff, U - RER	0.0306635	kg CO2-Eq
transport, freight, lorry 16-32 metric ton, EURO5 | transport, freight, lorry 16-32 metric ton, EURO5 | Cutoff, U - RoW	0.0306142	kg CO2-Eq
treatment of waste mineral oil, hazardous waste incineration, with energy recovery | waste mineral oil | Cutoff, U - RoW	0.0300618	kg CO2-Eq
treatment of waste mineral oil, hazardous waste incineration | waste mineral oil | Cutoff, U - RoW	0.0300467	kg CO2-Eq
electricity production, natural gas, combined cycle power plant | electricity, high voltage | Cutoff, U - TH	0.0300138	kg CO2-Eq
heat and power co-generation, natural gas, combined cycle power plant, 400MW electrical | electricity, high voltage | Cutoff, U - NL	0.0299075	kg CO2-Eq
market for natural gas, high pressure | natural gas, high pressure | Cutoff, U - SK	0.0299066	kg CO2-Eq
electricity production, lignite | electricity, high voltage | Cutoff, U - TH	0.0291753	kg CO2-Eq
heat and power co-generation, natural gas, combined cycle power plant, 400MW electrical | electricity, high voltage | Cutoff, U - US-TRE	0.0290938	kg CO2-Eq
electricity production, lignite | electricity, high voltage | Cutoff, U - MK	0.0290322	kg CO2-Eq
natural gas, high pressure, import from NO | natural gas, high pressure | Cutoff, U - GB	0.0290196	kg CO2-Eq
heat production, natural gas, at boiler modulating >100kW | heat, district or industrial, natural gas | Cutoff, U - RoW	0.0289499	kg CO2-Eq
heat and power co-generation, hard coal | electricity, high voltage | Cutoff, U - DK	0.0287948	kg CO2-Eq
treatment of waste plastic, mixture, open dump, wet infiltration class (500mm) | waste plastic, mixture | Cutoff, U - GLO	0.0284907	kg CO2-Eq
transport, pipeline, offshore, long distance, natural gas | transport, pipeline, offshore, long distance, natural gas | Cutoff, U - DZ	0.0283713	kg CO2-Eq
heat and power co-generation, lignite | electricity, high voltage | Cutoff, U - SI	0.0283002	kg CO2-Eq
clay brick production | clay brick | Cutoff, U - RoW	0.0282686	kg CO2-Eq
electricity production, natural gas, combined cycle power plant | electricity, high voltage | Cutoff, U - PT	0.0277831	kg CO2-Eq
electricity production, oil | electricity, high voltage | Cutoff, U - FR	0.0277768	kg CO2-Eq
heat and power co-generation, natural gas, combined cycle power plant, 400MW electrical | electricity, high voltage | Cutoff, U - US-SERC	0.0273425	kg CO2-Eq
heat production, anthracite, at stove 5-15kW | heat, central or small-scale, other than natural gas | Cutoff, U - RoW	0.0272271	kg CO2-Eq
electricity production, oil | electricity, high voltage | Cutoff, U - ID	0.0270168	kg CO2-Eq
electricity production, natural gas, combined cycle power plant | electricity, high voltage | Cutoff, U - BR-South-eastern grid	0.026899	kg CO2-Eq
electricity production, natural gas, conventional power plant | electricity, high voltage | Cutoff, U - MX	0.0261951	kg CO2-Eq
anaerobic digestion of manure | biogas | Cutoff, U - RoW	0.0261854	kg CO2-Eq
transport, freight, light commercial vehicle | transport, freight, light commercial vehicle | Cutoff, U - RoW	0.0257024	kg CO2-Eq
heat and power co-generation, natural gas, 200kW electrical, lean burn | heat, district or industrial, natural gas | Cutoff, U - RoW	0.025632	kg CO2-Eq
electricity production, natural gas, conventional power plant | electricity, high voltage | Cutoff, U - AU	0.0255256	kg CO2-Eq
quicklime production, in pieces, loose | quicklime, in pieces, loose | Cutoff, U - CH	0.0252937	kg CO2-Eq
electricity production, lignite | electricity, high voltage | Cutoff, U - MX	0.0249904	kg CO2-Eq
electricity production, hard coal | electricity, high voltage | Cutoff, U - MX	0.0248607	kg CO2-Eq
market for natural gas, high pressure | natural gas, high pressure | Cutoff, U - IE	0.0245335	kg CO2-Eq
synthetic fuel production, from coal, high temperature Fisher-Tropsch operations | diesel, low-sulfur | Cutoff, U - ZA	0.024478	kg CO2-Eq
electricity production, natural gas, combined cycle power plant | electricity, high voltage | Cutoff, U - MY	0.0237883	kg CO2-Eq
natural gas, high pressure, import from RU | natural gas, high pressure | Cutoff, U - IT	0.0237405	kg CO2-Eq
hard coal mine operation and hard coal preparation | hard coal | Cutoff, U - AU	0.0237151	kg CO2-Eq
heat and power co-generation, lignite | electricity, high voltage | Cutoff, U - DE	0.0232645	kg CO2-Eq
petroleum and gas production, off-shore | natural gas, high pressure | Cutoff, U - GB	0.0231687	kg CO2-Eq
heat and power co-generation, natural gas, conventional power plant, 100MW electrical | heat, district or industrial, natural gas | Cutoff, U - UA	0.0230823	kg CO2-Eq
market for electricity, medium voltage | electricity, medium voltage | Cutoff, U - CN-SGCC	0.0230419	kg CO2-Eq
electricity production, natural gas, conventional power plant | electricity, high voltage | Cutoff, U - DE	0.0226297	kg CO2-Eq
electricity production, oil | electricity, high voltage | Cutoff, U - BR-North-eastern grid	0.0226222	kg CO2-Eq
treatment of blast furnace gas, in power plant | electricity, high voltage | Cutoff, U - BE	0.0226154	kg CO2-Eq
electricity production, hard coal | electricity, high voltage | Cutoff, U - TH	0.0225247	kg CO2-Eq
electricity production, natural gas, combined cycle power plant | electricity, high voltage | Cutoff, U - GR	0.022468	kg CO2-Eq
heat production, natural gas, at industrial furnace low-NOx >100kW | heat, district or industrial, natural gas | Cutoff, U - RoW	0.0223327	kg CO2-Eq
electricity production, natural gas, conventional power plant | electricity, high voltage | Cutoff, U - TH	0.0220465	kg CO2-Eq
heat and power co-generation, natural gas, conventional power plant, 100MW electrical | electricity, high voltage | Cutoff, U - UA	0.0219206	kg CO2-Eq
electricity production, natural gas, conventional power plant | electricity, high voltage | Cutoff, U - ID	0.021792	kg CO2-Eq
heat and power co-generation, natural gas, conventional power plant, 100MW electrical | electricity, high voltage | Cutoff, U - FR	0.0217434	kg CO2-Eq
heat production, at coal coke industrial furnace 1-10MW | heat, district or industrial, other than natural gas | Cutoff, U - RoW	0.021479	kg CO2-Eq
electricity production, natural gas, combined cycle power plant | electricity, high voltage | Cutoff, U - DE	0.0212503	kg CO2-Eq
electricity production, natural gas, conventional power plant | electricity, high voltage | Cutoff, U - US-RFC	0.021162	kg CO2-Eq
natural gas, high pressure, import from NL | natural gas, high pressure | Cutoff, U - DE	0.0201953	kg CO2-Eq
transport, freight, lorry 3.5-7.5 metric ton, EURO4 | transport, freight, lorry 3.5-7.5 metric ton, EURO4 | Cutoff, U - RoW	0.0200679	kg CO2-Eq
electricity production, oil | electricity, high voltage | Cutoff, U - GR	0.0200625	kg CO2-Eq
vinyl chloride production | vinyl chloride | Cutoff, U - RER	0.0200079	kg CO2-Eq
treatment of blast furnace gas, in power plant | electricity, high voltage | Cutoff, U - FR	0.0200026	kg CO2-Eq
heat and power co-generation, natural gas, 500kW electrical, lean burn | heat, district or industrial, natural gas | Cutoff, U - RoW	0.0199051	kg CO2-Eq
electricity production, natural gas, conventional power plant | electricity, high voltage | Cutoff, U - MY	0.0198662	kg CO2-Eq
desulfurisation of lignite flue gas | SOx retained, in lignite flue gas desulfurisation | Cutoff, U - GLO	0.0198371	kg CO2-Eq
heat and power co-generation, hard coal | electricity, high voltage | Cutoff, U - FI	0.0197878	kg CO2-Eq
electricity production, hard coal | electricity, high voltage | Cutoff, U - CN-QH	0.0194536	kg CO2-Eq
market for natural gas, high pressure | natural gas, high pressure | Cutoff, U - US	0.0193157	kg CO2-Eq
electricity production, natural gas, conventional power plant | electricity, high voltage | Cutoff, U - BR-South-eastern grid	0.0191235	kg CO2-Eq
market for natural gas, high pressure | natural gas, high pressure | Cutoff, U - FI	0.0190768	kg CO2-Eq
heat and power co-generation, natural gas, conventional power plant, 100MW electrical | electricity, high voltage | Cutoff, U - KR	0.018979	kg CO2-Eq
market for natural gas, high pressure | natural gas, high pressure | Cutoff, U - AT	0.0189216	kg CO2-Eq
heavy fuel oil production, petroleum refinery operation | heavy fuel oil | Cutoff, U - RoW	0.0189197	kg CO2-Eq
transport, freight, inland waterways, barge | transport, freight, inland waterways, barge | Cutoff, U - RER	0.0187281	kg CO2-Eq
treatment of waste plastic, mixture, unsanitary landfill, dry infiltration class (100mm) | waste plastic, mixture | Cutoff, U - GLO	0.0183444	kg CO2-Eq
treatment of blast furnace gas, in power plant | electricity, high voltage | Cutoff, U - PL	0.0183354	kg CO2-Eq
electricity production, natural gas, combined cycle power plant | electricity, high voltage | Cutoff, U - BE	0.0182544	kg CO2-Eq
heat and power co-generation, lignite | electricity, high voltage | Cutoff, U - RO	0.0180542	kg CO2-Eq
heat production, natural gas, at boiler condensing modulating >100kW | heat, district or industrial, natural gas | Cutoff, U - RoW	0.0175522	kg CO2-Eq
electricity production, natural gas, combined cycle power plant | electricity, high voltage | Cutoff, U - IE	0.0175503	kg CO2-Eq
electricity production, natural gas, conventional power plant | electricity, high voltage | Cutoff, U - US-MRO	0.017512	kg CO2-Eq
treatment of waste plastic, mixture, unsanitary landfill, very wet infiltration class (1000mm) | waste plastic, mixture | Cutoff, U - GLO	0.0174187	kg CO2-Eq
electricity production, natural gas, combined cycle power plant | electricity, high voltage | Cutoff, U - ID	0.0173967	kg CO2-Eq
transport, freight train, diesel | transport, freight train | Cutoff, U - Europe without Switzerland	0.0172795	kg CO2-Eq
market for electricity, high voltage | electricity, high voltage | Cutoff, U - RU	0.0171791	kg CO2-Eq
electricity production, hard coal | electricity, high voltage | Cutoff, U - IE	0.0170969	kg CO2-Eq
aluminium production, primary, liquid, prebake | aluminium, primary, liquid | Cutoff, U - CN	0.017014	kg CO2-Eq
electricity production, hydro, reservoir, tropical region | electricity, high voltage | Cutoff, U - BR-Southern grid	0.0169457	kg CO2-Eq
heat and power co-generation, natural gas, conventional power plant, 100MW electrical | electricity, high voltage | Cutoff, U - US-SERC	0.0168589	kg CO2-Eq
iron pellet production | iron pellet | Cutoff, U - IN	0.0168004	kg CO2-Eq
polycarboxylates production, 40% active substance | polycarboxylates, 40% active substance | Cutoff, S - RoW	0.01675	kg CO2-Eq
heat and power co-generation, natural gas, combined cycle power plant, 400MW electrical | electricity, high voltage | Cutoff, U - US-RFC	0.0166084	kg CO2-Eq
diesel production, low-sulfur, petroleum refinery operation | diesel, low-sulfur | Cutoff, U - Europe without Switzerland	0.0163686	kg CO2-Eq
electricity production, lignite | electricity, high voltage | Cutoff, U - IN-RJ	0.0162538	kg CO2-Eq
transport, freight, lorry 7.5-16 metric ton, EURO3 | transport, freight, lorry 7.5-16 metric ton, EURO3 | Cutoff, U - RoW	0.0162321	kg CO2-Eq
refinery gas, burned in furnace | heat, district or industrial, other than natural gas | Cutoff, U - Europe without Switzerland	0.0161316	kg CO2-Eq
heat and power co-generation, natural gas, combined cycle power plant, 400MW electrical | electricity, high voltage | Cutoff, U - US-WECC	0.0161208	kg CO2-Eq
electricity production, natural gas, combined cycle power plant | electricity, high voltage | Cutoff, U - KR	0.0159265	kg CO2-Eq
treatment of municipal solid waste, unsanitary landfill, wet infiltration class (500mm) | municipal solid waste | Cutoff, U - GLO	0.0156888	kg CO2-Eq
electricity production, natural gas, conventional power plant | electricity, high voltage | Cutoff, U - CA-AB	0.0156368	kg CO2-Eq
natural gas, burned in gas motor, for storage | natural gas, burned in gas motor, for storage | Cutoff, U - DE	0.0156249	kg CO2-Eq
electricity production, oil | electricity, high voltage | Cutoff, U - AR	0.0155517	kg CO2-Eq
heat and power co-generation, natural gas, combined cycle power plant, 400MW electrical | heat, district or industrial, natural gas | Cutoff, U - IT	0.0155428	kg CO2-Eq
steel production, electric, low-alloyed | steel, low-alloyed | Cutoff, U - RoW	0.0153933	kg CO2-Eq
treatment of blast furnace gas, in power plant | electricity, high voltage | Cutoff, U - KR	0.0153649	kg CO2-Eq
treatment of waste plastic, mixture, unsanitary landfill, moist infiltration class (300mm) | waste plastic, mixture | Cutoff, U - GLO	0.0152747	kg CO2-Eq
transport, freight, lorry >32 metric ton, EURO2 | transport, freight, lorry >32 metric ton, EURO2 | Cutoff, U - ZA	0.0151726	kg CO2-Eq
heat production, light fuel oil, at industrial furnace 1MW | heat, district or industrial, other than natural gas | Cutoff, U - Europe without Switzerland	0.0150769	kg CO2-Eq
market for natural gas, high pressure | natural gas, high pressure | Cutoff, U - GR	0.0150312	kg CO2-Eq
treatment of blast furnace gas, in power plant | electricity, high voltage | Cutoff, U - RoW	0.0148574	kg CO2-Eq
electricity production, natural gas, conventional power plant | electricity, high voltage | Cutoff, U - FR	0.014724	kg CO2-Eq
heat and power co-generation, natural gas, conventional power plant, 100MW electrical | heat, district or industrial, natural gas | Cutoff, U - ES	0.0145806	kg CO2-Eq
heat and power co-generation, natural gas, conventional power plant, 100MW electrical | heat, district or industrial, natural gas | Cutoff, U - FR	0.0144145	kg CO2-Eq
electricity production, natural gas, conventional power plant | electricity, high voltage | Cutoff, U - US-WECC	0.0144	kg CO2-Eq
electricity production, oil | electricity, high voltage | Cutoff, U - TW	0.0143758	kg CO2-Eq
ammonia production, partial oxidation, liquid | ammonia, anhydrous, liquid | Cutoff, U - CN	0.0143409	kg CO2-Eq
electricity production, lignite | electricity, high voltage | Cutoff, U - IN-GJ	0.0142874	kg CO2-Eq
electricity production, natural gas, conventional power plant | electricity, high voltage | Cutoff, U - IE	0.0141801	kg CO2-Eq
heat and power co-generation, natural gas, 1MW electrical, lean burn | heat, district or industrial, natural gas | Cutoff, U - Europe without Switzerland	0.0141461	kg CO2-Eq
pitch production, petroleum refinery operation | pitch | Cutoff, U - RoW	0.0140201	kg CO2-Eq
electricity production, lignite | electricity, high voltage | Cutoff, U - PL	0.0139531	kg CO2-Eq
heat and power co-generation, natural gas, conventional power plant, 100MW electrical | electricity, high voltage | Cutoff, U - RO	0.0137076	kg CO2-Eq
diesel production, petroleum refinery operation | diesel | Cutoff, U - IN	0.0136753	kg CO2-Eq
electricity production, hard coal | electricity, high voltage | Cutoff, U - CN-HA	0.0136613	kg CO2-Eq
heavy fuel oil production, petroleum refinery operation | heavy fuel oil | Cutoff, U - Europe without Switzerland	0.0136551	kg CO2-Eq
electricity production, hard coal | electricity, high voltage | Cutoff, U - IN-DL	0.0135958	kg CO2-Eq
electricity production, lignite | electricity, high voltage | Cutoff, U - ES	0.0134821	kg CO2-Eq
natural gas, high pressure, import from NO | natural gas, high pressure | Cutoff, U - FR	0.0133988	kg CO2-Eq
charcoal production | charcoal | Cutoff, U - GLO	0.01335	kg CO2-Eq
lignite mine operation | lignite | Cutoff, U - RER	0.0132307	kg CO2-Eq
electricity production, natural gas, conventional power plant | electricity, high voltage | Cutoff, U - AR	0.0131251	kg CO2-Eq
heat and power co-generation, natural gas, conventional power plant, 100MW electrical | heat, district or industrial, natural gas | Cutoff, U - IT	0.0131184	kg CO2-Eq
pig iron production | pig iron | Cutoff, U - IN	0.0131071	kg CO2-Eq
electricity production, hard coal | electricity, high voltage | Cutoff, U - BR-Southern grid	0.0126903	kg CO2-Eq
ammonia production, partial oxidation, liquid | ammonia, anhydrous, liquid | Cutoff, U - RoW	0.0125941	kg CO2-Eq
electricity production, peat | electricity, high voltage | Cutoff, U - FI	0.0125528	kg CO2-Eq
heat and power co-generation, lignite | electricity, high voltage | Cutoff, U - SK	0.0124158	kg CO2-Eq
heat and power co-generation, hard coal | electricity, high voltage | Cutoff, U - UA	0.0122464	kg CO2-Eq
heat production, natural gas, at industrial furnace low-NOx >100kW | heat, district or industrial, natural gas | Cutoff, U - Europe without Switzerland	0.0122362	kg CO2-Eq
transport, helicopter | transport, helicopter | Cutoff, U - GLO	0.0120237	kg CO2-Eq
ammonia production, steam reforming, liquid | ammonia, anhydrous, liquid | Cutoff, U - RoW	0.0119667	kg CO2-Eq
hard coal mine operation and hard coal preparation | hard coal | Cutoff, U - ID	0.0119172	kg CO2-Eq
electricity production, peat | electricity, high voltage | Cutoff, U - IE	0.0115519	kg CO2-Eq
transport, freight, lorry >32 metric ton, EURO5 | transport, freight, lorry >32 metric ton, EURO5 | Cutoff, U - RER	0.0115432	kg CO2-Eq
transport, freight, lorry 7.5-16 metric ton, EURO4 | transport, freight, lorry 7.5-16 metric ton, EURO4 | Cutoff, U - RoW	0.0113039	kg CO2-Eq
electricity production, oil | electricity, high voltage | Cutoff, U - BR-Northern grid	0.0111954	kg CO2-Eq
heat and power co-generation, natural gas, conventional power plant, 100MW electrical | heat, district or industrial, natural gas | Cutoff, U - RO	0.0111438	kg CO2-Eq
electricity production, natural gas, conventional power plant | electricity, high voltage | Cutoff, U - BR-North-eastern grid	0.0111319	kg CO2-Eq
electricity production, hard coal | electricity, high voltage | Cutoff, U - CA-NS	0.0111099	kg CO2-Eq
heat and power co-generation, natural gas, combined cycle power plant, 400MW electrical | electricity, high voltage | Cutoff, U - RU	0.0110661	kg CO2-Eq
transport, freight, lorry 16-32 metric ton, EURO5 | transport, freight, lorry 16-32 metric ton, EURO5 | Cutoff, U - RER	0.011055	kg CO2-Eq
transport, freight, lorry 3.5-7.5 metric ton, EURO3 | transport, freight, lorry 3.5-7.5 metric ton, EURO3 | Cutoff, U - RER	0.0109401	kg CO2-Eq
electricity production, natural gas, conventional power plant | electricity, high voltage | Cutoff, U - CA-SK	0.0109153	kg CO2-Eq
treatment of blast furnace gas, in power plant | electricity, high voltage | Cutoff, U - ES	0.0109089	kg CO2-Eq
electricity production, natural gas, conventional power plant | electricity, high voltage | Cutoff, U - GR	0.0108904	kg CO2-Eq
heat and power co-generation, natural gas, conventional power plant, 100MW electrical | electricity, high voltage | Cutoff, U - US-TRE	0.0107737	kg CO2-Eq
sour gas, burned in gas turbine | sour gas, burned in gas turbine | Cutoff, U - NO	0.0107046	kg CO2-Eq
natural gas, high pressure, import from RU | natural gas, high pressure | Cutoff, U - BE	0.0106797	kg CO2-Eq
heat and power co-generation, natural gas, conventional power plant, 100MW electrical | electricity, high voltage | Cutoff, U - BE	0.01055	kg CO2-Eq
heat and power co-generation, natural gas, conventional power plant, 100MW electrical | heat, district or industrial, natural gas | Cutoff, U - SA	0.010467	kg CO2-Eq
heat and power co-generation, natural gas, conventional power plant, 100MW electrical | electricity, high voltage | Cutoff, U - US-WECC	0.0104475	kg CO2-Eq
electricity production, natural gas, combined cycle power plant | electricity, high voltage | Cutoff, U - CN-NM	0.0104097	kg CO2-Eq
desulfurisation of hard coal flue gas | SOx retained, in hard coal flue gas desulfurisation | Cutoff, U - RoW	0.0103702	kg CO2-Eq
natural gas, high pressure, import from DZ | natural gas, high pressure | Cutoff, U - IT	0.010231	kg CO2-Eq
lignite mine operation | lignite | Cutoff, U - RoW	0.0102169	kg CO2-Eq
natural gas, high pressure, import from DZ | natural gas, high pressure | Cutoff, U - ES	0.0101914	kg CO2-Eq
iron pellet production | iron pellet | Cutoff, U - RoW	0.00993803	kg CO2-Eq
clay brick production | clay brick | Cutoff, U - RER	0.00993221	kg CO2-Eq
heat and power co-generation, natural gas, conventional power plant, 100MW electrical | electricity, high voltage | Cutoff, U - US-RFC	0.00992993	kg CO2-Eq
market for electricity, high voltage | electricity, high voltage | Cutoff, U - CN-SGCC	0.00988052	kg CO2-Eq
heat and power co-generation, natural gas, conventional power plant, 100MW electrical | heat, district or industrial, natural gas | Cutoff, U - NL	0.00975933	kg CO2-Eq
electricity production, hydro, reservoir, tropical region | electricity, high voltage | Cutoff, U - BR-Northern grid	0.00974353	kg CO2-Eq
nitric acid production, product in 50% solution state | nitric acid, without water, in 50% solution state | Cutoff, U - RNA	0.00971738	kg CO2-Eq
treatment of waste plastic, mixture, open dump, very wet infiltration class (1000mm) | waste plastic, mixture | Cutoff, U - GLO	0.00968669	kg CO2-Eq
propylene production | propylene | Cutoff, U - RoW	0.00965752	kg CO2-Eq
treatment of municipal solid waste, open dump, wet infiltration class (500mm) | municipal solid waste | Cutoff, U - GLO	0.00961173	kg CO2-Eq
heat and power co-generation, natural gas, combined cycle power plant, 400MW electrical | electricity, high voltage | Cutoff, U - US-NPCC	0.00953584	kg CO2-Eq
electricity production, oil | electricity, high voltage | Cutoff, U - IT	0.00951473	kg CO2-Eq
clinker production | clinker | Cutoff, U - BR	0.00950581	kg CO2-Eq
heat and power co-generation, natural gas, combined cycle power plant, 400MW electrical | electricity, high voltage | Cutoff, U - PL	0.0094773	kg CO2-Eq
steel production, converter, unalloyed | steel, unalloyed | Cutoff, U - RER	0.00946601	kg CO2-Eq
natural gas, high pressure, import from NO | natural gas, high pressure | Cutoff, U - NL	0.00938889	kg CO2-Eq
treatment of waste plastic, mixture, open dump, dry infiltration class (100mm) | waste plastic, mixture | Cutoff, U - GLO	0.00930708	kg CO2-Eq
treatment of waste plastic, mixture, municipal incineration with fly ash extraction | waste plastic, mixture | Cutoff, U - CH	0.00928025	kg CO2-Eq
nitric acid production, product in 50% solution state | nitric acid, without water, in 50% solution state | Cutoff, U - CN	0.00927834	kg CO2-Eq
electricity production, natural gas, combined cycle power plant | electricity, high voltage | Cutoff, U - IN-GJ	0.00927792	kg CO2-Eq
electricity production, natural gas, combined cycle power plant | electricity, high voltage | Cutoff, U - BR-North-eastern grid	0.00926879	kg CO2-Eq
heat and power co-generation, natural gas, 200kW electrical, lean burn | heat, district or industrial, natural gas | Cutoff, U - CH	0.00913725	kg CO2-Eq
electricity production, natural gas, conventional power plant | electricity, high voltage | Cutoff, U - US-TRE	0.00909088	kg CO2-Eq
iron sinter production | iron sinter | Cutoff, U - IN	0.00905133	kg CO2-Eq
heat and power co-generation, natural gas, combined cycle power plant, 400MW electrical | heat, district or industrial, natural gas | Cutoff, U - NL	0.00895478	kg CO2-Eq
natural gas, high pressure, import from RU | natural gas, high pressure | Cutoff, U - PL	0.00866193	kg CO2-Eq
electricity production, hydro, reservoir, tropical region | electricity, high voltage | Cutoff, U - BR-South-eastern grid	0.00860653	kg CO2-Eq
natural gas, high pressure, import from NL | natural gas, high pressure | Cutoff, U - GB	0.00853734	kg CO2-Eq
heat and power co-generation, natural gas, combined cycle power plant, 400MW electrical | heat, district or industrial, natural gas | Cutoff, U - RU	0.00839008	kg CO2-Eq
electricity production, natural gas, combined cycle power plant | electricity, high voltage | Cutoff, U - PE	0.00836813	kg CO2-Eq
natural gas, high pressure, import from NO | natural gas, high pressure | Cutoff, U - BE	0.00827868	kg CO2-Eq
transport, helicopter, LTO cycle | transport, helicopter, LTO cycle | Cutoff, U - GLO	0.00820378	kg CO2-Eq
excavation, skid-steer loader | excavation, skid-steer loader | Cutoff, U - RoW	0.00820171	kg CO2-Eq
natural gas, high pressure, import from RU | natural gas, high pressure | Cutoff, U - NL	0.00815778	kg CO2-Eq
treatment of waste bitumen sheet, municipal incineration | waste bitumen sheet | Cutoff, U - RoW	0.00815752	kg CO2-Eq
transport, freight, lorry >32 metric ton, unregulated | transport, freight, lorry >32 metric ton, unregulated | Cutoff, U - ZA	0.00801479	kg CO2-Eq
refinery gas, burned in furnace | heat, district or industrial, other than natural gas | Cutoff, U - CH	0.00798771	kg CO2-Eq
heat production, propane, at industrial furnace >100kW | heat, district or industrial, other than natural gas | Cutoff, U - RoW	0.00795643	kg CO2-Eq
electricity production, natural gas, conventional power plant | electricity, high voltage | Cutoff, U - US-NPCC	0.00789751	kg CO2-Eq
heat and power co-generation, natural gas, conventional power plant, 100MW electrical | electricity, high voltage | Cutoff, U - HU	0.00780058	kg CO2-Eq
magnesium oxide production | magnesium oxide | Cutoff, U - RoW	0.00779141	kg CO2-Eq
electricity production, natural gas, combined cycle power plant | electricity, high voltage | Cutoff, U - CN-SD	0.00770565	kg CO2-Eq
treatment of waste plastic, mixture, unsanitary landfill, hyperarid infiltration class (-250mm) | waste plastic, mixture | Cutoff, U - GLO	0.00770192	kg CO2-Eq
heat production, anthracite, at stove 5-15kW | heat, central or small-scale, other than natural gas | Cutoff, U - Europe without Switzerland	0.00770013	kg CO2-Eq
natural gas, high pressure, import from NL | natural gas, high pressure | Cutoff, U - IT	0.00764811	kg CO2-Eq
market for natural gas, high pressure | natural gas, high pressure | Cutoff, U - DZ	0.00759056	kg CO2-Eq
benzene production | benzene | Cutoff, U - RoW	0.0075765	kg CO2-Eq
electricity production, natural gas, combined cycle power plant | electricity, high voltage | Cutoff, U - CN-JS	0.00756073	kg CO2-Eq
electricity production, natural gas, conventional power plant | electricity, high voltage | Cutoff, U - BE	0.00753239	kg CO2-Eq
diesel production, petroleum refinery operation | diesel | Cutoff, U - BR	0.00748936	kg CO2-Eq
polycarboxylates production, 40% active substance | polycarboxylates, 40% active substance | Cutoff, S - RER	0.00748093	kg CO2-Eq
heat and power co-generation, natural gas, 1MW electrical, lean burn | heat, district or industrial, natural gas | Cutoff, U - CH	0.00732493	kg CO2-Eq
carbon dioxide production, liquid | carbon dioxide, liquid | Cutoff, U - RER	0.00706364	kg CO2-Eq
market for natural gas, high pressure | natural gas, high pressure | Cutoff, U - DK	0.00705824	kg CO2-Eq
natural gas, high pressure, import from RU | natural gas, high pressure | Cutoff, U - FR	0.00704166	kg CO2-Eq
transport, freight, lorry 3.5-7.5 metric ton, EURO4 | transport, freight, lorry 3.5-7.5 metric ton, EURO4 | Cutoff, U - RER	0.00702986	kg CO2-Eq
treatment of blast furnace gas, in power plant | electricity, high voltage | Cutoff, U - SE	0.00699789	kg CO2-Eq
transport, freight train, steam | transport, freight train | Cutoff, U - CN	0.00688242	kg CO2-Eq
light fuel oil production, petroleum refinery operation | light fuel oil | Cutoff, U - RoW	0.00685285	kg CO2-Eq
electricity production, natural gas, combined cycle power plant | electricity, high voltage | Cutoff, U - IN-MH	0.00681353	kg CO2-Eq
electricity production, natural gas, conventional power plant | electricity, high voltage | Cutoff, U - US-FRCC	0.00678399	kg CO2-Eq
electricity production, natural gas, conventional power plant | electricity, high voltage | Cutoff, U - TR	0.00672914	kg CO2-Eq
transport, freight, light commercial vehicle | transport, freight, light commercial vehicle | Cutoff, U - Europe without Switzerland	0.00671651	kg CO2-Eq
electricity production, oil | electricity, high voltage | Cutoff, U - US-HICC	0.00669644	kg CO2-Eq
electricity production, natural gas, conventional power plant | electricity, high voltage | Cutoff, U - CA-ON	0.00667165	kg CO2-Eq
transport, freight, lorry 7.5-16 metric ton, EURO2 | transport, freight, lorry 7.5-16 metric ton, EURO2 | Cutoff, U - ZA	0.00661757	kg CO2-Eq
heat and power co-generation, natural gas, conventional power plant, 100MW electrical | electricity, high voltage | Cutoff, U - BG	0.00657005	kg CO2-Eq
heat and power co-generation, natural gas, combined cycle power plant, 400MW electrical | electricity, high voltage | Cutoff, U - AT	0.0065658	kg CO2-Eq
excavation, hydraulic digger | excavation, hydraulic digger | Cutoff, U - RER	0.00654246	kg CO2-Eq
electricity production, oil | electricity, high voltage | Cutoff, U - KR	0.00654221	kg CO2-Eq
transport, freight, lorry 3.5-7.5 metric ton, EURO5 | transport, freight, lorry 3.5-7.5 metric ton, EURO5 | Cutoff, U - RoW	0.00653203	kg CO2-Eq
electricity production, natural gas, combined cycle power plant | electricity, high voltage | Cutoff, U - AT	0.00649699	kg CO2-Eq
pitch production, petroleum refinery operation | pitch | Cutoff, U - Europe without Switzerland	0.00648653	kg CO2-Eq
market for electricity, medium voltage | electricity, medium voltage | Cutoff, U - DE	0.00646165	kg CO2-Eq
electricity production, hard coal | electricity, high voltage | Cutoff, U - HR	0.00635237	kg CO2-Eq
treatment of municipal solid waste, open burning | municipal solid waste | Cutoff, U - GLO	0.00634503	kg CO2-Eq
natural gas, high pressure, import from RU | natural gas, high pressure | Cutoff, U - CZ	0.00632715	kg CO2-Eq
treatment of blast furnace gas, in power plant | electricity, high voltage | Cutoff, U - FI	0.00629993	kg CO2-Eq
electricity production, natural gas, combined cycle power plant | electricity, high voltage | Cutoff, U - IN-AS	0.00629929	kg CO2-Eq
electricity production, hard coal, supercritical | electricity, high voltage | Cutoff, U - ZA	0.00627817	kg CO2-Eq
transport, freight train, diesel | transport, freight train | Cutoff, U - IN	0.00621641	kg CO2-Eq
market for electricity, high voltage | electricity, high voltage | Cutoff, U - MX	0.0061444	kg CO2-Eq
sulfur production, petroleum refinery operation | sulfur | Cutoff, U - RoW	0.00604337	kg CO2-Eq
heat and power co-generation, natural gas, conventional power plant, 100MW electrical | electricity, high voltage | Cutoff, U - US-NPCC	0.00591595	kg CO2-Eq
electricity production, natural gas, combined cycle power plant | electricity, high voltage | Cutoff, U - CN-SX	0.00591255	kg CO2-Eq
market for electricity, medium voltage | electricity, medium voltage | Cutoff, U - NO	0.00588856	kg CO2-Eq
clinker production | clinker | Cutoff, U - PE	0.00585541	kg CO2-Eq
steel production, converter, low-alloyed | steel, low-alloyed | Cutoff, U - RoW	0.00585267	kg CO2-Eq
steel production, electric, low-alloyed | steel, low-alloyed | Cutoff, U - Europe without Switzerland and Austria	0.00583717	kg CO2-Eq
market for electricity, high voltage | electricity, high voltage | Cutoff, U - ZA	0.00582014	kg CO2-Eq
light fuel oil production, petroleum refinery operation | light fuel oil | Cutoff, U - IN	0.00578764	kg CO2-Eq
ferronickel production | ferronickel | Cutoff, U - GLO	0.00575962	kg CO2-Eq
electricity production, oil | electricity, high voltage | Cutoff, U - CY	0.00567929	kg CO2-Eq
electricity production, hard coal | electricity, high voltage | Cutoff, U - FI	0.00566699	kg CO2-Eq
transport, freight, lorry 7.5-16 metric ton, EURO3 | transport, freight, lorry 7.5-16 metric ton, EURO3 | Cutoff, U - RER	0.00565166	kg CO2-Eq
electricity production, natural gas, combined cycle power plant | electricity, high voltage | Cutoff, U - CN-HE	0.00563284	kg CO2-Eq
heat and power co-generation, lignite | electricity, high voltage | Cutoff, U - BG	0.00560678	kg CO2-Eq
heat and power co-generation, natural gas, conventional power plant, 100MW electrical | electricity, high voltage | Cutoff, U - CZ	0.00560091	kg CO2-Eq
natural gas, high pressure, import from RU | natural gas, high pressure | Cutoff, U - HU	0.00558419	kg CO2-Eq
heat and power co-generation, natural gas, conventional power plant, 100MW electrical | heat, district or industrial, natural gas | Cutoff, U - KR	0.00549577	kg CO2-Eq
treatment of coal gas, in power plant | electricity, high voltage | Cutoff, U - RoW	0.0054944	kg CO2-Eq
market for natural gas, high pressure | natural gas, high pressure | Cutoff, U - SE	0.00546986	kg CO2-Eq
heat and power co-generation, natural gas, conventional power plant, 100MW electrical | heat, district or industrial, natural gas | Cutoff, U - GB	0.0054677	kg CO2-Eq
electricity production, hard coal | electricity, high voltage | Cutoff, U - AT	0.00541548	kg CO2-Eq
heat and power co-generation, hard coal | electricity, high voltage | Cutoff, U - SK	0.00538602	kg CO2-Eq
market for electricity, high voltage | electricity, high voltage | Cutoff, U - AU	0.00531104	kg CO2-Eq
market for natural gas, low pressure | natural gas, low pressure | Cutoff, U - RoW	0.00526725	kg CO2-Eq
diesel production, low-sulfur, petroleum refinery operation | diesel, low-sulfur | Cutoff, U - IN	0.00524653	kg CO2-Eq
heat and power co-generation, oil | electricity, high voltage | Cutoff, U - UA	0.00519994	kg CO2-Eq
treatment of waste plastic, mixture, sanitary landfill | waste plastic, mixture | Cutoff, U - RoW	0.00519585	kg CO2-Eq
electricity production, natural gas, conventional power plant | electricity, high voltage | Cutoff, U - HU	0.00519358	kg CO2-Eq
natural gas, high pressure, import from NL | natural gas, high pressure | Cutoff, U - FR	0.00518856	kg CO2-Eq
electricity production, hydro, reservoir, tropical region | electricity, high voltage | Cutoff, U - CO	0.00518007	kg CO2-Eq
treatment of blast furnace gas, in power plant | electricity, high voltage | Cutoff, U - NO	0.0051751	kg CO2-Eq
nitric acid production, product in 50% solution state | nitric acid, without water, in 50% solution state | Cutoff, U - RoW	0.00517145	kg CO2-Eq
electricity production, oil | electricity, high voltage | Cutoff, U - US-FRCC	0.00516276	kg CO2-Eq
transport, freight, lorry >32 metric ton, EURO6 | transport, freight, lorry >32 metric ton, EURO6 | Cutoff, U - RoW	0.00516114	kg CO2-Eq
transport, freight, lorry 16-32 metric ton, EURO6 | transport, freight, lorry 16-32 metric ton, EURO6 | Cutoff, U - RoW	0.0051477	kg CO2-Eq
electricity production, natural gas, conventional power plant | electricity, high voltage | Cutoff, U - AT	0.00512482	kg CO2-Eq
treatment of municipal solid waste, unsanitary landfill, moist infiltration class (300mm) | municipal solid waste | Cutoff, U - GLO	0.00511744	kg CO2-Eq
natural gas, high pressure, import from RU | natural gas, high pressure | Cutoff, U - AT	0.00511216	kg CO2-Eq
ammonia production, steam reforming, liquid | ammonia, anhydrous, liquid | Cutoff, U - RNA	0.00508815	kg CO2-Eq
heat and power co-generation, natural gas, conventional power plant, 100MW electrical | electricity, high voltage | Cutoff, U - CA-AB	0.00502878	kg CO2-Eq
electricity production, natural gas, combined cycle power plant | electricity, high voltage | Cutoff, U - CL	0.0050102	kg CO2-Eq
heat production, natural gas, at boiler condensing modulating >100kW | heat, district or industrial, natural gas | Cutoff, U - CA-QC	0.00498007	kg CO2-Eq
heat production, natural gas, at boiler modulating >100kW | heat, district or industrial, natural gas | Cutoff, U - CA-QC	0.00498007	kg CO2-Eq
electricity production, natural gas, combined cycle power plant | electricity, high voltage | Cutoff, U - CN-HB	0.0049755	kg CO2-Eq
heat production, natural gas, at industrial furnace low-NOx >100kW | heat, district or industrial, natural gas | Cutoff, U - CA-QC	0.00496377	kg CO2-Eq
electricity production, natural gas, conventional power plant | electricity, high voltage | Cutoff, U - CL	0.00495256	kg CO2-Eq
heat and power co-generation, natural gas, conventional power plant, 100MW electrical | electricity, high voltage | Cutoff, U - FI	0.00494626	kg CO2-Eq
natural gas, high pressure, import from RU | natural gas, high pressure | Cutoff, U - SK	0.00490226	kg CO2-Eq
market for electricity, medium voltage | electricity, medium voltage | Cutoff, U - US-SERC	0.0048789	kg CO2-Eq
polyvinylchloride production, suspension polymerisation | polyvinylchloride, suspension polymerised | Cutoff, U - RoW	0.00485688	kg CO2-Eq
coking | coal gas | Cutoff, U - RoW	0.00483033	kg CO2-Eq
heat and power co-generation, natural gas, combined cycle power plant, 400MW electrical | electricity, high voltage | Cutoff, U - HR	0.00482326	kg CO2-Eq
heat and power co-generation, natural gas, 500kW electrical, lean burn | heat, district or industrial, natural gas | Cutoff, U - CH	0.00482245	kg CO2-Eq
electricity production, natural gas, combined cycle power plant | electricity, high voltage | Cutoff, U - HU	0.00481939	kg CO2-Eq
electricity production, oil | electricity, high voltage | Cutoff, U - BR-South-eastern grid	0.00478988	kg CO2-Eq
heat production, natural gas, at industrial furnace >100kW | heat, district or industrial, natural gas | Cutoff, U - CA-QC	0.00477709	kg CO2-Eq
treatment of municipal solid waste, unsanitary landfill, dry infiltration class (100mm) | municipal solid waste | Cutoff, U - GLO	0.00476019	kg CO2-Eq
heat and power co-generation, hard coal | electricity, high voltage | Cutoff, U - TW	0.00465354	kg CO2-Eq
desulfurisation of hard coal flue gas | SOx retained, in hard coal flue gas desulfurisation | Cutoff, U - RER	0.00465144	kg CO2-Eq
stone wool production | stone wool | Cutoff, U - RoW	0.00462094	kg CO2-Eq
light fuel oil production, petroleum refinery operation | light fuel oil | Cutoff, U - Europe without Switzerland	0.00459612	kg CO2-Eq
heat and power co-generation, natural gas, conventional power plant, 100MW electrical | heat, district or industrial, natural gas | Cutoff, U - BE	0.00457597	kg CO2-Eq
electricity production, hydro, reservoir, tropical region | electricity, high voltage | Cutoff, U - BR-Mid-western grid	0.00457489	kg CO2-Eq
nitric acid production, product in 50% solution state | nitric acid, without water, in 50% solution state | Cutoff, U - RLA	0.00454469	kg CO2-Eq
hard coal mine operation and hard coal preparation | hard coal | Cutoff, U - RLA	0.00452434	kg CO2-Eq
heat and power co-generation, natural gas, conventional power plant, 100MW electrical | heat, district or industrial, natural gas | Cutoff, U - DK	0.00451336	kg CO2-Eq
market for electricity, high voltage | electricity, high voltage | Cutoff, U - DE	0.00450134	kg CO2-Eq
heat and power co-generation, natural gas, conventional power plant, 100MW electrical | heat, district or industrial, natural gas | Cutoff, U - PT	0.00448338	kg CO2-Eq
electricity production, hydro, reservoir, tropical region | electricity, high voltage | Cutoff, U - BR-North-eastern grid	0.00446384	kg CO2-Eq
heat and power co-generation, natural gas, conventional power plant, 100MW electrical | heat, district or industrial, natural gas | Cutoff, U - FI	0.00445003	kg CO2-Eq
heat and power co-generation, natural gas, conventional power plant, 100MW electrical | electricity, high voltage | Cutoff, U - PL	0.00442842	kg CO2-Eq
natural gas, high pressure, import from NL | natural gas, high pressure | Cutoff, U - BE	0.00441377	kg CO2-Eq
heat and power co-generation, natural gas, conventional power plant, 100MW electrical | heat, district or industrial, natural gas | Cutoff, U - US-SERC	0.00436564	kg CO2-Eq
heat and power co-generation, natural gas, conventional power plant, 100MW electrical | heat, district or industrial, natural gas | Cutoff, U - TR	0.00435635	kg CO2-Eq
heat and power co-generation, natural gas, conventional power plant, 100MW electrical | electricity, high voltage | Cutoff, U - CA-SK	0.00433185	kg CO2-Eq
treatment of waste plastic, mixture, open dump, moist infiltration class (300mm) | waste plastic, mixture | Cutoff, U - GLO	0.00430084	kg CO2-Eq
heat and power co-generation, hard coal | heat, district or industrial, other than natural gas | Cutoff, U - PL	0.00425652	kg CO2-Eq
market for electricity, high voltage | electricity, high voltage | Cutoff, U - FR	0.00420589	kg CO2-Eq
natural gas, high pressure, import from GB | natural gas, high pressure | Cutoff, U - IE	0.00419429	kg CO2-Eq
electricity production, oil | electricity, high voltage | Cutoff, U - DE	0.0041701	kg CO2-Eq
heat production, at hard coal industrial furnace 1-10MW | heat, district or industrial, other than natural gas | Cutoff, U - CA-QC	0.00415249	kg CO2-Eq
heat and power co-generation, oil | electricity, high voltage | Cutoff, U - NL	0.00411764	kg CO2-Eq
electricity production, natural gas, combined cycle power plant | electricity, high voltage | Cutoff, U - CN-ZJ	0.00410139	kg CO2-Eq
heat and power co-generation, natural gas, combined cycle power plant, 400MW electrical | electricity, high voltage | Cutoff, U - KR	0.00409029	kg CO2-Eq
electricity production, natural gas, conventional power plant | electricity, high voltage | Cutoff, U - CZ	0.00405407	kg CO2-Eq
market for electricity, medium voltage | electricity, medium voltage | Cutoff, U - US-RFC	0.00405223	kg CO2-Eq
transport, freight, lorry 7.5-16 metric ton, EURO5 | transport, freight, lorry 7.5-16 metric ton, EURO5 | Cutoff, U - RoW	0.00403514	kg CO2-Eq
treatment of waste plastic, mixture, open dump, hyperarid infiltration class (-250mm) | waste plastic, mixture | Cutoff, U - GLO	0.00402515	kg CO2-Eq
electricity production, natural gas, combined cycle power plant | electricity, high voltage | Cutoff, U - CO	0.00402305	kg CO2-Eq
electricity production, natural gas, combined cycle power plant | electricity, high voltage | Cutoff, U - BR-Northern grid	0.00401501	kg CO2-Eq
ammonia production, steam reforming, liquid | ammonia, anhydrous, liquid | Cutoff, U - RER w/o RU	0.00396763	kg CO2-Eq
transport, freight, lorry 7.5-16 metric ton, EURO4 | transport, freight, lorry 7.5-16 metric ton, EURO4 | Cutoff, U - RER	0.0039598	kg CO2-Eq
heat and power co-generation, natural gas, conventional power plant, 100MW electrical | electricity, high voltage | Cutoff, U - DK	0.00394871	kg CO2-Eq
treatment of blast furnace gas, in power plant | electricity, high voltage | Cutoff, U - CZ	0.00394668	kg CO2-Eq
heat and power co-generation, natural gas, conventional power plant, 100MW electrical | heat, district or industrial, natural gas | Cutoff, U - HU	0.00388992	kg CO2-Eq
transport, freight, inland waterways, barge tanker | transport, freight, inland waterways, barge tanker | Cutoff, U - RoW	0.00385503	kg CO2-Eq
carbon black production | carbon black | Cutoff, U - GLO	0.00384733	kg CO2-Eq
electricity production, natural gas, combined cycle power plant | electricity, high voltage | Cutoff, U - CN-XJ	0.00384725	kg CO2-Eq
heat and power co-generation, lignite | electricity, high voltage | Cutoff, U - AU	0.00384167	kg CO2-Eq
nylon 6-6 production, glass-filled | nylon 6-6, glass-filled | Cutoff, U - RoW	0.00383265	kg CO2-Eq
heat and power co-generation, natural gas, combined cycle power plant, 400MW electrical | heat, district or industrial, natural gas | Cutoff, U - GB	0.00383099	kg CO2-Eq
market for electricity, high voltage | electricity, high voltage | Cutoff, U - NO	0.00378935	kg CO2-Eq
transport, freight, lorry 7.5-16 metric ton, unregulated | transport, freight, lorry 7.5-16 metric ton, unregulated | Cutoff, U - ZA	0.00372038	kg CO2-Eq
electricity production, natural gas, combined cycle power plant | electricity, high voltage | Cutoff, U - IN-AP	0.00367964	kg CO2-Eq
market for electricity, medium voltage | electricity, medium voltage | Cutoff, U - IT	0.00365559	kg CO2-Eq
treatment of coal tar, in industrial furnace 1MW | heat, district or industrial, other than natural gas | Cutoff, U - GLO	0.00364035	kg CO2-Eq
heat and power co-generation, natural gas, conventional power plant, 100MW electrical | heat, district or industrial, natural gas | Cutoff, U - LT	0.00361377	kg CO2-Eq
wafer production, fabricated, for integrated circuit | wafer, fabricated, for integrated circuit | Cutoff, U - GLO	0.00360864	kg CO2-Eq
electricity production, natural gas, conventional power plant | electricity, high voltage | Cutoff, U - TZ	0.00358165	kg CO2-Eq
electricity production, natural gas, conventional power plant | electricity, high voltage | Cutoff, U - ES	0.00356861	kg CO2-Eq
treatment of municipal solid waste, unsanitary landfill, very wet infiltration class (1000mm) | municipal solid waste | Cutoff, U - GLO	0.00356342	kg CO2-Eq
transport, freight, lorry 3.5-7.5 metric ton, EURO2 | transport, freight, lorry 3.5-7.5 metric ton, EURO2 | Cutoff, U - ZA	0.00354514	kg CO2-Eq
electricity production, natural gas, combined cycle power plant | electricity, high voltage | Cutoff, U - CN-AH	0.00354501	kg CO2-Eq
ammonia production, steam reforming, liquid | ammonia, anhydrous, liquid | Cutoff, U - RU	0.00352164	kg CO2-Eq
transport, freight, lorry >32 metric ton, EURO1 | transport, freight, lorry >32 metric ton, EURO1 | Cutoff, U - ZA	0.00352133	kg CO2-Eq
electricity production, hard coal | electricity, high voltage | Cutoff, U - CO	0.00345751	kg CO2-Eq
heat and power co-generation, natural gas, conventional power plant, 100MW electrical | heat, district or industrial, natural gas | Cutoff, U - US-WECC	0.00345571	kg CO2-Eq
heat and power co-generation, natural gas, combined cycle power plant, 400MW electrical | electricity, high voltage | Cutoff, U - BE	0.00344385	kg CO2-Eq
market for electricity, high voltage | electricity, high voltage | Cutoff, U - AR	0.00340125	kg CO2-Eq
electricity production, natural gas, combined cycle power plant | electricity, high voltage | Cutoff, U - AU	0.00339899	kg CO2-Eq
heat and power co-generation, natural gas, combined cycle power plant, 400MW electrical | heat, district or industrial, natural gas | Cutoff, U - AT	0.00339853	kg CO2-Eq
electricity production, hydro, reservoir, non-alpine region | electricity, high voltage | Cutoff, U - IS	0.00339363	kg CO2-Eq
natural gas, high pressure, import from NO | natural gas, high pressure | Cutoff, U - CZ	0.00339088	kg CO2-Eq
electricity production, natural gas, combined cycle power plant | electricity, high voltage | Cutoff, U - IN-TR	0.00338935	kg CO2-Eq
heat and power co-generation, natural gas, combined cycle power plant, 400MW electrical | heat, district or industrial, natural gas | Cutoff, U - ES	0.00335578	kg CO2-Eq
steel production, converter, low-alloyed | steel, low-alloyed | Cutoff, U - IN	0.00327892	kg CO2-Eq
electricity production, natural gas, combined cycle power plant | electricity, high voltage | Cutoff, U - CN-LN	0.00326612	kg CO2-Eq
treatment of coal gas, in power plant | electricity, high voltage | Cutoff, U - JP	0.00326132	kg CO2-Eq
heat and power co-generation, natural gas, conventional power plant, 100MW electrical | heat, district or industrial, natural gas | Cutoff, U - IR	0.00325779	kg CO2-Eq
petroleum coke production, petroleum refinery operation | petroleum coke | Cutoff, U - RoW	0.00325522	kg CO2-Eq
propylene production | propylene | Cutoff, U - RER	0.0032444	kg CO2-Eq
excavation, hydraulic digger | excavation, hydraulic digger | Cutoff, U - RoW	0.00323051	kg CO2-Eq
electricity production, natural gas, combined cycle power plant | electricity, high voltage | Cutoff, U - IN-UP	0.0032196	kg CO2-Eq
electricity production, hydro, reservoir, non-alpine region | electricity, high voltage | Cutoff, U - SE	0.0031964	kg CO2-Eq
electricity production, oil | electricity, high voltage | Cutoff, U - PT	0.00319163	kg CO2-Eq
heat and power co-generation, natural gas, conventional power plant, 100MW electrical | heat, district or industrial, natural gas | Cutoff, U - CZ	0.00317404	kg CO2-Eq
natural gas, high pressure, import from RU | natural gas, high pressure | Cutoff, U - FI	0.00312705	kg CO2-Eq
natural gas, high pressure, import from NO | natural gas, high pressure | Cutoff, U - ES	0.00310589	kg CO2-Eq
xylene production | xylene | Cutoff, U - RoW	0.00309301	kg CO2-Eq
heat and power co-generation, natural gas, conventional power plant, 100MW electrical | electricity, high voltage | Cutoff, U - LV	0.00308855	kg CO2-Eq
electricity production, natural gas, conventional power plant | electricity, high voltage | Cutoff, U - BR-Mid-western grid	0.00301677	kg CO2-Eq
market for electricity, medium voltage | electricity, medium voltage | Cutoff, U - US-WECC	0.00301676	kg CO2-Eq
flat glass production, uncoated | flat glass, uncoated | Cutoff, U - RoW	0.00301263	kg CO2-Eq
lignite mine operation | lignite | Cutoff, U - IN	0.00300043	kg CO2-Eq
market for electricity, medium voltage | electricity, medium voltage | Cutoff, U - ES	0.00298016	kg CO2-Eq
heavy fuel oil production, petroleum refinery operation | heavy fuel oil | Cutoff, U - IN	0.0029634	kg CO2-Eq
heat and power co-generation, natural gas, conventional power plant, 100MW electrical | heat, district or industrial, natural gas | Cutoff, U - US-TRE	0.00295596	kg CO2-Eq
market for electricity, medium voltage | electricity, medium voltage | Cutoff, U - FR	0.0029139	kg CO2-Eq
electricity production, hard coal | electricity, high voltage | Cutoff, U - AR	0.00291162	kg CO2-Eq
heat and power co-generation, hard coal | heat, district or industrial, other than natural gas | Cutoff, U - DE	0.00289349	kg CO2-Eq
heat and power co-generation, natural gas, conventional power plant, 100MW electrical | electricity, high voltage | Cutoff, U - AT	0.0028609	kg CO2-Eq
titanium dioxide production, chloride process | titanium dioxide | Cutoff, U - RoW	0.00284531	kg CO2-Eq
electricity production, hydro, reservoir, non-alpine region | electricity, high voltage | Cutoff, U - CA-MB	0.00282779	kg CO2-Eq
market for electricity, medium voltage | electricity, medium voltage | Cutoff, U - IR	0.00278936	kg CO2-Eq
heat and power co-generation, natural gas, combined cycle power plant, 400MW electrical | heat, district or industrial, natural gas | Cutoff, U - SA	0.00271367	kg CO2-Eq
electricity production, oil | electricity, high voltage | Cutoff, U - AU	0.00268314	kg CO2-Eq
hard coal mine operation, underground | hard coal, run-of-mine | Cutoff, U - ZA	0.00266831	kg CO2-Eq
heat and power co-generation, natural gas, conventional power plant, 100MW electrical | heat, district or industrial, natural gas | Cutoff, U - US-RFC	0.00266717	kg CO2-Eq
electricity production, natural gas, combined cycle power plant | electricity, high voltage | Cutoff, U - CN-GD	0.00264436	kg CO2-Eq
heat and power co-generation, natural gas, combined cycle power plant, 400MW electrical | heat, district or industrial, natural gas | Cutoff, U - RoW	0.00263561	kg CO2-Eq
heat production, light fuel oil, at boiler 100kW, non-modulating | heat, central or small-scale, other than natural gas | Cutoff, U - CH	0.00263204	kg CO2-Eq
electricity production, oil | electricity, high voltage | Cutoff, U - TZ	0.00261159	kg CO2-Eq
heat and power co-generation, hard coal | heat, district or industrial, other than natural gas | Cutoff, U - RU	0.00261074	kg CO2-Eq
treatment of low level radioactive waste, plasma torch incineration | low level radioactive waste | Cutoff, U - CH	0.00260613	kg CO2-Eq
market for electricity, high voltage | electricity, high voltage | Cutoff, U - US-SERC	0.00257759	kg CO2-Eq
heat and power co-generation, natural gas, conventional power plant, 100MW electrical | electricity, high voltage | Cutoff, U - CA-ON	0.00256691	kg CO2-Eq
heat and power co-generation, oil | electricity, high voltage | Cutoff, U - SK	0.00256039	kg CO2-Eq
transport, freight train, electricity | transport, freight train | Cutoff, U - CN	0.00255382	kg CO2-Eq
electricity production, hydro, reservoir, non-alpine region | electricity, high voltage | Cutoff, U - RU	0.00254588	kg CO2-Eq
market for electricity, medium voltage | electricity, medium voltage | Cutoff, U - RU	0.00254208	kg CO2-Eq
benzene production | benzene | Cutoff, U - RER	0.00253217	kg CO2-Eq
heat and power co-generation, natural gas, conventional power plant, 100MW electrical | heat, district or industrial, natural gas | Cutoff, U - SE	0.00252738	kg CO2-Eq
evaporation of natural gas | natural gas, high pressure | Cutoff, U - RoW	0.00251587	kg CO2-Eq
heat and power co-generation, natural gas, conventional power plant, 100MW electrical | heat, district or industrial, natural gas | Cutoff, U - AU	0.00251577	kg CO2-Eq
steel production, electric, chromium steel 18/8 | steel, chromium steel 18/8 | Cutoff, U - RoW	0.00251325	kg CO2-Eq
heat and power co-generation, natural gas, conventional power plant, 100MW electrical | heat, district or industrial, natural gas | Cutoff, U - LV	0.00251159	kg CO2-Eq
market for electricity, medium voltage | electricity, medium voltage | Cutoff, U - NL	0.00249814	kg CO2-Eq
heat and power co-generation, natural gas, conventional power plant, 100MW electrical | heat, district or industrial, natural gas | Cutoff, U - US-FRCC	0.00249087	kg CO2-Eq
electricity production, natural gas, combined cycle power plant | electricity, high voltage | Cutoff, U - CN-SA	0.00248387	kg CO2-Eq
heat and power co-generation, natural gas, conventional power plant, 100MW electrical | electricity, high voltage | Cutoff, U - US-MRO	0.0024762	kg CO2-Eq
electricity production, natural gas, combined cycle power plant | electricity, high voltage | Cutoff, U - CN-NX	0.00246084	kg CO2-Eq
clinker production | clinker | Cutoff, U - ZA	0.00245831	kg CO2-Eq
electricity production, hydro, reservoir, non-alpine region | electricity, high voltage | Cutoff, U - CA-NF	0.0024572	kg CO2-Eq
soy-based resin production | polyester resin, unsaturated | Cutoff, S - RoW	0.00245704	kg CO2-Eq
electricity production, natural gas, combined cycle power plant | electricity, high voltage | Cutoff, U - IN-DL	0.00245586	kg CO2-Eq
treatment of hazardous waste, hazardous waste incineration | hazardous waste, for incineration | Cutoff, U - CH	0.00245075	kg CO2-Eq
treatment of hazardous waste, hazardous waste incineration, with energy recovery | hazardous waste, for incineration | Cutoff, U - CH	0.00245075	kg CO2-Eq
heavy fuel oil, burned in refinery furnace | heavy fuel oil, burned in refinery furnace | Cutoff, U - CH	0.00244269	kg CO2-Eq
heavy fuel oil production, petroleum refinery operation | heavy fuel oil | Cutoff, U - BR	0.00242279	kg CO2-Eq
electricity production, natural gas, combined cycle power plant | electricity, high voltage | Cutoff, U - CN-FJ	0.00241972	kg CO2-Eq
heat and power co-generation, lignite | heat, district or industrial, other than natural gas | Cutoff, U - CZ	0.00241782	kg CO2-Eq
electricity production, oil | electricity, high voltage | Cutoff, U - GB	0.00241259	kg CO2-Eq
natural gas, high pressure, import from RU | natural gas, high pressure | Cutoff, U - GR	0.00240807	kg CO2-Eq
flat glass production, uncoated | flat glass, uncoated | Cutoff, U - RER	0.00240242	kg CO2-Eq
market for electricity, high voltage | electricity, high voltage | Cutoff, U - GB	0.00239082	kg CO2-Eq
electricity production, natural gas, combined cycle power plant | electricity, high voltage | Cutoff, U - SA	0.00238039	kg CO2-Eq
heat and power co-generation, oil | electricity, high voltage | Cutoff, U - RoW	0.00236354	kg CO2-Eq
electricity production, natural gas, conventional power plant | electricity, high voltage | Cutoff, U - PE	0.00236051	kg CO2-Eq
electricity production, hydro, reservoir, non-alpine region | electricity, high voltage | Cutoff, U - CA-ON	0.00235592	kg CO2-Eq
pitch production, petroleum refinery operation | pitch | Cutoff, U - IN	0.00234224	kg CO2-Eq
heat production, hard coal briquette, stove 5-15kW | heat, central or small-scale, other than natural gas | Cutoff, U - RoW	0.00232516	kg CO2-Eq
electricity production, natural gas, combined cycle power plant | electricity, high voltage | Cutoff, U - BR-Mid-western grid	0.00229098	kg CO2-Eq
electricity production, hydro, reservoir, tropical region | electricity, high voltage | Cutoff, U - MY	0.00228869	kg CO2-Eq
transport, freight, lorry 3.5-7.5 metric ton, EURO5 | transport, freight, lorry 3.5-7.5 metric ton, EURO5 | Cutoff, U - RER	0.0022882	kg CO2-Eq
nitric acid production, product in 50% solution state | nitric acid, without water, in 50% solution state | Cutoff, U - UN-SEASIA	0.00228561	kg CO2-Eq
palm fruit bunch production | palm fruit bunch | Cutoff, U - MY	0.00227365	kg CO2-Eq
treatment of municipal solid waste, incineration | municipal solid waste | Cutoff, U - RoW	0.00226705	kg CO2-Eq
heat production, heavy fuel oil, at industrial furnace 1MW | heat, district or industrial, other than natural gas | Cutoff, U - CA-QC	0.00226562	kg CO2-Eq
heat and power co-generation, natural gas, combined cycle power plant, 400MW electrical | heat, district or industrial, natural gas | Cutoff, U - US-SERC	0.00226541	kg CO2-Eq
market for electricity, medium voltage | electricity, medium voltage | Cutoff, U - CN-CSG	0.00224594	kg CO2-Eq
market for electricity, medium voltage | electricity, medium voltage | Cutoff, U - TW	0.00224492	kg CO2-Eq
electricity production, natural gas, combined cycle power plant | electricity, high voltage | Cutoff, U - BR-Southern grid	0.00224416	kg CO2-Eq
market for electricity, high voltage | electricity, high voltage | Cutoff, U - IT	0.00222179	kg CO2-Eq
treatment of municipal solid waste, open dump, dry infiltration class (100mm) | municipal solid waste | Cutoff, U - GLO	0.0022198	kg CO2-Eq
heat and power co-generation, hard coal | electricity, high voltage | Cutoff, U - BG	0.0022187	kg CO2-Eq
electricity production, hard coal | electricity, high voltage | Cutoff, U - US-NPCC	0.00221689	kg CO2-Eq
toluene production, liquid | toluene, liquid | Cutoff, U - RoW	0.00221481	kg CO2-Eq
heat and power co-generation, natural gas, combined cycle power plant, 400MW electrical | heat, district or industrial, natural gas | Cutoff, U - PL	0.00220501	kg CO2-Eq
ammonia production, steam reforming, liquid | ammonia, anhydrous, liquid | Cutoff, U - RLA	0.00219806	kg CO2-Eq
clinker production | clinker | Cutoff, U - CO	0.00219355	kg CO2-Eq
market for electricity, medium voltage | electricity, medium voltage | Cutoff, U - IN-Western grid	0.00219247	kg CO2-Eq
market for electricity, medium voltage | electricity, medium voltage | Cutoff, U - BR-South-eastern grid	0.00217806	kg CO2-Eq
butadiene production | butadiene | Cutoff, U - RoW	0.00216238	kg CO2-Eq
electricity production, natural gas, combined cycle power plant | electricity, high voltage | Cutoff, U - CN-HL	0.0021599	kg CO2-Eq
diesel production, petroleum refinery operation | diesel | Cutoff, U - ZA	0.00214854	kg CO2-Eq
steel production, electric, low-alloyed | steel, low-alloyed | Cutoff, U - IN	0.00214795	kg CO2-Eq
electricity production, hard coal | electricity, high voltage | Cutoff, U - CA-NB	0.00214107	kg CO2-Eq
market for electricity, high voltage | electricity, high voltage | Cutoff, U - US-RFC	0.0021338	kg CO2-Eq
ammonia production, steam reforming, liquid | ammonia, anhydrous, liquid | Cutoff, U - SAS	0.00212259	kg CO2-Eq
heat and power co-generation, natural gas, conventional power plant, 100MW electrical | electricity, high voltage | Cutoff, U - TR	0.00210735	kg CO2-Eq
nitric acid production, product in 50% solution state | nitric acid, without water, in 50% solution state | Cutoff, U - SAS	0.0020849	kg CO2-Eq
transport, freight, lorry 3.5-7.5 metric ton, unregulated | transport, freight, lorry 3.5-7.5 metric ton, unregulated | Cutoff, U - ZA	0.00207513	kg CO2-Eq
transport, freight train, steam | transport, freight train | Cutoff, U - RoW	0.00206383	kg CO2-Eq
clinker production | clinker | Cutoff, U - CA-QC	0.00206082	kg CO2-Eq
electricity production, natural gas, combined cycle power plant | electricity, high voltage | Cutoff, U - CN-HU	0.00205585	kg CO2-Eq
electricity production, natural gas, combined cycle power plant | electricity, high voltage | Cutoff, U - MT	0.0020506	kg CO2-Eq
natural gas, high pressure, import from GB | natural gas, high pressure | Cutoff, U - BE	0.00204723	kg CO2-Eq
electricity production, hydro, reservoir, non-alpine region | electricity, high voltage | Cutoff, U - CA-QC	0.00202761	kg CO2-Eq
market for electricity, medium voltage | electricity, medium voltage | Cutoff, U - US-MRO	0.00202707	kg CO2-Eq
petroleum and gas production, off-shore | petroleum | Cutoff, U - RoW	0.00202335	kg CO2-Eq
calcium nitrate production | calcium nitrate | Cutoff, U - RoW	0.00199417	kg CO2-Eq
heat and power co-generation, lignite | heat, district or industrial, other than natural gas | Cutoff, U - RoW	0.00198784	kg CO2-Eq
heat and power co-generation, natural gas, conventional power plant, 100MW electrical | heat, district or industrial, natural gas | Cutoff, U - US-NPCC	0.00197713	kg CO2-Eq
aluminium production, primary, liquid, prebake | aluminium, primary, liquid | Cutoff, U - IAI Area, Gulf Cooperation Council	0.00195899	kg CO2-Eq
treatment of waste expanded polystyrene, municipal incineration | waste expanded polystyrene | Cutoff, U - RoW	0.00195456	kg CO2-Eq
market for electricity, medium voltage | electricity, medium voltage | Cutoff, U - PL	0.00195361	kg CO2-Eq
electricity production, hydro, reservoir, non-alpine region | electricity, high voltage | Cutoff, U - TR	0.00195128	kg CO2-Eq
heat and power co-generation, natural gas, conventional power plant, 100MW electrical | electricity, high voltage | Cutoff, U - AU	0.00195048	kg CO2-Eq
market for electricity, high voltage | electricity, high voltage | Cutoff, U - ES	0.0019476	kg CO2-Eq
heat and power co-generation, natural gas, combined cycle power plant, 400MW electrical | electricity, high voltage | Cutoff, U - LV	0.00194463	kg CO2-Eq
quicklime production, in pieces, loose | quicklime, in pieces, loose | Cutoff, U - CA-QC	0.00193582	kg CO2-Eq
heat and power co-generation, oil | electricity, high voltage | Cutoff, U - PL	0.0019353	kg CO2-Eq
market for electricity, medium voltage | electricity, medium voltage | Cutoff, U - SA	0.00193508	kg CO2-Eq
heat and power co-generation, hard coal | electricity, high voltage | Cutoff, U - SE	0.00193234	kg CO2-Eq
market for electricity, high voltage | electricity, high voltage | Cutoff, U - JP	0.00190535	kg CO2-Eq
soybean production | soybean | Cutoff, U - RoW	0.00190493	kg CO2-Eq
hardwood forestry, eucalyptus ssp., planted forest management | cleft timber, measured as dry mass | Cutoff, U - RoW	0.00190056	kg CO2-Eq
nylon 6-6 production, glass-filled | nylon 6-6, glass-filled | Cutoff, U - RER	0.00189279	kg CO2-Eq
transport, freight train, electricity | transport, freight train | Cutoff, U - RoW	0.00188933	kg CO2-Eq
light fuel oil production, petroleum refinery operation | light fuel oil | Cutoff, U - BR	0.00188065	kg CO2-Eq
market for electricity, medium voltage | electricity, medium voltage | Cutoff, U - IN-Northern grid	0.00185593	kg CO2-Eq
ethylene dichloride production | ethylene dichloride | Cutoff, U - RoW	0.00184778	kg CO2-Eq
market for electricity, medium voltage | electricity, medium voltage | Cutoff, U - GB	0.00184209	kg CO2-Eq
heat and power co-generation, natural gas, conventional power plant, 100MW electrical | electricity, high voltage | Cutoff, U - HR	0.00183167	kg CO2-Eq
treatment of waste plastic, industrial electronics, municipal incineration | waste plastic, industrial electronics | Cutoff, U - RoW	0.00182981	kg CO2-Eq
nitric acid production, product in 50% solution state | nitric acid, without water, in 50% solution state | Cutoff, U - RAF	0.00182751	kg CO2-Eq
transport, freight, inland waterways, barge tanker | transport, freight, inland waterways, barge tanker | Cutoff, U - RER	0.00182569	kg CO2-Eq
electricity production, hydro, reservoir, tropical region | electricity, high voltage | Cutoff, U - AR	0.00181778	kg CO2-Eq
electricity production, natural gas, combined cycle power plant | electricity, high voltage | Cutoff, U - IN-TN	0.00181189	kg CO2-Eq
transport, freight, lorry >32 metric ton, EURO6 | transport, freight, lorry >32 metric ton, EURO6 | Cutoff, U - RER	0.00180798	kg CO2-Eq
transport, freight, lorry 16-32 metric ton, EURO6 | transport, freight, lorry 16-32 metric ton, EURO6 | Cutoff, U - RER	0.00180328	kg CO2-Eq
heat and power co-generation, natural gas, combined cycle power plant, 400MW electrical | electricity, high voltage | Cutoff, U - MK	0.00180257	kg CO2-Eq
refinery gas production, petroleum refinery operation | refinery gas | Cutoff, U - Europe without Switzerland	0.00180231	kg CO2-Eq
market for electricity, medium voltage | electricity, medium voltage | Cutoff, U - UA	0.00180023	kg CO2-Eq
treatment of municipal solid waste, unsanitary landfill, hyperarid infiltration class (-250mm) | municipal solid waste | Cutoff, U - GLO	0.00179952	kg CO2-Eq
transport, freight, lorry 16-32 metric ton, EURO2 | transport, freight, lorry 16-32 metric ton, EURO2 | Cutoff, U - ZA	0.00177917	kg CO2-Eq
market for electricity, medium voltage | electricity, medium voltage | Cutoff, U - SE	0.00177742	kg CO2-Eq
electricity production, oil | electricity, high voltage | Cutoff, U - CL	0.00177096	kg CO2-Eq
electricity production, natural gas, combined cycle power plant | electricity, high voltage | Cutoff, U - IN-RJ	0.00176831	kg CO2-Eq
electricity production, natural gas, combined cycle power plant | electricity, high voltage | Cutoff, U - CN-JL	0.00176675	kg CO2-Eq
heat production, natural gas, at boiler modulating >100kW | heat, district or industrial, natural gas | Cutoff, U - Europe without Switzerland	0.00175409	kg CO2-Eq
electricity production, oil | electricity, high voltage | Cutoff, U - BR-Southern grid	0.00174352	kg CO2-Eq
polystyrene production, expandable | polystyrene, expandable | Cutoff, U - RoW	0.00174181	kg CO2-Eq
heat and power co-generation, biogas, gas engine | electricity, high voltage | Cutoff, U - DE	0.00173394	kg CO2-Eq
heat and power co-generation, natural gas, combined cycle power plant, 400MW electrical | heat, district or industrial, natural gas | Cutoff, U - HR	0.00173042	kg CO2-Eq
market for electricity, medium voltage | electricity, medium voltage | Cutoff, U - US-TRE	0.00172731	kg CO2-Eq
acetone production, liquid | acetone, liquid | Cutoff, U - RoW	0.00171596	kg CO2-Eq
electricity production, oil | electricity, high voltage | Cutoff, U - US-NPCC	0.00171031	kg CO2-Eq
treatment of waste sealing sheet, polyethylene, municipal incineration with fly ash extraction | waste sealing sheet, polyethylene | Cutoff, U - CH	0.00170073	kg CO2-Eq
heat and power co-generation, natural gas, conventional power plant, 100MW electrical | heat, district or industrial, natural gas | Cutoff, U - IE	0.00169789	kg CO2-Eq
treatment of municipal solid waste, open dump, moist infiltration class (300mm) | municipal solid waste | Cutoff, U - GLO	0.00168761	kg CO2-Eq
transport, freight train, electricity | transport, freight train | Cutoff, U - Europe without Switzerland	0.00167967	kg CO2-Eq
heat and power co-generation, natural gas, combined cycle power plant, 400MW electrical | electricity, high voltage | Cutoff, U - US-MRO	0.0016745	kg CO2-Eq
synthetic fuel production, from coal, high temperature Fisher-Tropsch operations | heavy fuel oil | Cutoff, U - ZA	0.00166531	kg CO2-Eq
silicon production, metallurgical grade | silicon, metallurgical grade | Cutoff, U - RoW	0.00165803	kg CO2-Eq
market for electricity, high voltage | electricity, high voltage | Cutoff, U - NL	0.0016527	kg CO2-Eq
market for natural gas, high pressure | natural gas, high pressure | Cutoff, U - JP	0.00165109	kg CO2-Eq
magnesium oxide production | magnesium oxide | Cutoff, U - RER	0.00164129	kg CO2-Eq
treatment of municipal solid waste, incineration | municipal solid waste | Cutoff, U - NO	0.00163675	kg CO2-Eq
natural gas production | sulfur | Cutoff, U - RoW	0.00163477	kg CO2-Eq
market for electricity, high voltage | electricity, high voltage | Cutoff, U - US-WECC	0.00162605	kg CO2-Eq
electricity production, natural gas, combined cycle power plant | electricity, high voltage | Cutoff, U - CN-HN	0.00162526	kg CO2-Eq
steel production, converter, low-alloyed | steel, low-alloyed | Cutoff, U - RER	0.00161612	kg CO2-Eq
heat and power co-generation, natural gas, combined cycle power plant, 400MW electrical | heat, district or industrial, natural gas | Cutoff, U - LV	0.00158036	kg CO2-Eq
transport, freight, lorry 7.5-16 metric ton, EURO1 | transport, freight, lorry 7.5-16 metric ton, EURO1 | Cutoff, U - ZA	0.00157783	kg CO2-Eq
aluminium production, primary, liquid, prebake | aluminium, primary, liquid | Cutoff, U - IAI Area, EU27 & EFTA	0.00156209	kg CO2-Eq
transport, freight, lorry 3.5-7.5 metric ton, EURO6 | transport, freight, lorry 3.5-7.5 metric ton, EURO6 | Cutoff, U - RoW	0.0015572	kg CO2-Eq
hydrogen cracking, APME | hydrogen, liquid | Cutoff, U - RoW	0.00155386	kg CO2-Eq
electricity production, natural gas, combined cycle power plant | electricity, high voltage | Cutoff, U - CN-GS	0.00155303	kg CO2-Eq
market for electricity, medium voltage | electricity, medium voltage | Cutoff, U - IN-Southern grid	0.00154213	kg CO2-Eq
electricity production, natural gas, combined cycle power plant | electricity, high voltage | Cutoff, U - CA-SK	0.001542	kg CO2-Eq
burnt shale production | burnt shale | Cutoff, S - DE	0.00154039	kg CO2-Eq
diesel production, low-sulfur, petroleum refinery operation | diesel, low-sulfur | Cutoff, U - CO	0.00152845	kg CO2-Eq
heat and power co-generation, natural gas, combined cycle power plant, 400MW electrical | heat, district or industrial, natural gas | Cutoff, U - US-WECC	0.00152528	kg CO2-Eq
electricity production, natural gas, combined cycle power plant | electricity, high voltage | Cutoff, U - CN-JX	0.00151972	kg CO2-Eq
aluminium production, primary, liquid, Söderberg | aluminium, primary, liquid | Cutoff, U - IAI Area, Russia & RER w/o EU27 & EFTA	0.00151908	kg CO2-Eq
market for electricity, medium voltage | electricity, medium voltage | Cutoff, U - MY	0.00150019	kg CO2-Eq
treatment of municipal solid waste, open dump, very wet infiltration class (1000mm) | municipal solid waste | Cutoff, U - GLO	0.00149987	kg CO2-Eq
aluminium production, primary, liquid, prebake | aluminium, primary, liquid | Cutoff, U - IAI Area, Asia, without China and GCC	0.00149604	kg CO2-Eq
heat and power co-generation, natural gas, combined cycle power plant, 400MW electrical | heat, district or industrial, natural gas | Cutoff, U - BE	0.00149377	kg CO2-Eq
heat and power co-generation, natural gas, conventional power plant, 100MW electrical | heat, district or industrial, natural gas | Cutoff, U - AT	0.00148136	kg CO2-Eq
sugarcane production | sugarcane | Cutoff, U - BR-SP	0.0014603	kg CO2-Eq
treatment of waste mineral oil, hazardous waste incineration | waste mineral oil | Cutoff, U - CH	0.00145887	kg CO2-Eq
treatment of waste mineral oil, hazardous waste incineration, with energy recovery | waste mineral oil | Cutoff, U - CH	0.00145887	kg CO2-Eq
heat and power co-generation, natural gas, combined cycle power plant, 400MW electrical | electricity, high voltage | Cutoff, U - SK	0.00144321	kg CO2-Eq
treatment of coal gas, in power plant | electricity, high voltage | Cutoff, U - PL	0.00144237	kg CO2-Eq
electricity production, natural gas, conventional power plant | electricity, high voltage | Cutoff, U - CA-NS	0.00144059	kg CO2-Eq
electricity production, hydro, pumped storage | electricity, high voltage | Cutoff, U - DE	0.00144052	kg CO2-Eq
heat and power co-generation, lignite | electricity, high voltage | Cutoff, U - BA	0.00143473	kg CO2-Eq
electricity production, hydro, reservoir, non-alpine region | electricity, high voltage | Cutoff, U - ES	0.00143058	kg CO2-Eq
natural gas, high pressure, import from RU | natural gas, high pressure | Cutoff, U - GB	0.00142269	kg CO2-Eq
transport, freight, lorry 7.5-16 metric ton, EURO5 | transport, freight, lorry 7.5-16 metric ton, EURO5 | Cutoff, U - RER	0.00141353	kg CO2-Eq
electricity production, natural gas, combined cycle power plant | electricity, high voltage | Cutoff, U - CN-SH	0.00140219	kg CO2-Eq
natural gas, high pressure, import from GB | natural gas, high pressure | Cutoff, U - NL	0.00140169	kg CO2-Eq
wood chipping, mobile chipper, at forest road | wood chipping, chipper, mobile, diesel, at forest road | Cutoff, U - RER	0.00139062	kg CO2-Eq
synthetic fuel production, from coal, high temperature Fisher-Tropsch operations | pitch | Cutoff, U - ZA	0.00138395	kg CO2-Eq
market for electricity, high voltage | electricity, high voltage | Cutoff, U - SE	0.00138267	kg CO2-Eq
electricity production, oil | electricity, high voltage | Cutoff, U - BR-Mid-western grid	0.00137595	kg CO2-Eq
heat and power co-generation, natural gas, combined cycle power plant, 400MW electrical | heat, district or industrial, natural gas | Cutoff, U - PT	0.00137587	kg CO2-Eq
diesel production, low-sulfur, petroleum refinery operation | diesel, low-sulfur | Cutoff, U - BR	0.00136656	kg CO2-Eq
nitric acid production, product in 50% solution state | nitric acid, without water, in 50% solution state | Cutoff, U - UN-OCEANIA	0.00136079	kg CO2-Eq
market for natural gas, high pressure | natural gas, high pressure | Cutoff, U - CA-AB	0.00135907	kg CO2-Eq
aluminium production, primary, liquid, prebake | aluminium, primary, liquid | Cutoff, U - CA	0.00135884	kg CO2-Eq
Sohio process | acrylonitrile | Cutoff, U - RoW	0.0013492	kg CO2-Eq
transport, freight, lorry 7.5-16 metric ton, EURO6 | transport, freight, lorry 7.5-16 metric ton, EURO6 | Cutoff, U - RoW	0.00133686	kg CO2-Eq
heat and power co-generation, oil | electricity, high voltage | Cutoff, U - US-HICC	0.00133487	kg CO2-Eq
sulfur production, petroleum refinery operation | sulfur | Cutoff, U - IN	0.00132712	kg CO2-Eq
electricity production, natural gas, combined cycle power plant | electricity, high voltage | Cutoff, U - US-ASCC	0.00132593	kg CO2-Eq
treatment of municipal solid waste, sanitary landfill | municipal solid waste | Cutoff, U - RoW	0.00131002	kg CO2-Eq
heat and power co-generation, natural gas, combined cycle power plant, 400MW electrical | heat, district or industrial, natural gas | Cutoff, U - US-TRE	0.00130377	kg CO2-Eq
natural gas, high pressure, import from NO | natural gas, high pressure | Cutoff, U - AT	0.00130087	kg CO2-Eq
heat and power co-generation, natural gas, conventional power plant, 100MW electrical | electricity, high voltage | Cutoff, U - SK	0.00129995	kg CO2-Eq
electricity production, oil | electricity, high voltage | Cutoff, U - PE	0.00129555	kg CO2-Eq
sulfur production, petroleum refinery operation | sulfur | Cutoff, U - Europe without Switzerland	0.00129127	kg CO2-Eq
natural gas production | natural gas, high pressure | Cutoff, U - CA-AB	0.00128615	kg CO2-Eq
market for electricity, high voltage | electricity, high voltage | Cutoff, U - PL	0.00127965	kg CO2-Eq
natural gas production | sulfur | Cutoff, U - RU	0.00127936	kg CO2-Eq
natural gas, high pressure, import from NO | natural gas, high pressure | Cutoff, U - DK	0.00127386	kg CO2-Eq
electricity production, oil | electricity, high voltage | Cutoff, U - UA	0.0012736	kg CO2-Eq
market for natural gas, low pressure | natural gas, low pressure | Cutoff, U - CH	0.00126349	kg CO2-Eq
synthetic fuel production, from coal, high temperature Fisher-Tropsch operations | propylene | Cutoff, U - ZA	0.00126229	kg CO2-Eq
palm fruit bunch production | palm fruit bunch | Cutoff, U - RoW	0.00124778	kg CO2-Eq
electricity production, natural gas, combined cycle power plant | electricity, high voltage | Cutoff, U - CN-TJ	0.00124753	kg CO2-Eq
ammonia production, steam reforming, liquid | ammonia, anhydrous, liquid | Cutoff, U - UN-SEASIA	0.00124388	kg CO2-Eq
municipal waste collection service by 21 metric ton lorry | municipal waste collection service by 21 metric ton lorry | Cutoff, U - RoW	0.00124052	kg CO2-Eq
electricity production, natural gas, combined cycle power plant | electricity, high voltage | Cutoff, U - CN-SC	0.00123709	kg CO2-Eq
market for electricity, high voltage | electricity, high voltage | Cutoff, U - UA	0.00123624	kg CO2-Eq
treatment of coal gas, in power plant | electricity, high voltage | Cutoff, U - KR	0.00123426	kg CO2-Eq
transmission network construction, electricity, medium voltage | transmission network, electricity, medium voltage | Cutoff, U - RoW	0.00122794	kg CO2-Eq
electricity production, peat | electricity, high voltage | Cutoff, U - SE	0.00122011	kg CO2-Eq
market for electricity, high voltage | electricity, high voltage | Cutoff, U - IN-Western grid	0.00121369	kg CO2-Eq
synthetic fuel production, from coal, high temperature Fisher-Tropsch operations | natural gas, high pressure | Cutoff, U - ZA	0.0012062	kg CO2-Eq
market for electricity, medium voltage | electricity, medium voltage | Cutoff, U - TH	0.00120603	kg CO2-Eq
heat and power co-generation, lignite | heat, district or industrial, other than natural gas | Cutoff, U - DE	0.00120396	kg CO2-Eq
natural gas, high pressure, import from NO | natural gas, high pressure | Cutoff, U - IT	0.00118937	kg CO2-Eq
treatment of waste graphical paper, unsanitary landfill, wet infiltration class (500mm) | waste graphical paper | Cutoff, U - GLO	0.00118617	kg CO2-Eq
polyethylene production, high density, granulate | polyethylene, high density, granulate | Cutoff, U - RoW	0.00118572	kg CO2-Eq
harvesting, forestry harvester | harvesting, forestry harvester | Cutoff, U - RoW	0.00118509	kg CO2-Eq
heat and power co-generation, natural gas, combined cycle power plant, 400MW electrical | heat, district or industrial, natural gas | Cutoff, U - KR	0.00118443	kg CO2-Eq
heat and power co-generation, natural gas, combined cycle power plant, 400MW electrical | heat, district or industrial, natural gas | Cutoff, U - US-RFC	0.0011765	kg CO2-Eq
electricity production, natural gas, conventional power plant | electricity, high voltage | Cutoff, U - CA-BC	0.00116394	kg CO2-Eq
polycarbonate production | polycarbonate | Cutoff, U - RoW	0.00115891	kg CO2-Eq
heat and power co-generation, natural gas, combined cycle power plant, 400MW electrical | electricity, high voltage | Cutoff, U - DE	0.00115481	kg CO2-Eq
treatment of blast furnace gas, in power plant | electricity, high voltage | Cutoff, U - HU	0.00115456	kg CO2-Eq
market for electricity, medium voltage | electricity, medium voltage | Cutoff, U - US-NPCC	0.00115348	kg CO2-Eq
natural gas, high pressure, import from DZ | natural gas, high pressure | Cutoff, U - NL	0.0011449	kg CO2-Eq
polyvinylchloride production, suspension polymerisation | polyvinylchloride, suspension polymerised | Cutoff, U - RER	0.00114398	kg CO2-Eq
heat and power co-generation, natural gas, conventional power plant, 100MW electrical | heat, district or industrial, natural gas | Cutoff, U - RS	0.00112868	kg CO2-Eq
electricity production, hydro, reservoir, tropical region | electricity, high voltage | Cutoff, U - ID	0.0011254	kg CO2-Eq
market for electricity, high voltage | electricity, high voltage | Cutoff, U - KR	0.00111471	kg CO2-Eq
electricity production, natural gas, combined cycle power plant | electricity, high voltage | Cutoff, U - CN-GZ	0.0011059	kg CO2-Eq
ammonia production, steam reforming, liquid | ammonia, anhydrous, liquid | Cutoff, U - CN	0.00110206	kg CO2-Eq
market for electricity, medium voltage | electricity, medium voltage | Cutoff, U - BE	0.00110129	kg CO2-Eq
heat and power co-generation, natural gas, combined cycle power plant, 400MW electrical | heat, district or industrial, natural gas | Cutoff, U - US-FRCC	0.00109866	kg CO2-Eq
market for electricity, medium voltage | electricity, medium voltage | Cutoff, U - MX	0.00109007	kg CO2-Eq
heat production, wood chips from industry, at furnace 300kW | heat, district or industrial, other than natural gas | Cutoff, U - RoW	0.0010879	kg CO2-Eq
electricity production, hydro, reservoir, non-alpine region | electricity, high voltage | Cutoff, U - RoW	0.00107984	kg CO2-Eq
nuclear waste storage construction, final repository for low level radioactive waste | nuclear waste storage, final repository for low level radioactive waste | Cutoff, U - RoW	0.0010789	kg CO2-Eq
heat and power co-generation, natural gas, conventional power plant, 100MW electrical | electricity, high voltage | Cutoff, U - RS	0.00107845	kg CO2-Eq
market for electricity, high voltage | electricity, high voltage | Cutoff, U - US-MRO	0.00107331	kg CO2-Eq
heat production, lignite briquette, at stove 5-15kW | heat, central or small-scale, other than natural gas | Cutoff, U - RoW	0.00107121	kg CO2-Eq
butadiene production | butadiene | Cutoff, U - RER	0.00106791	kg CO2-Eq
heat and power co-generation, natural gas, combined cycle power plant, 400MW electrical | electricity, high voltage | Cutoff, U - US-FRCC	0.00106311	kg CO2-Eq
electricity production, natural gas, combined cycle power plant | electricity, high voltage | Cutoff, U - CN-CQ	0.00104197	kg CO2-Eq
ethylene oxide production | ethylene oxide | Cutoff, U - RoW	0.00103849	kg CO2-Eq
heat and power co-generation, natural gas, conventional power plant, 100MW electrical | heat, district or industrial, natural gas | Cutoff, U - PL	0.00103105	kg CO2-Eq
heat and power co-generation, oil | heat, district or industrial, other than natural gas | Cutoff, U - IT	0.00102592	kg CO2-Eq
titanium dioxide production, sulfate process | titanium dioxide | Cutoff, U - RoW	0.00102379	kg CO2-Eq
electricity production, natural gas, combined cycle power plant | electricity, high voltage | Cutoff, U - IN-HR	0.00101522	kg CO2-Eq
market for electricity, medium voltage | electricity, medium voltage | Cutoff, U - FI	0.0010112	kg CO2-Eq
zinc mine operation | zinc concentrate | Cutoff, U - GLO	0.0010111	kg CO2-Eq
treatment of waste polyvinylchloride, municipal incineration | waste polyvinylchloride | Cutoff, U - RoW	0.00100843	kg CO2-Eq
natural gas, high pressure, import from NO | natural gas, high pressure | Cutoff, U - SE	0.00100841	kg CO2-Eq
heat and power co-generation, wood chips, 6667 kW, state-of-the-art 2014 | electricity, high voltage | Cutoff, U - GB	0.00100458	kg CO2-Eq
electricity production, oil | electricity, high voltage | Cutoff, U - MT	0.00100094	kg CO2-Eq
aluminium production, primary, liquid, prebake | aluminium, primary, liquid | Cutoff, U - RoW	0.000997682	kg CO2-Eq
market for electricity, high voltage | electricity, high voltage | Cutoff, U - CN-CSG	0.000993976	kg CO2-Eq
market for electricity, medium voltage | electricity, medium voltage | Cutoff, U - US-FRCC	0.000991402	kg CO2-Eq
market for electricity, high voltage | electricity, high voltage | Cutoff, U - BR-South-eastern grid	0.000986733	kg CO2-Eq
electricity production, natural gas, conventional power plant | electricity, high voltage | Cutoff, U - CN-NM	0.000977186	kg CO2-Eq
lorry production, 16 metric ton | lorry, 16 metric ton | Cutoff, U - RoW	0.00097244	kg CO2-Eq
market for electricity, medium voltage | electricity, medium voltage | Cutoff, U - VN	0.000970661	kg CO2-Eq
heat and power co-generation, hard coal | electricity, high voltage | Cutoff, U - AT	0.000968569	kg CO2-Eq
market for electricity, medium voltage | electricity, medium voltage | Cutoff, U - AU	0.000963365	kg CO2-Eq
treatment of waste sealing sheet, polyethylene, municipal incineration | waste sealing sheet, polyethylene | Cutoff, U - RoW	0.000958032	kg CO2-Eq
market for electricity, medium voltage | electricity, medium voltage | Cutoff, U - IN-Eastern grid	0.000957575	kg CO2-Eq
transport, freight, lorry 16-32 metric ton, unregulated | transport, freight, lorry 16-32 metric ton, unregulated | Cutoff, U - ZA	0.000956769	kg CO2-Eq
ammonia production, steam reforming, liquid | ammonia, anhydrous, liquid | Cutoff, U - RAF	0.000952892	kg CO2-Eq
nitric acid production, product in 50% solution state | nitric acid, without water, in 50% solution state | Cutoff, U - RER w/o RU	0.000949019	kg CO2-Eq
market for electricity, medium voltage | electricity, medium voltage | Cutoff, U - TR	0.000948812	kg CO2-Eq
coking | benzene | Cutoff, U - RoW	0.000947755	kg CO2-Eq
adipic acid production | adipic acid | Cutoff, U - RoW	0.000943675	kg CO2-Eq
heat and power co-generation, natural gas, conventional power plant, 100MW electrical | heat, district or industrial, natural gas | Cutoff, U - CA-AB	0.000941431	kg CO2-Eq
heat and power co-generation, natural gas, combined cycle power plant, 400MW electrical | heat, district or industrial, natural gas | Cutoff, U - SK	0.000936342	kg CO2-Eq
market for electricity, medium voltage | electricity, medium voltage | Cutoff, U - EG	0.000929477	kg CO2-Eq
market for electricity, high voltage | electricity, high voltage | Cutoff, U - US-TRE	0.000928422	kg CO2-Eq
treatment of wastewater, average, capacity 1E9l/year | wastewater, average | Cutoff, U - RoW	0.000924941	kg CO2-Eq
ferromanganese production, high-coal, 74.5% Mn | ferromanganese, high-coal, 74.5% Mn | Cutoff, U - RoW	0.000921645	kg CO2-Eq
kerosene production, petroleum refinery operation | kerosene | Cutoff, U - RoW	0.000921516	kg CO2-Eq
harvesting, forestry harvester | harvesting, forestry harvester | Cutoff, U - RER	0.000911208	kg CO2-Eq
silicon carbide production | silicon carbide | Cutoff, U - RoW	0.000909476	kg CO2-Eq
pitch production, petroleum refinery operation | pitch | Cutoff, U - BR	0.000909289	kg CO2-Eq
treatment of municipal solid waste, open dump, hyperarid infiltration class (-250mm) | municipal solid waste | Cutoff, U - GLO	0.000907538	kg CO2-Eq
treatment of waste plastic, industrial electronics, municipal incineration with fly ash extraction | waste plastic, industrial electronics | Cutoff, U - CH	0.000903065	kg CO2-Eq
heat and power co-generation, hard coal | heat, district or industrial, other than natural gas | Cutoff, U - CZ	0.00089681	kg CO2-Eq
treatment of waste polyethylene, municipal incineration | waste polyethylene | Cutoff, U - RoW	0.000894219	kg CO2-Eq
synthetic fuel production, from coal, high temperature Fisher-Tropsch operations | sulfur | Cutoff, U - ZA	0.000883112	kg CO2-Eq
electricity production, oil | electricity, high voltage | Cutoff, U - MY	0.000878317	kg CO2-Eq
market for electricity, high voltage | electricity, high voltage | Cutoff, U - IN-Northern grid	0.000874256	kg CO2-Eq
heat and power co-generation, natural gas, combined cycle power plant, 400MW electrical | heat, district or industrial, natural gas | Cutoff, U - US-NPCC	0.000872078	kg CO2-Eq
electricity production, oil | electricity, high voltage | Cutoff, U - US-RFC	0.000870726	kg CO2-Eq
heat and power co-generation, oil | electricity, high voltage | Cutoff, U - DE	0.000859635	kg CO2-Eq
transport, freight, lorry 3.5-7.5 metric ton, EURO1 | transport, freight, lorry 3.5-7.5 metric ton, EURO1 | Cutoff, U - ZA	0.000856141	kg CO2-Eq
heat and power co-generation, natural gas, conventional power plant, 100MW electrical | heat, district or industrial, natural gas | Cutoff, U - SK	0.000850048	kg CO2-Eq
market for electricity, medium voltage | electricity, medium voltage | Cutoff, U - ZA	0.000850007	kg CO2-Eq
electricity production, oil | electricity, high voltage | Cutoff, U - IN-TN	0.000845611	kg CO2-Eq
heat and power co-generation, hard coal | electricity, high voltage | Cutoff, U - NO	0.000839742	kg CO2-Eq
electricity production, oil | electricity, high voltage | Cutoff, U - TR	0.000835932	kg CO2-Eq
heat production, at coal coke industrial furnace 1-10MW | heat, district or industrial, other than natural gas | Cutoff, U - CA-QC	0.000835119	kg CO2-Eq
aluminium production, primary, liquid, prebake | aluminium, primary, liquid | Cutoff, U - IAI Area, Africa	0.00082618	kg CO2-Eq
treatment of waste bitumen, sanitary landfill | waste bitumen | Cutoff, U - Europe without Switzerland	0.000821194	kg CO2-Eq
electricity production, natural gas, combined cycle power plant | electricity, high voltage | Cutoff, U - IN-KL	0.000817574	kg CO2-Eq
electricity production, hard coal | electricity, high voltage | Cutoff, U - PE	0.00081703	kg CO2-Eq
soy-based resin production | polyester resin, unsaturated | Cutoff, S - US	0.000816587	kg CO2-Eq
acetone production, liquid | acetone, liquid | Cutoff, U - RER	0.000807143	kg CO2-Eq
hydrogen cyanide production | hydrogen cyanide | Cutoff, U - RER	0.000803211	kg CO2-Eq
liquefied petroleum gas production, petroleum refinery operation | liquefied petroleum gas | Cutoff, U - RoW	0.000802509	kg CO2-Eq
sulfur hexafluoride production, liquid | sulfur hexafluoride, liquid | Cutoff, U - RoW	0.000801512	kg CO2-Eq
electricity production, hydro, reservoir, tropical region | electricity, high voltage | Cutoff, U - TH	0.000799298	kg CO2-Eq
electricity production, hydro, reservoir, alpine region | electricity, high voltage | Cutoff, U - NO	0.000795621	kg CO2-Eq
electricity production, hydro, reservoir, non-alpine region | electricity, high voltage | Cutoff, U - FI	0.000792661	kg CO2-Eq
electricity production, natural gas, combined cycle power plant | electricity, high voltage | Cutoff, U - CA-ON	0.000790834	kg CO2-Eq
heat and power co-generation, natural gas, 500kW electrical, lean burn | electricity, high voltage | Cutoff, U - CH	0.000788474	kg CO2-Eq
aluminium production, primary, liquid, prebake | aluminium, primary, liquid | Cutoff, U - UN-OCEANIA	0.000785579	kg CO2-Eq
clear-cutting, secondary forest to arable land, perennial crop | land tenure, arable land, measured as carbon net primary productivity, perennial crop | Cutoff, U - MY	0.000779456	kg CO2-Eq
heat production, light fuel oil, at boiler 10kW, non-modulating | heat, central or small-scale, other than natural gas | Cutoff, U - RoW	0.000775573	kg CO2-Eq
heat and power co-generation, hard coal | heat, district or industrial, other than natural gas | Cutoff, U - DK	0.000774905	kg CO2-Eq
heat and power co-generation, natural gas, conventional power plant, 100MW electrical | electricity, high voltage | Cutoff, U - SI	0.000774012	kg CO2-Eq
heat and power co-generation, natural gas, combined cycle power plant, 400MW electrical | heat, district or industrial, natural gas | Cutoff, U - TR	0.000768937	kg CO2-Eq
electricity production, hydro, reservoir, non-alpine region | electricity, high voltage | Cutoff, U - DE	0.000766776	kg CO2-Eq
market for electricity, low voltage | electricity, low voltage | Cutoff, U - CN-SGCC	0.000765943	kg CO2-Eq
transport, freight train, electricity | transport, freight train | Cutoff, U - IN	0.000760993	kg CO2-Eq
heat and power co-generation, natural gas, conventional power plant, 100MW electrical | heat, district or industrial, natural gas | Cutoff, U - AR	0.000758354	kg CO2-Eq
market for electricity, medium voltage | electricity, medium voltage | Cutoff, U - CZ	0.000756096	kg CO2-Eq
electricity production, natural gas, conventional power plant | electricity, high voltage | Cutoff, U - CA-NB	0.000753654	kg CO2-Eq
treatment of coal gas, in power plant | electricity, high voltage | Cutoff, U - CZ	0.000750765	kg CO2-Eq
diesel production, petroleum refinery operation | diesel | Cutoff, U - PE	0.00074865	kg CO2-Eq
heat and power co-generation, natural gas, conventional power plant, 100MW electrical | electricity, high voltage | Cutoff, U - US-FRCC	0.000744231	kg CO2-Eq
petrol production, unleaded, petroleum refinery operation | petrol, unleaded | Cutoff, U - Europe without Switzerland	0.000743421	kg CO2-Eq
market for electricity, high voltage | electricity, high voltage | Cutoff, U - BE	0.00073954	kg CO2-Eq
skidding, skidder | skidding, skidder | Cutoff, U - RER	0.000738219	kg CO2-Eq
heat and power co-generation, natural gas, combined cycle power plant, 400MW electrical | electricity, high voltage | Cutoff, U - FI	0.000733137	kg CO2-Eq
market for electricity, high voltage | electricity, high voltage | Cutoff, U - AT	0.000731038	kg CO2-Eq
electricity production, natural gas, conventional power plant | electricity, high voltage | Cutoff, U - UA	0.000729407	kg CO2-Eq
electricity production, hydro, reservoir, non-alpine region | electricity, high voltage | Cutoff, U - AR	0.000727449	kg CO2-Eq
heat and power co-generation, hard coal | heat, district or industrial, other than natural gas | Cutoff, U - FI	0.000727217	kg CO2-Eq
market for electricity, medium voltage, aluminium industry | electricity, medium voltage, aluminium industry | Cutoff, U - CN	0.000726905	kg CO2-Eq
heat production, light fuel oil, at boiler 100kW condensing, non-modulating | heat, central or small-scale, other than natural gas | Cutoff, U - RoW	0.000724196	kg CO2-Eq
heat production, light fuel oil, at boiler 10kW condensing, non-modulating | heat, central or small-scale, other than natural gas | Cutoff, U - RoW	0.000724147	kg CO2-Eq
electricity production, natural gas, conventional power plant | electricity, high voltage | Cutoff, U - CN-SD	0.00072335	kg CO2-Eq
treatment of coal gas, in power plant | electricity, high voltage | Cutoff, U - FR	0.00072309	kg CO2-Eq
xylene production | xylene | Cutoff, U - RER	0.000719153	kg CO2-Eq
market for electricity, medium voltage | electricity, medium voltage | Cutoff, U - BR-North-eastern grid	0.000712467	kg CO2-Eq
electricity production, natural gas, conventional power plant | electricity, high voltage | Cutoff, U - CN-JS	0.000709745	kg CO2-Eq
market for electricity, high voltage | electricity, high voltage | Cutoff, U - CZ	0.000708016	kg CO2-Eq
heat and power co-generation, oil | electricity, high voltage | Cutoff, U - FR	0.000705353	kg CO2-Eq
heat and power co-generation, natural gas, conventional power plant, 100MW electrical | electricity, high voltage | Cutoff, U - SE	0.000703538	kg CO2-Eq
natural gas production | sulfur | Cutoff, U - US	0.00069857	kg CO2-Eq
electricity production, hydro, pumped storage | electricity, high voltage | Cutoff, U - GB	0.000695491	kg CO2-Eq
heat and power co-generation, natural gas, combined cycle power plant, 400MW electrical | electricity, high voltage | Cutoff, U - RO	0.000689276	kg CO2-Eq
aluminium production, primary, liquid, prebake | aluminium, primary, liquid | Cutoff, U - IAI Area, Russia & RER w/o EU27 & EFTA	0.00068789	kg CO2-Eq
market for electricity, high voltage | electricity, high voltage | Cutoff, U - IN-Southern grid	0.000684504	kg CO2-Eq
treatment of coal gas, in power plant | electricity, high voltage | Cutoff, U - NL	0.000680954	kg CO2-Eq
market for electricity, medium voltage | electricity, medium voltage | Cutoff, U - BR-Southern grid	0.000680109	kg CO2-Eq
synthetic fuel production, from coal, high temperature Fisher-Tropsch operations | chemical, organic | Cutoff, U - ZA	0.000679044	kg CO2-Eq
electricity production, oil | electricity, high voltage | Cutoff, U - US-SERC	0.000678803	kg CO2-Eq
market for electricity, high voltage | electricity, high voltage | Cutoff, U - CH	0.000677162	kg CO2-Eq
electricity production, natural gas, combined cycle power plant | electricity, high voltage | Cutoff, U - CN-GX	0.00067122	kg CO2-Eq
transport, freight, light commercial vehicle, EURO2 | transport, freight, light commercial vehicle, EURO2 | Cutoff, U - ZA	0.000669913	kg CO2-Eq
heat and power co-generation, lignite | heat, district or industrial, other than natural gas | Cutoff, U - RU	0.000662782	kg CO2-Eq
heat and power co-generation, natural gas, combined cycle power plant, 400MW electrical | heat, district or industrial, natural gas | Cutoff, U - FI	0.000659753	kg CO2-Eq
heat production, hard coal briquette, stove 5-15kW | heat, central or small-scale, other than natural gas | Cutoff, U - Europe without Switzerland	0.000658342	kg CO2-Eq
transport, freight, sea, tanker for liquid goods other than petroleum and liquefied natural gas | transport, freight, sea, tanker for liquid goods other than petroleum and liquefied natural gas | Cutoff, U - GLO	0.00065793	kg CO2-Eq
wood chipping, mobile chipper, at forest road | wood chipping, chipper, mobile, diesel, at forest road | Cutoff, U - RoW	0.000657762	kg CO2-Eq
acrylonitrile-butadiene-styrene copolymer production | acrylonitrile-butadiene-styrene copolymer | Cutoff, U - RoW	0.000657394	kg CO2-Eq
market for electricity, high voltage | electricity, high voltage | Cutoff, U - IR	0.000657104	kg CO2-Eq
market for electricity, medium voltage | electricity, medium voltage | Cutoff, U - GR	0.000656792	kg CO2-Eq
heat and power co-generation, natural gas, conventional power plant, 100MW electrical | heat, district or industrial, natural gas | Cutoff, U - HR	0.000656585	kg CO2-Eq
steel production, electric, chromium steel 18/8 | steel, chromium steel 18/8 | Cutoff, U - RER	0.000656411	kg CO2-Eq
nylon 6 production | nylon 6 | Cutoff, U - RoW	0.000656399	kg CO2-Eq
heavy fuel oil production, petroleum refinery operation | heavy fuel oil | Cutoff, U - CO	0.000654405	kg CO2-Eq
heat and power co-generation, natural gas, combined cycle power plant, 400MW electrical | electricity, high voltage | Cutoff, U - HU	0.000645719	kg CO2-Eq
heat and power co-generation, hard coal | electricity, high voltage | Cutoff, U - IT	0.000643249	kg CO2-Eq
clear-cutting, secondary forest to arable land, annual crop | land tenure, arable land, measured as carbon net primary productivity, annual crop | Cutoff, U - AR	0.000642135	kg CO2-Eq
petroleum production, onshore | petroleum | Cutoff, U - RME	0.000641253	kg CO2-Eq
market for electricity, medium voltage | electricity, medium voltage | Cutoff, U - AE	0.000637676	kg CO2-Eq
electricity production, oil | electricity, high voltage | Cutoff, U - CA-NB	0.000633913	kg CO2-Eq
market for electricity, medium voltage | electricity, medium voltage | Cutoff, U - RO	0.000633649	kg CO2-Eq
heat and power co-generation, natural gas, conventional power plant, 100MW electrical | electricity, high voltage | Cutoff, U - LT	0.000632806	kg CO2-Eq
heat and power co-generation, oil | electricity, high voltage | Cutoff, U - EE	0.000630947	kg CO2-Eq
market for electricity, high voltage | electricity, high voltage | Cutoff, U - TR	0.000626143	kg CO2-Eq
heat and power co-generation, oil | electricity, high voltage | Cutoff, U - KR	0.000626124	kg CO2-Eq
transport, freight train, diesel | transport, freight train | Cutoff, U - ZA	0.000625543	kg CO2-Eq
market for electricity, medium voltage | electricity, medium voltage | Cutoff, U - PK	0.000624179	kg CO2-Eq
electricity production, oil | electricity, high voltage | Cutoff, U - US-ASCC	0.000623257	kg CO2-Eq
synthetic fuel production, from coal, high temperature Fisher-Tropsch operations | petrol, unleaded | Cutoff, U - ZA	0.000621437	kg CO2-Eq
heat and power co-generation, natural gas, conventional power plant, 100MW electrical | heat, district or industrial, natural gas | Cutoff, U - BG	0.000619614	kg CO2-Eq
heat and power co-generation, biogas, gas engine | electricity, high voltage | Cutoff, U - IT	0.000616007	kg CO2-Eq
electricity production, lignite | electricity, high voltage | Cutoff, U - US-NPCC	0.000613401	kg CO2-Eq
treatment of municipal solid waste, incineration | municipal solid waste | Cutoff, U - NL	0.000613167	kg CO2-Eq
market for electricity, high voltage | electricity, high voltage | Cutoff, U - FI	0.000612522	kg CO2-Eq
electricity production, natural gas, combined cycle power plant | electricity, high voltage | Cutoff, U - CZ	0.000607287	kg CO2-Eq
transport, freight, light commercial vehicle | transport, freight, light commercial vehicle | Cutoff, U - CH	0.000606381	kg CO2-Eq
electricity production, natural gas, combined cycle power plant | electricity, high voltage | Cutoff, U - CN-BJ	0.000605031	kg CO2-Eq
natural gas, high pressure, import from RU | natural gas, high pressure | Cutoff, U - ES	0.000602622	kg CO2-Eq
market for electricity, high voltage | electricity, high voltage | Cutoff, U - US-NPCC	0.00059991	kg CO2-Eq
heat and power co-generation, oil | electricity, high voltage | Cutoff, U - AT	0.000599413	kg CO2-Eq
market for electricity, medium voltage | electricity, medium voltage | Cutoff, U - PT	0.000590231	kg CO2-Eq
petroleum coke production, petroleum refinery operation | petroleum coke | Cutoff, U - Europe without Switzerland	0.000589786	kg CO2-Eq
market for electricity, medium voltage | electricity, medium voltage | Cutoff, U - CA-ON	0.000587878	kg CO2-Eq
electricity production, oil | electricity, high voltage | Cutoff, U - IE	0.000587531	kg CO2-Eq
paraffin production | paraffin | Cutoff, U - RoW	0.000585788	kg CO2-Eq
heat and power co-generation, oil | electricity, high voltage | Cutoff, U - CZ	0.000583001	kg CO2-Eq
electricity production, natural gas, combined cycle power plant | electricity, high voltage | Cutoff, U - CN-YN	0.000581604	kg CO2-Eq
market for electricity, high voltage | electricity, high voltage | Cutoff, U - IN-Eastern grid	0.000579163	kg CO2-Eq
electricity production, hard coal | electricity, high voltage | Cutoff, U - CA-AB	0.000577444	kg CO2-Eq
power sawing, without catalytic converter | power sawing, without catalytic converter | Cutoff, U - RER	0.000573483	kg CO2-Eq
polycarbonate production | polycarbonate | Cutoff, U - RER	0.000572336	kg CO2-Eq
market for electricity, medium voltage | electricity, medium voltage | Cutoff, U - HU	0.000571818	kg CO2-Eq
market for electricity, medium voltage | electricity, medium voltage | Cutoff, U - BY	0.000571796	kg CO2-Eq
electricity production, oil | electricity, high voltage | Cutoff, U - CA-QC	0.000571421	kg CO2-Eq
treatment of blast furnace gas, in power plant | heat, district or industrial, other than natural gas | Cutoff, U - DE	0.000563521	kg CO2-Eq
heat production, light fuel oil, at industrial furnace 1MW | heat, district or industrial, other than natural gas | Cutoff, U - CH	0.000562835	kg CO2-Eq
heat and power co-generation, natural gas, combined cycle power plant, 400MW electrical | heat, district or industrial, natural gas | Cutoff, U - RO	0.000560054	kg CO2-Eq
primary zinc production from concentrate | sulfuric acid | Cutoff, U - RoW	0.00055997	kg CO2-Eq
natural gas, high pressure, import from NO | natural gas, high pressure | Cutoff, U - PL	0.000556991	kg CO2-Eq
treatment of municipal solid waste, incineration | municipal solid waste | Cutoff, U - ES	0.000556894	kg CO2-Eq
electricity production, peat | electricity, high voltage | Cutoff, U - EE	0.0005564	kg CO2-Eq
welding, gas, steel | welding, gas, steel | Cutoff, U - RoW	0.00055581	kg CO2-Eq
electricity production, natural gas, conventional power plant | electricity, high voltage | Cutoff, U - CN-SX	0.000555025	kg CO2-Eq
silicon production, metallurgical grade | silicon, metallurgical grade | Cutoff, U - NO	0.000552676	kg CO2-Eq
transport, freight, lorry 3.5-7.5 metric ton, EURO6 | transport, freight, lorry 3.5-7.5 metric ton, EURO6 | Cutoff, U - RER	0.000545495	kg CO2-Eq
heat and power co-generation, oil | electricity, high voltage | Cutoff, U - PT	0.000544678	kg CO2-Eq
hydrogen cracking, APME | hydrogen, liquid | Cutoff, U - RER	0.000542262	kg CO2-Eq
forwarding, forwarder | forwarding, forwarder | Cutoff, U - RoW	0.00053983	kg CO2-Eq
iron ore mine operation and beneficiation | iron ore concentrate | Cutoff, U - RoW	0.000537897	kg CO2-Eq
electricity production, natural gas, conventional power plant | electricity, high voltage | Cutoff, U - CN-HE	0.000528771	kg CO2-Eq
electricity production, hydro, pumped storage | electricity, high voltage | Cutoff, U - ES	0.000526288	kg CO2-Eq
market for electricity, high voltage | electricity, high voltage | Cutoff, U - BR-Southern grid	0.000521345	kg CO2-Eq
chlor-alkali electrolysis, membrane cell | chlorine, gaseous | Cutoff, U - RoW	0.000521253	kg CO2-Eq
electricity production, oil | electricity, high voltage | Cutoff, U - CA-NF	0.00052086	kg CO2-Eq
treatment of wastewater from vegetable oil refinery | wastewater from vegetable oil refinery | Cutoff, U - GLO	0.000519088	kg CO2-Eq
market for electricity, high voltage | electricity, high voltage | Cutoff, U - CA-QC	0.000518742	kg CO2-Eq
market for electricity, high voltage | electricity, high voltage | Cutoff, U - US-FRCC	0.000517022	kg CO2-Eq
ammonia production, steam reforming, liquid | ammonia, anhydrous, liquid | Cutoff, U - UN-OCEANIA	0.000514661	kg CO2-Eq
market for electricity, medium voltage | electricity, medium voltage | Cutoff, U - VE	0.000510907	kg CO2-Eq
synthetic fuel production, from coal, high temperature Fisher-Tropsch operations | isobutanol | Cutoff, U - ZA	0.000508856	kg CO2-Eq
electricity production, natural gas, conventional power plant | electricity, high voltage | Cutoff, U - CO	0.00050564	kg CO2-Eq
treatment of municipal solid waste, incineration | municipal solid waste | Cutoff, U - DE	0.000504622	kg CO2-Eq
anode production, for metal electrolysis | anode, for metal electrolysis | Cutoff, U - RoW	0.000500835	kg CO2-Eq
heat and power co-generation, oil | electricity, high voltage | Cutoff, U - HR	0.000498274	kg CO2-Eq
treatment of waste bitumen, sanitary landfill | waste bitumen | Cutoff, U - RoW	0.000494513	kg CO2-Eq
electricity production, hydro, reservoir, non-alpine region | electricity, high voltage | Cutoff, U - CA-SK	0.000492414	kg CO2-Eq
market for electricity, high voltage | electricity, high voltage | Cutoff, U - TW	0.000490195	kg CO2-Eq
photovoltaic cell production, multi-Si wafer | photovoltaic cell, multi-Si wafer | Cutoff, U - RoW	0.000488167	kg CO2-Eq
steel production, electric, low-alloyed | steel, low-alloyed | Cutoff, U - AT	0.000484085	kg CO2-Eq
polystyrene production, expandable | polystyrene, expandable | Cutoff, U - RER	0.000483213	kg CO2-Eq
market for electricity, medium voltage | electricity, medium voltage | Cutoff, U - KZ	0.000480338	kg CO2-Eq
smelting of copper concentrate, sulfide ore | copper, anode | Cutoff, U - RoW	0.000479883	kg CO2-Eq
electricity production, hydro, reservoir, non-alpine region | electricity, high voltage | Cutoff, U - PT	0.000478614	kg CO2-Eq
electricity production, oil | electricity, high voltage | Cutoff, U - MK	0.000478527	kg CO2-Eq
aluminium production, primary, liquid, prebake | aluminium, primary, liquid | Cutoff, U - IAI Area, South America	0.000476838	kg CO2-Eq
forwarding, forwarder | forwarding, forwarder | Cutoff, U - RER	0.00047589	kg CO2-Eq
market for electricity, medium voltage | electricity, medium voltage | Cutoff, U - IQ	0.000472758	kg CO2-Eq
heat production, hard coal coke, stove 5-15kW | heat, central or small-scale, other than natural gas | Cutoff, U - RoW	0.000471803	kg CO2-Eq
transport, freight, lorry 7.5-16 metric ton, EURO6 | transport, freight, lorry 7.5-16 metric ton, EURO6 | Cutoff, U - RER	0.000468308	kg CO2-Eq
electricity production, natural gas, conventional power plant | electricity, high voltage | Cutoff, U - CN-HB	0.000467061	kg CO2-Eq
market for electricity, medium voltage | electricity, medium voltage | Cutoff, U - RS	0.000463288	kg CO2-Eq
market for electricity, high voltage | electricity, high voltage | Cutoff, U - RO	0.000461477	kg CO2-Eq
treatment of waste wire plastic, municipal incineration | waste wire plastic | Cutoff, U - RoW	0.00046008	kg CO2-Eq
ferromanganese production, high-coal, 74.5% Mn | ferromanganese, high-coal, 74.5% Mn | Cutoff, U - RER	0.000455162	kg CO2-Eq
market for electricity, medium voltage | electricity, medium voltage | Cutoff, U - BG	0.00045246	kg CO2-Eq
market for electricity, medium voltage | electricity, medium voltage | Cutoff, U - PH	0.000452327	kg CO2-Eq
market for electricity, high voltage | electricity, high voltage | Cutoff, U - PT	0.000451473	kg CO2-Eq
treatment of coal gas, in power plant | electricity, high voltage | Cutoff, U - DE	0.000450522	kg CO2-Eq
primary zinc production from concentrate | zinc | Cutoff, U - RoW	0.00044611	kg CO2-Eq
treatment of waste wood, untreated, unsanitary landfill, wet infiltration class (500mm) | waste wood, untreated | Cutoff, U - GLO	0.000444932	kg CO2-Eq
treatment of lignite ash, sanitary landfill | lignite ash | Cutoff, U - RoW	0.000444895	kg CO2-Eq
ethylene dichloride production | ethylene dichloride | Cutoff, U - RER	0.000443665	kg CO2-Eq
heat and power co-generation, oil | electricity, high voltage | Cutoff, U - SE	0.000443182	kg CO2-Eq
heat and power co-generation, natural gas, conventional power plant, 100MW electrical | electricity, high voltage | Cutoff, U - MK	0.000438542	kg CO2-Eq
market for electricity, medium voltage | electricity, medium voltage | Cutoff, U - AT	0.000435249	kg CO2-Eq
transmission network construction, electricity, medium voltage | transmission network, electricity, medium voltage | Cutoff, U - CH	0.00043433	kg CO2-Eq
smelting of copper concentrate, sulfide ore | copper, anode | Cutoff, U - CN	0.000434305	kg CO2-Eq
heat and power co-generation, natural gas, combined cycle power plant, 400MW electrical | heat, district or industrial, natural gas | Cutoff, U - LU	0.000433863	kg CO2-Eq
treatment of waste rubber, unspecified, municipal incineration | waste rubber, unspecified | Cutoff, U - RoW	0.000429169	kg CO2-Eq
electricity production, hard coal | electricity, high voltage | Cutoff, U - CN-XZ	0.000428215	kg CO2-Eq
market for electricity, high voltage | electricity, high voltage | Cutoff, U - SA	0.000428063	kg CO2-Eq
heat and power co-generation, wood chips, 6667 kW, state-of-the-art 2014 | electricity, high voltage | Cutoff, U - US-SERC	0.000428059	kg CO2-Eq
heat and power co-generation, natural gas, conventional power plant, 100MW electrical | heat, district or industrial, natural gas | Cutoff, U - GR	0.000424377	kg CO2-Eq
market for electricity, high voltage | electricity, high voltage | Cutoff, U - VN	0.000418513	kg CO2-Eq
transport, freight, lorry 16-32 metric ton, EURO1 | transport, freight, lorry 16-32 metric ton, EURO1 | Cutoff, U - ZA	0.000417719	kg CO2-Eq
market for electricity, high voltage | electricity, high voltage | Cutoff, U - BR-North-eastern grid	0.000417119	kg CO2-Eq
market for electricity, medium voltage, cobalt industry | electricity, medium voltage, cobalt industry | Cutoff, U - GLO	0.000416559	kg CO2-Eq
chlor-alkali electrolysis, membrane cell | sodium hydroxide, without water, in 50% solution state | Cutoff, U - RoW	0.000415345	kg CO2-Eq
treatment of hard coal ash, sanitary landfill | hard coal ash | Cutoff, U - RoW	0.000415068	kg CO2-Eq
electricity production, hydro, pumped storage | electricity, high voltage | Cutoff, U - PT	0.000414876	kg CO2-Eq
heavy mineral sand quarry operation and titania slag production | rutile, 95% titanium dioxide | Cutoff, U - RoW	0.000414529	kg CO2-Eq
silicon carbide production | silicon carbide | Cutoff, U - RER	0.000413723	kg CO2-Eq
market for electricity, medium voltage | electricity, medium voltage | Cutoff, U - DK	0.000412536	kg CO2-Eq
market for electricity, high voltage | electricity, high voltage | Cutoff, U - GR	0.000411448	kg CO2-Eq
market for electricity, high voltage | electricity, high voltage | Cutoff, U - EG	0.000408799	kg CO2-Eq
ethylene oxide production | ethylene oxide | Cutoff, U - RER	0.000408007	kg CO2-Eq
treatment of waste paperboard, unsanitary landfill, wet infiltration class (500mm) | waste paperboard | Cutoff, U - GLO	0.000405383	kg CO2-Eq
Sohio process | acrylonitrile | Cutoff, U - RER	0.000404761	kg CO2-Eq
heat and power co-generation, natural gas, combined cycle power plant, 400MW electrical | heat, district or industrial, natural gas | Cutoff, U - DE	0.000403897	kg CO2-Eq
market for electricity, high voltage | electricity, high voltage | Cutoff, U - HU	0.000403475	kg CO2-Eq
market for electricity, high voltage | electricity, high voltage | Cutoff, U - CA-ON	0.000400532	kg CO2-Eq
heat production, heavy fuel oil, at industrial furnace 1MW | heat, district or industrial, other than natural gas | Cutoff, U - CH	0.000396661	kg CO2-Eq
heat and power co-generation, oil | electricity, high voltage | Cutoff, U - DK	0.000396464	kg CO2-Eq
market for electricity, high voltage | electricity, high voltage | Cutoff, U - ID	0.000394913	kg CO2-Eq
diesel production, low-sulfur, petroleum refinery operation | diesel, low-sulfur | Cutoff, U - ZA	0.000390723	kg CO2-Eq
electricity production, hydro, pumped storage | electricity, high voltage | Cutoff, U - UA	0.000387249	kg CO2-Eq
electricity production, natural gas, conventional power plant | electricity, high voltage | Cutoff, U - CN-ZJ	0.000385009	kg CO2-Eq
treatment of waste graphical paper, unsanitary landfill, moist infiltration class (300mm) | waste graphical paper | Cutoff, U - GLO	0.000382602	kg CO2-Eq
treatment of waste bitumen sheet, municipal incineration with fly ash extraction | waste bitumen sheet | Cutoff, U - CH	0.000382535	kg CO2-Eq
electricity production, oil | electricity, high voltage | Cutoff, U - BG	0.00037917	kg CO2-Eq
hard coal preparation, crushing and destoning | hard coal | Cutoff, U - ZA	0.000378978	kg CO2-Eq
treatment of waste graphical paper, open dump, wet infiltration class (500mm) | waste graphical paper | Cutoff, U - GLO	0.000378623	kg CO2-Eq
market for electricity, medium voltage | electricity, medium voltage | Cutoff, U - JP	0.000378511	kg CO2-Eq
diesel production, petroleum refinery operation | diesel | Cutoff, U - CO	0.00037755	kg CO2-Eq
market for electricity, high voltage | electricity, high voltage | Cutoff, U - DK	0.000376955	kg CO2-Eq
market for electricity, medium voltage | electricity, medium voltage | Cutoff, U - CO	0.000373193	kg CO2-Eq
heat and power co-generation, wood chips, 6667 kW, state-of-the-art 2014 | electricity, high voltage | Cutoff, U - DE	0.000373186	kg CO2-Eq
heat and power co-generation, natural gas, combined cycle power plant, 400MW electrical | electricity, high voltage | Cutoff, U - TR	0.000372036	kg CO2-Eq
hydrogen cyanide production | hydrogen cyanide | Cutoff, U - RoW	0.00037034	kg CO2-Eq
market for electricity, medium voltage | electricity, medium voltage | Cutoff, U - IE	0.000369315	kg CO2-Eq
iron pellet production | iron pellet | Cutoff, U - CA-QC	0.000367127	kg CO2-Eq
market for electricity, high voltage | electricity, high voltage | Cutoff, U - RS	0.000363169	kg CO2-Eq
treatment of municipal solid waste, incineration | municipal solid waste | Cutoff, U - FR	0.000363033	kg CO2-Eq
glass fibre production | glass fibre | Cutoff, U - RoW	0.000362876	kg CO2-Eq
electricity production, natural gas, conventional power plant | electricity, high voltage | Cutoff, U - CN-XJ	0.000361052	kg CO2-Eq
transport, freight, light commercial vehicle, unregulated | transport, freight, light commercial vehicle, unregulated | Cutoff, U - ZA	0.000357233	kg CO2-Eq
acetic acid production, product in 98% solution state | acetic acid, without water, in 98% solution state | Cutoff, U - RoW	0.000357209	kg CO2-Eq
market for electricity, high voltage | electricity, high voltage | Cutoff, U - BG	0.000355914	kg CO2-Eq
coking | coal tar | Cutoff, U - RoW	0.000355769	kg CO2-Eq
market for electricity, medium voltage | electricity, medium voltage | Cutoff, U - SK	0.000355667	kg CO2-Eq
heat and power co-generation, natural gas, conventional power plant, 100MW electrical | heat, district or industrial, natural gas | Cutoff, U - US-MRO	0.000354393	kg CO2-Eq
electricity production, oil | electricity, high voltage | Cutoff, U - HU	0.00035364	kg CO2-Eq
market for electricity, medium voltage | electricity, medium voltage | Cutoff, U - DZ	0.000352602	kg CO2-Eq
copper mine operation and beneficiation, sulfide ore | copper concentrate, sulfide ore | Cutoff, U - RoW	0.00035216	kg CO2-Eq
market for electricity, medium voltage | electricity, medium voltage | Cutoff, U - IS	0.000351277	kg CO2-Eq
market for electricity, medium voltage | electricity, medium voltage | Cutoff, U - KW	0.000347682	kg CO2-Eq
treatment of spent solvent mixture, hazardous waste incineration | spent solvent mixture | Cutoff, U - RoW	0.000345609	kg CO2-Eq
treatment of spent solvent mixture, hazardous waste incineration, with energy recovery | spent solvent mixture | Cutoff, U - RoW	0.000345609	kg CO2-Eq
sulfur hexafluoride production, liquid | sulfur hexafluoride, liquid | Cutoff, U - RER	0.000344119	kg CO2-Eq
market for electricity, medium voltage | electricity, medium voltage | Cutoff, U - CH	0.000343853	kg CO2-Eq
treatment of waste wood, untreated, sanitary landfill | waste wood, untreated | Cutoff, U - RoW	0.000342079	kg CO2-Eq
treatment of coal gas, in power plant | electricity, high voltage | Cutoff, U - IT	0.000337562	kg CO2-Eq
copper mine operation and beneficiation, sulfide ore | copper concentrate, sulfide ore | Cutoff, U - CL	0.000334873	kg CO2-Eq
electricity production, natural gas, conventional power plant | electricity, high voltage | Cutoff, U - CN-AH	0.000332781	kg CO2-Eq
treatment of municipal solid waste, incineration | municipal solid waste | Cutoff, U - GB	0.000332542	kg CO2-Eq
treatment of bagasse, from sugarcane, in heat and power co-generation unit, 6400kW thermal | electricity, high voltage | Cutoff, U - BR-South-eastern grid	0.000331978	kg CO2-Eq
electricity production, hydro, pumped storage | electricity, high voltage | Cutoff, U - ZA	0.00033192	kg CO2-Eq
treatment of waste polyvinylchloride, open burning | waste polyvinylchloride | Cutoff, U - GLO	0.000331353	kg CO2-Eq
skidding, skidder | skidding, skidder | Cutoff, U - RoW	0.000329582	kg CO2-Eq
market for electricity, high voltage | electricity, high voltage | Cutoff, U - MY	0.000328852	kg CO2-Eq
titanium dioxide production, sulfate process | titanium dioxide | Cutoff, U - RER	0.000328542	kg CO2-Eq
polyethylene production, low density, granulate | polyethylene, low density, granulate | Cutoff, U - RoW	0.000328114	kg CO2-Eq
heat production, light fuel oil, at boiler 10kW, non-modulating | heat, central or small-scale, other than natural gas | Cutoff, U - Europe without Switzerland	0.000327066	kg CO2-Eq
acrylonitrile-butadiene-styrene copolymer production | acrylonitrile-butadiene-styrene copolymer | Cutoff, U - RER	0.000324659	kg CO2-Eq
heat and power co-generation, natural gas, combined cycle power plant, 400MW electrical | heat, district or industrial, natural gas | Cutoff, U - HU	0.000322393	kg CO2-Eq
market for electricity, high voltage | electricity, high voltage | Cutoff, U - SK	0.000322311	kg CO2-Eq
natural gas, high pressure, import from DZ | natural gas, high pressure | Cutoff, U - GB	0.000322092	kg CO2-Eq
treatment of blast furnace gas, in power plant | heat, district or industrial, other than natural gas | Cutoff, U - PL	0.000318606	kg CO2-Eq
lorry production, 16 metric ton | lorry, 16 metric ton | Cutoff, U - RER	0.000317677	kg CO2-Eq
treatment of waste polyethylene, open burning | waste polyethylene | Cutoff, U - GLO	0.000316548	kg CO2-Eq
nylon 6 production | nylon 6 | Cutoff, U - RER	0.000315801	kg CO2-Eq
market for electricity, medium voltage | electricity, medium voltage | Cutoff, U - BR-Mid-western grid	0.000313693	kg CO2-Eq
treatment of waste wood, untreated, open burning | waste wood, untreated | Cutoff, U - GLO	0.000311852	kg CO2-Eq
heat and power co-generation, oil | heat, district or industrial, other than natural gas | Cutoff, U - RU	0.000311705	kg CO2-Eq
electricity production, natural gas, conventional power plant | electricity, high voltage | Cutoff, U - SK	0.000307882	kg CO2-Eq
electricity production, oil | electricity, high voltage | Cutoff, U - TH	0.00030752	kg CO2-Eq
heat production, light fuel oil, at boiler 100kW condensing, non-modulating | heat, central or small-scale, other than natural gas | Cutoff, U - Europe without Switzerland	0.000307442	kg CO2-Eq
heat production, light fuel oil, at boiler 10kW condensing, non-modulating | heat, central or small-scale, other than natural gas | Cutoff, U - Europe without Switzerland	0.000307442	kg CO2-Eq
electricity production, natural gas, conventional power plant | electricity, high voltage | Cutoff, U - CN-LN	0.000306429	kg CO2-Eq
electricity production, natural gas, combined cycle power plant | electricity, high voltage | Cutoff, U - CN-QH	0.000306046	kg CO2-Eq
cumene production | cumene | Cutoff, U - RoW	0.000305021	kg CO2-Eq
light fuel oil production, petroleum refinery operation | light fuel oil | Cutoff, U - ZA	0.000304152	kg CO2-Eq
market for electricity, medium voltage | electricity, medium voltage | Cutoff, U - BR-Northern grid	0.00030257	kg CO2-Eq
market for electricity, medium voltage | electricity, medium voltage | Cutoff, U - ID	0.000301921	kg CO2-Eq
market for electricity, low voltage | electricity, low voltage | Cutoff, U - DE	0.000301818	kg CO2-Eq
electricity production, hydro, pumped storage | electricity, high voltage | Cutoff, U - LU	0.000299959	kg CO2-Eq
toluene production, liquid | toluene, liquid | Cutoff, U - RER	0.000296481	kg CO2-Eq
heat and power co-generation, wood chips, 6667 kW, state-of-the-art 2014 | electricity, high voltage | Cutoff, U - DK	0.000296002	kg CO2-Eq
petroleum and gas production, off-shore | natural gas, high pressure | Cutoff, U - RoW	0.000295303	kg CO2-Eq
heat production, light fuel oil, at industrial furnace 1MW | heat, district or industrial, other than natural gas | Cutoff, U - CA-QC	0.000291549	kg CO2-Eq
market for electricity, high voltage | electricity, high voltage | Cutoff, U - BR-Northern grid	0.000290822	kg CO2-Eq
primary lead production from concentrate | sulfuric acid | Cutoff, U - GLO	0.000290472	kg CO2-Eq
heat and power co-generation, hard coal | heat, district or industrial, other than natural gas | Cutoff, U - KR	0.000289355	kg CO2-Eq
paraffin production | paraffin | Cutoff, U - RER	0.000289296	kg CO2-Eq
heat and power co-generation, natural gas, conventional power plant, 100MW electrical | electricity, high voltage | Cutoff, U - CA-BC	0.000289286	kg CO2-Eq
electricity production, hydro, pumped storage | electricity, high voltage | Cutoff, U - BE	0.000288577	kg CO2-Eq
market for electricity, medium voltage | electricity, medium voltage | Cutoff, U - IL	0.000286995	kg CO2-Eq
electricity production, oil | electricity, high voltage | Cutoff, U - CA-NU	0.000286763	kg CO2-Eq
clear-cutting, primary forest to arable land, annual crop | land tenure, arable land, measured as carbon net primary productivity, annual crop | Cutoff, U - BR-MT	0.000286455	kg CO2-Eq
light fuel oil production, petroleum refinery operation | light fuel oil | Cutoff, U - CO	0.000285135	kg CO2-Eq
electricity production, hydro, pumped storage | electricity, high voltage | Cutoff, U - CZ	0.00028423	kg CO2-Eq
treatment of waste polyethylene, municipal incineration with fly ash extraction | waste polyethylene | Cutoff, U - CH	0.000284203	kg CO2-Eq
treatment of blast furnace gas, in power plant | heat, district or industrial, other than natural gas | Cutoff, U - IT	0.000283969	kg CO2-Eq
market for electricity, medium voltage | electricity, medium voltage | Cutoff, U - UZ	0.000282771	kg CO2-Eq
heat and power co-generation, wood chips, 6667 kW, state-of-the-art 2014 | electricity, high voltage | Cutoff, U - SE	0.000282438	kg CO2-Eq
market for electricity, high voltage | electricity, high voltage | Cutoff, U - PK	0.000280307	kg CO2-Eq
clear-cutting, primary forest to arable land, perennial crop | land tenure, arable land, measured as carbon net primary productivity, perennial crop | Cutoff, U - MY	0.000280092	kg CO2-Eq
polyethylene production, high density, granulate | polyethylene, high density, granulate | Cutoff, U - RER	0.000279282	kg CO2-Eq
electricity production, oil | electricity, high voltage | Cutoff, U - ZA	0.000278524	kg CO2-Eq
sugarcane production | sugarcane | Cutoff, U - BR-GO	0.000278191	kg CO2-Eq
market for natural gas, high pressure | natural gas, high pressure | Cutoff, U - CH	0.000277985	kg CO2-Eq
market for electricity, high voltage | electricity, high voltage | Cutoff, U - AE	0.000274466	kg CO2-Eq
petroleum production, onshore | petroleum | Cutoff, U - RU	0.000274435	kg CO2-Eq
petroleum and gas production, on-shore | petroleum | Cutoff, U - RoW	0.00027304	kg CO2-Eq
clear-cutting, primary forest to arable land, perennial crop | land tenure, arable land, measured as carbon net primary productivity, perennial crop | Cutoff, U - BR-MG	0.000272739	kg CO2-Eq
polyol production | polyol | Cutoff, U - RoW	0.000272033	kg CO2-Eq
chlorodifluoromethane production | chlorodifluoromethane | Cutoff, U - RoW	0.000271716	kg CO2-Eq
electricity production, hydro, pumped storage | electricity, high voltage | Cutoff, U - KR	0.000268245	kg CO2-Eq
nitric acid production, product in 50% solution state | nitric acid, without water, in 50% solution state | Cutoff, U - RU	0.000267983	kg CO2-Eq
market for electricity, medium voltage | electricity, medium voltage | Cutoff, U - BD	0.000267346	kg CO2-Eq
primary lead production from concentrate | lead | Cutoff, U - GLO	0.000267001	kg CO2-Eq
sugarcane processing, modern annexed plant | electricity, high voltage | Cutoff, U - BR	0.000264696	kg CO2-Eq
market for electricity, high voltage | electricity, high voltage | Cutoff, U - TH	0.000261741	kg CO2-Eq
heat and power co-generation, natural gas, combined cycle power plant, 400MW electrical | electricity, high voltage | Cutoff, U - RoW	0.000261368	kg CO2-Eq
market for electricity, medium voltage | electricity, medium voltage | Cutoff, U - CA-AB	0.000261144	kg CO2-Eq
market for electricity, high voltage | electricity, high voltage | Cutoff, U - VE	0.000260324	kg CO2-Eq
treatment of spent antifreezer liquid, hazardous waste incineration | spent antifreezer liquid | Cutoff, U - RoW	0.000259854	kg CO2-Eq
treatment of spent antifreezer liquid, hazardous waste incineration, with energy recovery | spent antifreezer liquid | Cutoff, U - RoW	0.000259854	kg CO2-Eq
heat and power co-generation, natural gas, combined cycle power plant, 400MW electrical | electricity, high voltage | Cutoff, U - BG	0.0002588	kg CO2-Eq
magnesium production, pidgeon process | magnesium | Cutoff, U - CN	0.000258753	kg CO2-Eq
market for electricity, high voltage | electricity, high voltage | Cutoff, U - BY	0.000258671	kg CO2-Eq
wood chipping, terrain chipper, diesel | wood chipping, forwarder with terrain chipper, in forest | Cutoff, U - RER	0.000257832	kg CO2-Eq
electricity production, hydro, reservoir, non-alpine region | electricity, high voltage | Cutoff, U - SK	0.000257663	kg CO2-Eq
treatment of waste wood, untreated, unsanitary landfill, moist infiltration class (300mm) | waste wood, untreated | Cutoff, U - GLO	0.000257479	kg CO2-Eq
heat and power co-generation, natural gas, conventional power plant, 100MW electrical | heat, district or industrial, natural gas | Cutoff, U - CA-ON	0.000256888	kg CO2-Eq
oxidation of methanol | formaldehyde | Cutoff, U - RoW	0.000256618	kg CO2-Eq
market for electricity, medium voltage | electricity, medium voltage | Cutoff, U - PE	0.000256373	kg CO2-Eq
harvesting, sugarcane | harvesting, sugarcane | Cutoff, U - BR	0.000256009	kg CO2-Eq
heat and power co-generation, oil | electricity, high voltage | Cutoff, U - FI	0.00025469	kg CO2-Eq
[truncated: 3,060 more rows]

## Sheet: Solar_632
Name	Impact assessment result	Unit
[truncated: 4,361 more rows]

## Sheet: Solar_88
Name	Impact assessment result	Unit
[truncated: 4,361 more rows]
