# Supplementary material for: Solar-Powered Direct Air Capture: Techno-Economic and Environmental Assessment
Source: Environ Sci Technol. 2024 Jan 25;58(5):2282–92. doi: 10.1021/acs.est.3c08269 (PMC10851427; doi:10.1021/acs.est.3c08269)
Supplement: Supplementary file 1 — es3c08269_si_001.zip [file es3c08269_si_001.zip › LCA_Impact_Categories.xlsx]

## Sheet: Conventional_US_Gas
	Impact category UUID	Impact category	Reference unit	Mean	Standard deviation	Minimum	Maximum	Median	5% Percentile	95% Percentile	Run 1	Run 2	Run 3	Run 4	Run 5	Run 6	Run 7	Run 8	Run 9	Run 10	Run 11	Run 12	Run 13	Run 14	Run 15	Run 16	Run 17	Run 18	Run 19	Run 20	Run 21	Run 22	Run 23	Run 24	Run 25	Run 26	Run 27	Run 28	Run 29	Run 30	Run 31	Run 32	Run 33	Run 34	Run 35	Run 36	Run 37	Run 38	Run 39
	95343fc7-c489-34e5-a6b8-120c92e4f811	agricultural land occupation w/o LT - ALOP w/o LT	m2a	1.95247	0.465226	1.164	5.57754	1.87728	1.39581	2.79412	1.5047	1.67949	3.03586	2.24348	1.90101	1.49091	1.68925	1.86859	2.129	1.55206	1.69568	1.5415	2.17317	2.11056	1.9903	1.78999	1.20506	1.54173	1.569	2.67325	1.88204	1.24173	1.60325	1.41889	1.72842	1.72147	1.72482	3.04822	2.01467	2.52175	3.37672	1.73569	1.76864	1.70101	3.01887	2.03415	1.31036	3.36659	1.54076
	cef5c52b-f6b3-3bd3-9666-15857200d889	climate change w/o LT - GWP100 w/o LT	kg CO2-Eq	747.938	21.01	705.528	865.699	744.268	720.072	786.013	768.422	825.011	744.657	732.062	744.813	726.175	753.642	722.645	745.63	743.972	758.968	722.326	734.96	752.847	723.509	742.907	741.076	748.461	785.51	755.858	763.922	723.932	753.989	705.528	754.205	760.353	749.303	755.455	730.425	758.089	732.783	763.083	762.705	746.483	722.814	743.3	732.417	743.725	798.939
	f906d69e-4ea5-3e51-9ca8-6d3e7facc33e	fossil depletion w/o LT - FDP w/o LT	kg oil-Eq	254.275	10.4862	226.514	298.201	253.662	238.464	272.701	248.227	256.432	248.067	247.669	246.758	253.544	251.714	267.326	248.389	258.687	256.128	263.359	245.852	259.087	250.791	234.131	252.269	260.729	261.134	271.242	258.383	298.201	242.954	259.932	263.575	251.677	267.498	250.703	251.535	251.845	272.73	254.423	256.122	250.21	257.345	264.139	248.946	256.372	255.936
	7d8f2c65-d984-34d6-9b19-f79b6e0b36c8	freshwater ecotoxicity w/o LT - FETPinf w/o LT	kg 1,4-DCB-Eq	0.741399	0.411129	0.211853	5.32741	0.646889	0.320691	1.46374	0.290539	0.679289	0.99244	0.77151	0.434006	1.04676	0.479853	0.464138	0.574477	0.529695	0.379291	1.30785	0.412462	0.33339	0.772615	0.550655	0.705147	1.62044	1.08812	0.634723	0.560499	0.948693	0.351784	0.91448	0.340873	1.88415	0.975525	0.739471	0.794342	1.04851	0.410503	0.74834	0.552038	0.347905	0.745172	0.32217	1.5496	2.79891	0.695897
	66922201-a204-3ceb-a4e0-88468ba77142	freshwater eutrophication w/o LT - FEP w/o LT	kg P-Eq	0.00375401	0.00219341	0.000864288	0.018859	0.00318299	0.00149093	0.00782306	0.00299543	0.00288651	0.00266696	0.00548931	0.00257178	0.00102757	0.00285412	0.00217812	0.00138992	0.00172938	0.00117133	0.00376146	0.0114257	0.00335356	0.0026931	0.00258354	0.00461191	0.00245642	0.00255517	0.00634696	0.00604391	0.00162661	0.00228326	0.00399006	0.00227121	0.00268373	0.00495968	0.00346118	0.00202963	0.00385839	0.0051647	0.00208308	0.00390545	0.00543272	0.00271404	0.00258503	0.00308553	0.00433106	0.00108461
	669b28c0-e0be-397f-aa65-cf3d3b91b219	human toxicity w/o LT - HTPinf w/o LT	kg 1,4-DCB-Eq	19.1366	19.1579	6.31795	467.608	16.829	11.1153	31.1766	17.3089	13.9816	23.649	23.7022	13.1992	14.7168	14.7989	17.5791	15.2365	12.3926	16.0449	14.9704	27.2258	16.3497	26.1778	16.9504	25.9985	15.3146	13.9385	30.1444	20.0401	17.6261	11.3021	24.5161	9.17149	14.5516	22.9969	22.6542	21.3699	12.1846	12.8342	12.691	16.2167	21.7036	16.0707	13.764	14.1241	17.8629	15.3496
	90d4194f-8527-35cb-85f1-16c8e586981d	ionising radiation w/o LT - IRP_HE w/o LT	kg U235-Eq	2.54866	0.573849	1.3417	5.53675	2.46592	1.77707	3.57244	1.78456	2.85427	2.60553	2.76209	2.36785	2.19088	2.6041	1.96758	2.94805	2.93578	1.91532	2.21229	1.73551	3.25274	3.18981	2.25997	2.60085	1.70102	2.96577	2.03195	2.12239	2.50405	2.15395	2.4702	2.32621	2.75723	2.23069	3.21153	3.32075	3.00221	1.86875	2.15996	2.41714	2.39893	2.19338	3.25701	1.38171	2.32022	2.63041
	2c9a0c23-b4b7-340f-af5d-5f95fc40f1b2	marine ecotoxicity w/o LT - METPinf w/o LT	kg 1,4-DCB-Eq	0.263734	0.0802657	0.13149	0.871711	0.250315	0.165848	0.403444	0.185858	0.243875	0.288746	0.275527	0.186119	0.290999	0.223524	0.312569	0.294911	0.189168	0.170208	0.304775	0.233239	0.181786	0.292048	0.233666	0.403736	0.381434	0.286715	0.315058	0.267477	0.306101	0.158442	0.264992	0.153416	0.420415	0.309026	0.366189	0.276704	0.340027	0.180023	0.268852	0.289981	0.299735	0.206689	0.220105	0.344028	0.53847	0.263888
	6c71147b-d45d-38fc-b87f-efbfce5bcca5	marine eutrophication w/o LT - MEP w/o LT	kg N-Eq	0.0414837	0.00697536	0.0281636	0.0793709	0.040241	0.033103	0.054732	0.0350592	0.0455897	0.0463699	0.0439481	0.0376031	0.0412688	0.0339076	0.0375788	0.0387395	0.0368404	0.0335132	0.0352946	0.0350877	0.0350891	0.0352749	0.0414241	0.0450315	0.0399967	0.0365503	0.0383029	0.0479925	0.043184	0.0385903	0.0371834	0.0444685	0.039416	0.0389252	0.0347159	0.0331011	0.0509607	0.0404703	0.0517511	0.0348545	0.0363013	0.0392442	0.0491781	0.0351241	0.0388801	0.047643
	3cfcdf0b-bf00-3c6b-a619-87cf57f80a2e	metal depletion w/o LT - MDP w/o LT	kg Fe-Eq	8.66883	1.55491	5.43984	20.0352	8.41543	6.67694	11.2411	6.67119	7.22162	8.5869	9.14468	7.44325	7.24611	9.16486	7.85728	9.41955	6.83253	8.88266	12.1237	10.3918	7.43442	8.86637	7.42919	7.11606	7.15099	8.48585	12.3345	9.89754	7.29	11.2169	7.89434	7.4215	8.07332	9.38926	10.1319	6.69693	7.17014	8.02026	7.97494	6.64755	6.51595	6.50967	10.7531	8.28833	8.21762	7.78477
	c379a318-dbe5-3d11-b5ba-15b783dcd5ad	natural land transformation w/o LT - NLTP w/o LT	m2	0.108751	0.0408423	0.0380606	0.327762	0.100982	0.0577981	0.184951	0.0820972	0.0689937	0.119231	0.0946883	0.108963	0.0995394	0.129303	0.0812341	0.0669176	0.106977	0.117704	0.0949758	0.0389308	0.139813	0.122366	0.0927379	0.118965	0.080406	0.112773	0.0955311	0.110606	0.0719663	0.0932952	0.172696	0.139446	0.0591133	0.0741512	0.0788807	0.182601	0.164031	0.298458	0.115874	0.146898	0.132977	0.0647962	0.0753776	0.0423112	0.092485	0.0453273
	945937ec-6433-3ec1-b900-46495b294b75	ozone depletion w/o LT - ODPinf w/o LT	kg CFC-11-Eq	0.000329233	5.75068e-05	0.000197696	0.000670748	0.000320127	0.00025998	0.000436752	0.000350394	0.000264539	0.000278982	0.000326125	0.000266197	0.00037818	0.000308409	0.000294764	0.000295774	0.000493814	0.000321862	0.000300847	0.000314157	0.000340838	0.000272455	0.000382014	0.00033396	0.000341352	0.000297839	0.000425892	0.0002641	0.000337958	0.000324502	0.000424525	0.000365152	0.000264344	0.00040218	0.000355158	0.000279217	0.000297495	0.000527516	0.00029534	0.000351473	0.000340174	0.00031021	0.000350139	0.000364077	0.000307825	0.000372092
	df7005c5-0f50-3cea-993a-92256b087a89	particulate matter formation w/o LT - PMFP w/o LT	kg PM10-Eq	0.559857	0.0840915	0.401862	1.23367	0.544197	0.454551	0.723228	0.427557	0.631179	0.595374	0.561786	0.612408	0.572598	0.62069	0.507694	0.510238	0.496758	0.4692	0.582439	0.542796	0.527585	0.516711	0.590748	0.546328	0.502569	0.487198	0.654522	0.568898	0.519822	0.660822	0.532872	0.562845	0.428849	1.23367	0.678117	0.505184	0.558834	0.521638	0.568335	0.626441	0.61062	0.433185	0.578572	0.617522	0.486314	0.806027
	6fb997e7-efed-3e3c-8ff7-d83bdd60dfd6	photochemical oxidant formation w/o LT - POFP w/o LT	kg NMVOC	1.51037	0.19443	1.13799	2.57137	1.47798	1.27245	1.87	1.22954	1.62475	1.51146	1.54265	1.45494	1.63301	1.34735	1.37148	1.3739	1.33221	1.37577	1.30524	1.42013	1.29554	1.30776	1.5499	1.50036	1.48433	1.37402	1.52148	1.68445	1.51298	1.48933	1.37679	1.61337	1.43557	1.75523	1.36442	1.32292	1.73323	1.43011	1.74236	1.33111	1.3764	1.45228	1.60754	1.38423	1.34363	1.70897
	6dad05a4-d123-3e06-8af4-7861e274731e	terrestrial acidification w/o LT - TAP100 w/o LT	kg SO2-Eq	1.82773	0.376238	1.12319	5.21903	1.75423	1.34683	2.53236	1.29619	2.13696	1.94985	1.81108	2.18185	1.8935	2.17807	1.62759	1.63335	1.64579	1.51078	2.01583	1.78637	1.79347	1.7352	2.03651	1.71027	1.56712	1.46367	2.25823	1.71504	1.65979	2.37129	1.76221	1.79274	1.24125	5.21903	2.53684	1.7238	1.58369	1.63325	1.78979	2.23586	2.20385	1.25853	1.83151	2.25396	1.51915	2.95404
	5524ff15-d0c6-3259-9bfd-4033ba36a6dc	terrestrial ecotoxicity w/o LT - TETPinf w/o LT	kg 1,4-DCB-Eq	0.0275411	0.0418903	-0.14481	0.1794	0.0276692	-0.0393085	0.0972879	0.0174095	0.0215582	0.0569397	-0.00287319	-0.0208994	0.0401869	0.0233164	-0.0441652	0.00760143	0.00746004	0.0779585	-0.0351183	0.166568	0.039136	0.0359737	0.0560852	0.004976	0.0265118	0.0379125	0.0298508	0.00452244	0.0269858	0.0223125	0.117851	-0.0582924	0.0256169	-0.00767465	0.0589786	0.021063	-0.0143559	0.0323004	0.0204343	0.0516334	0.124694	-0.025975	-0.00123328	0.0532191	0.105909	0.0598144
	1ef5d429-cc54-3bec-beaa-f34822579e3b	urban land occupation w/o LT - ULOP w/o LT	m2a	1.03201	0.114461	0.751891	1.58115	1.01818	0.868036	1.23632	0.867872	0.778013	1.12792	1.11734	0.957861	0.854086	1.11026	1.12085	1.14373	0.986016	1.05185	1.15491	1.16392	1.08263	1.09741	1.06418	0.826803	0.980079	1.00062	1.30466	1.10335	0.889616	1.16797	0.954433	1.11534	1.00846	1.17466	1.12673	0.81125	0.92746	1.01977	1.04886	0.875628	0.88978	0.883355	1.35203	0.94848	0.847462	0.956795
	183b2279-0590-3234-9533-c40c0e11a2f4	water depletion w/o LT - WDP w/o LT	m3	0.233778	0.0210255	0.19108	0.343712	0.230316	0.205499	0.271735	0.208032	0.198263	0.251112	0.248447	0.215205	0.20808	0.25287	0.224596	0.230407	0.224529	0.22799	0.276379	0.265566	0.237818	0.224833	0.217549	0.208854	0.239072	0.227311	0.252658	0.244087	0.226634	0.25817	0.221506	0.232576	0.242987	0.225265	0.265595	0.210778	0.205221	0.23888	0.229046	0.211722	0.212296	0.23269	0.253741	0.223157	0.224031	0.224583
[truncated: 961 more columns]

## Sheet: Conventional_EU_Gas
	Impact category UUID	Impact category	Reference unit	Mean	Standard deviation	Minimum	Maximum	Median	5% Percentile	95% Percentile	Run 1	Run 2	Run 3	Run 4	Run 5	Run 6	Run 7	Run 8	Run 9	Run 10	Run 11	Run 12	Run 13	Run 14	Run 15	Run 16	Run 17	Run 18	Run 19	Run 20	Run 21	Run 22	Run 23	Run 24	Run 25	Run 26	Run 27	Run 28	Run 29	Run 30	Run 31	Run 32	Run 33	Run 34	Run 35	Run 36	Run 37	Run 38	Run 39
	95343fc7-c489-34e5-a6b8-120c92e4f811	agricultural land occupation w/o LT - ALOP w/o LT	m2a	1.99838	0.434182	1.10369	4.74761	1.91597	1.4599	2.81871	2.37373	1.71995	2.40888	1.45797	1.83243	1.68069	2.46534	2.021	1.49408	1.86213	1.89432	2.6676	2.37249	1.66197	1.7498	2.439	1.83089	2.66804	2.2426	2.44963	2.86598	2.15729	2.30585	3.10467	1.70106	2.16921	1.96329	1.72747	1.61505	2.01041	1.75404	2.11584	2.06353	1.50198	2.01371	2.22071	2.26404	3.02607	2.17726
	cef5c52b-f6b3-3bd3-9666-15857200d889	climate change w/o LT - GWP100 w/o LT	kg CO2-Eq	651.398	8.8703	631.627	712.952	650.491	638.703	666.528	653.784	691	665.125	654.213	637.686	639.083	647.686	668.491	662.612	645.251	654.321	651.561	652.116	648.159	658.93	657.859	645.79	649.851	644.383	648.269	652.086	635.758	663.754	647.498	650.729	655.118	652.675	650.032	642.773	645.798	646.981	665.463	645.502	649.805	650.661	635.106	646.15	667.971	657.12
	f906d69e-4ea5-3e51-9ca8-6d3e7facc33e	fossil depletion w/o LT - FDP w/o LT	kg oil-Eq	250.913	15.0585	216.442	334.304	249.785	229.465	277.822	231.335	252.417	244.638	281.179	243.128	258.042	261.176	242.157	275.652	240.198	243.643	217.756	238.364	234.204	249.05	241.211	233.61	250.043	225.605	240.303	233.491	226.616	252.872	282.593	242.685	260.316	262.737	238.29	275.147	231.754	240.834	259.72	256.113	252.36	243.64	249.616	278.239	242.565	268.614
	7d8f2c65-d984-34d6-9b19-f79b6e0b36c8	freshwater ecotoxicity w/o LT - FETPinf w/o LT	kg 1,4-DCB-Eq	0.115102	0.0400161	0.0483037	0.340105	0.106413	0.0693555	0.186925	0.098285	0.103026	0.0972111	0.110877	0.147733	0.121486	0.0971008	0.0911591	0.102037	0.20952	0.10477	0.101503	0.127002	0.0983845	0.113829	0.0966744	0.0915877	0.226629	0.0942601	0.0617239	0.0725938	0.124132	0.146525	0.0820297	0.0786511	0.114699	0.142534	0.108744	0.0669018	0.100902	0.112895	0.134255	0.131373	0.102319	0.097364	0.0858064	0.13406	0.101356	0.0856388
	66922201-a204-3ceb-a4e0-88468ba77142	freshwater eutrophication w/o LT - FEP w/o LT	kg P-Eq	0.00321588	0.00186296	0.000672842	0.0157359	0.002792	0.00125699	0.00684776	0.00512465	0.00589171	0.00362348	0.00219741	0.00158651	0.00572469	0.00416949	0.00398093	0.00373604	0.0028562	0.00209677	0.00237938	0.00632566	0.00452061	0.00250368	0.00573457	0.00590618	0.0056091	0.00322584	0.00202554	0.00907511	0.00269309	0.00135393	0.00224018	0.00203152	0.00244558	0.0019004	0.00105199	0.00342157	0.00281711	0.00310985	0.00408765	0.0043455	0.0026614	0.00557458	0.00153877	0.00315651	0.00156865	0.00177138
	669b28c0-e0be-397f-aa65-cf3d3b91b219	human toxicity w/o LT - HTPinf w/o LT	kg 1,4-DCB-Eq	10.0618	3.64896	4.32489	97.5499	9.68856	7.34974	13.4591	8.918	10.2942	8.56217	9.73358	8.48399	10.7539	15.0628	10.3892	11.5629	9.28197	9.70035	11.1749	11.3761	12.6782	9.76809	10.2946	10.6078	12.1124	13.5857	10.684	11.3038	9.21415	8.70055	9.72102	10.1471	11.8185	13.8649	10.5267	7.94372	9.68558	9.85938	9.72245	14.2497	8.96271	10.0125	10.5692	10.2598	9.99672	9.04145
	90d4194f-8527-35cb-85f1-16c8e586981d	ionising radiation w/o LT - IRP_HE w/o LT	kg U235-Eq	6.51579	2.21074	2.86571	23.6523	6.07018	3.87509	10.5865	9.96804	7.65398	11.6887	5.14816	6.94217	6.35511	6.39143	7.07665	6.92745	5.37941	5.97382	5.97359	8.06228	4.30765	7.68655	7.31043	3.92046	7.55528	10.0977	3.94626	5.70939	6.75217	4.86179	9.25646	8.71234	8.41312	4.72535	6.23265	3.77339	8.15359	6.92559	12.2268	5.98035	3.81993	4.4731	5.36527	7.69486	3.78882	7.012
	2c9a0c23-b4b7-340f-af5d-5f95fc40f1b2	marine ecotoxicity w/o LT - METPinf w/o LT	kg 1,4-DCB-Eq	0.400538	0.285856	0.101669	3.52869	0.323976	0.149965	0.923503	0.347667	0.258961	0.266549	0.596819	0.201094	0.242403	0.595595	0.350917	0.359016	0.393325	0.485746	0.159636	0.475146	0.258023	0.132808	0.702839	0.514405	0.231818	0.299724	0.383732	0.25179	0.601712	0.220019	0.500324	0.95297	0.338265	0.438677	0.795561	0.246968	0.440331	0.166672	0.56512	0.394858	0.473278	0.240603	0.439789	0.247543	0.159612	0.355544
	6c71147b-d45d-38fc-b87f-efbfce5bcca5	marine eutrophication w/o LT - MEP w/o LT	kg N-Eq	0.0218805	0.0066722	0.0146343	0.197504	0.0210251	0.017655	0.0278284	0.0240816	0.0207486	0.0290129	0.0205194	0.0208522	0.0182998	0.0231183	0.0260786	0.0220654	0.0194696	0.0192074	0.0222966	0.0191462	0.023275	0.0238144	0.0211089	0.0190431	0.0256384	0.0173294	0.0210793	0.0211205	0.0195782	0.0228083	0.0166738	0.0204583	0.022124	0.0225829	0.0202836	0.0187219	0.025686	0.0221497	0.0217467	0.0192847	0.0211136	0.0240297	0.020788	0.0201947	0.0194578	0.0200118
	3cfcdf0b-bf00-3c6b-a619-87cf57f80a2e	metal depletion w/o LT - MDP w/o LT	kg Fe-Eq	6.04071	0.690009	4.20746	9.08898	5.96112	5.07765	7.28379	8.50751	8.00022	5.01737	5.74191	5.05632	5.26024	6.25309	5.94641	5.9397	5.90523	6.89319	6.08658	5.74645	6.08389	5.7098	6.61762	6.09498	6.25137	6.57131	5.50127	6.66923	5.84749	6.4883	5.3554	6.30064	5.76645	6.89848	6.65754	6.36404	6.40274	5.21623	5.99275	6.39169	6.42236	6.28301	5.70921	7.18533	6.39388	5.09676
	c379a318-dbe5-3d11-b5ba-15b783dcd5ad	natural land transformation w/o LT - NLTP w/o LT	m2	0.176279	0.0517933	0.0689679	0.419043	0.169674	0.107922	0.275419	0.317138	0.170282	0.144613	0.118527	0.114588	0.202216	0.119558	0.140801	0.270606	0.205342	0.127327	0.179479	0.121266	0.151715	0.136277	0.186439	0.130433	0.17274	0.148521	0.171056	0.179487	0.117598	0.148094	0.14245	0.224589	0.161196	0.155317	0.256997	0.142718	0.204211	0.141162	0.206274	0.185302	0.134277	0.153724	0.118372	0.226	0.207963	0.330128
	945937ec-6433-3ec1-b900-46495b294b75	ozone depletion w/o LT - ODPinf w/o LT	kg CFC-11-Eq	0.000192886	1.09199e-05	0.000166006	0.000239533	0.000191692	0.000177084	0.000212135	0.000204487	0.0002309	0.000200931	0.000193529	0.000180768	0.000188502	0.000189511	0.000239533	0.000196949	0.000188469	0.000189257	0.000197648	0.000187817	0.000190404	0.0001995	0.000182924	0.000194015	0.000189304	0.000184468	0.000191057	0.00018622	0.000176977	0.000199458	0.00018327	0.000187103	0.000174313	0.000194904	0.000186405	0.000181772	0.000197112	0.00019556	0.000204786	0.000184233	0.000196301	0.000201118	0.000180495	0.000195344	0.000206187	0.000205752
	df7005c5-0f50-3cea-993a-92256b087a89	particulate matter formation w/o LT - PMFP w/o LT	kg PM10-Eq	0.24943	0.0426933	0.205003	1.35326	0.24373	0.222365	0.287683	0.261266	0.247341	0.311929	0.238011	0.235427	0.227067	0.257508	0.276116	0.261083	0.227312	0.233748	0.258545	0.227812	0.250711	0.262115	0.248161	0.228447	0.272157	0.222603	0.241889	0.248619	0.229013	0.259754	0.214411	0.239873	0.247437	0.253136	0.243141	0.234007	0.265482	0.252213	0.255966	0.236298	0.238732	0.258673	0.233008	0.238654	0.237552	0.243491
	6fb997e7-efed-3e3c-8ff7-d83bdd60dfd6	photochemical oxidant formation w/o LT - POFP w/o LT	kg NMVOC	0.744784	0.178868	0.529909	5.39322	0.721066	0.62446	0.904866	0.789558	0.712477	0.947228	0.753886	0.70893	0.637888	0.706295	0.827493	0.800311	0.681468	0.74569	0.725057	0.660089	0.859246	0.818931	0.662038	0.620346	0.868002	0.575141	0.694066	0.716688	0.66369	0.747386	0.627022	0.673468	0.739244	0.765726	0.68503	0.677455	0.863651	0.757841	0.800607	0.680775	0.782293	0.731487	0.707466	0.739583	0.700646	0.780428
	6dad05a4-d123-3e06-8af4-7861e274731e	terrestrial acidification w/o LT - TAP100 w/o LT	kg SO2-Eq	0.590713	0.100076	0.49291	3.20427	0.577574	0.524837	0.680705	0.633961	0.586042	0.705223	0.558974	0.574987	0.540979	0.614189	0.664775	0.597969	0.550714	0.556997	0.60483	0.548101	0.595438	0.618231	0.592178	0.539659	0.653646	0.527257	0.572746	0.591593	0.549005	0.618388	0.504581	0.566658	0.593614	0.600308	0.566236	0.551964	0.643893	0.595422	0.60861	0.550533	0.57118	0.62803	0.553668	0.57605	0.563488	0.568376
	5524ff15-d0c6-3259-9bfd-4033ba36a6dc	terrestrial ecotoxicity w/o LT - TETPinf w/o LT	kg 1,4-DCB-Eq	0.015735	0.0194488	-0.0761298	0.104569	0.0157972	-0.0146414	0.0465041	-0.026707	0.0436279	0.00697726	0.0138914	0.00819308	0.000799854	0.0357066	0.0281993	0.0127929	0.0268506	0.00866315	0.0302584	0.0367299	0.0260178	0.0161012	0.0282885	0.00561405	0.0335268	0.0237768	0.00994185	0.0579228	0.00294381	-0.00470888	0.0207372	0.00980626	0.0156721	0.0149158	0.00530041	-0.00849891	0.00953846	0.00760992	0.0132042	0.0389483	0.0195021	0.00270756	0.00346798	0.0165663	0.00827929	0.0107047
	1ef5d429-cc54-3bec-beaa-f34822579e3b	urban land occupation w/o LT - ULOP w/o LT	m2a	0.998665	0.0838657	0.767506	1.31396	0.988905	0.872715	1.1496	1.09563	1.11347	1.047	0.928972	0.864234	1.01325	0.985339	1.13307	0.968515	0.939599	1.0758	1.0092	0.960031	1.1001	1.04747	1.09346	0.95862	0.947233	1.0643	0.917146	1.1399	1.01343	1.05025	0.931489	0.990249	0.977206	1.00849	0.965775	1.08488	1.01387	0.893802	1.1348	1.14158	1.02197	0.955619	0.904462	1.1198	1.08864	0.940417
	183b2279-0590-3234-9533-c40c0e11a2f4	water depletion w/o LT - WDP w/o LT	m3	0.218909	0.01639	0.170719	0.293816	0.217939	0.194636	0.246777	0.236906	0.234113	0.208635	0.196229	0.194517	0.192399	0.216262	0.241718	0.20359	0.227445	0.230745	0.241051	0.232795	0.229564	0.207972	0.240563	0.242515	0.241041	0.227294	0.208193	0.246071	0.211358	0.254777	0.217935	0.242751	0.202318	0.234641	0.213662	0.227401	0.21123	0.192204	0.218081	0.232717	0.222069	0.21838	0.197917	0.231359	0.21432	0.191929
[truncated: 961 more columns]

## Sheet: Solar_632
	Impact category UUID	Impact category	Reference unit	Mean	Standard deviation	Minimum	Maximum	Median	5% Percentile	95% Percentile	Run 1	Run 2	Run 3	Run 4	Run 5	Run 6	Run 7	Run 8	Run 9	Run 10	Run 11	Run 12	Run 13	Run 14	Run 15	Run 16	Run 17	Run 18	Run 19	Run 20	Run 21	Run 22	Run 23	Run 24	Run 25	Run 26	Run 27	Run 28	Run 29	Run 30	Run 31	Run 32	Run 33	Run 34	Run 35	Run 36	Run 37	Run 38	Run 39
	95343fc7-c489-34e5-a6b8-120c92e4f811	agricultural land occupation w/o LT - ALOP w/o LT	m2a	2.82816	0.760679	1.42638	8.55613	2.68997	1.89422	4.17947	1.57865	2.99872	2.97032	2.29891	3.51855	3.66052	2.74357	2.62357	2.66094	3.4705	1.71879	2.46532	3.29468	2.31202	2.6315	2.24403	2.15497	3.03271	2.67122	4.19885	3.0077	1.85462	2.49079	2.41941	2.04111	3.1962	2.65393	2.17974	3.19816	2.65743	2.32399	2.73414	2.1167	1.98908	5.60176	2.37834	2.37965	2.68953	2.97143
	cef5c52b-f6b3-3bd3-9666-15857200d889	climate change w/o LT - GWP100 w/o LT	kg CO2-Eq	50.4676	1.11729	47.1068	55.2442	50.4119	48.7338	52.3913	48.5604	50.3593	52.5245	49.647	49.4144	49.8925	52.8487	50.3244	50.004	51.65	50.1162	51.1522	51.2762	47.928	50.5796	49.3465	48.5228	50.7138	49.0421	51.4604	51.3459	52.4095	49.8544	51.2814	50.0814	50.04	54.1505	48.2097	51.7988	48.5009	49.1328	52.3612	49.6753	51.4753	52.3422	49.844	50.4914	51.0035	50.4544
	f906d69e-4ea5-3e51-9ca8-6d3e7facc33e	fossil depletion w/o LT - FDP w/o LT	kg oil-Eq	13.5114	0.330342	12.5686	14.6485	13.4887	12.9794	14.087	13.2729	13.9689	14.4209	13.216	13.205	13.2527	13.2984	13.7565	13.592	13.8022	13.9963	13.8012	14.0026	12.9415	13.6105	13.2522	13.5513	13.6576	13.1989	13.5663	13.7562	14.5316	12.9881	13.8642	13.5811	13.6625	13.9098	12.6144	14.1841	12.774	13.2146	13.7327	13.3174	13.7208	13.8128	13.758	13.4545	13.3382	13.6778
	7d8f2c65-d984-34d6-9b19-f79b6e0b36c8	freshwater ecotoxicity w/o LT - FETPinf w/o LT	kg 1,4-DCB-Eq	0.179004	2.85563	0.0482097	90.2728	0.0786305	0.0613699	0.115072	0.0959494	0.0882167	0.0809505	0.0778023	0.0965146	0.0755802	0.0557294	0.0650433	0.0781088	0.0675142	0.10544	0.0709059	0.0689883	0.0948718	0.0824731	0.104708	0.0745446	0.114979	0.0832148	0.0799354	0.089546	0.0941116	0.136772	0.0951988	0.0656687	0.0923762	0.080366	0.0754765	0.0750595	0.0837474	0.115259	0.0825357	0.0767059	0.0797354	0.0799587	0.0841251	0.0735126	0.0652045	0.085358
	66922201-a204-3ceb-a4e0-88468ba77142	freshwater eutrophication w/o LT - FEP w/o LT	kg P-Eq	0.00238726	0.00123688	0.000736141	0.0113635	0.00206556	0.00109814	0.00485481	0.00315299	0.00279045	0.00160867	0.00123791	0.0022805	0.00140382	0.00214886	0.00142548	0.00301783	0.00240003	0.0044155	0.00127331	0.00306959	0.0023503	0.00390864	0.00572889	0.00254065	0.00183452	0.00329914	0.00352	0.00129709	0.00144326	0.00281395	0.00330658	0.00151498	0.00367485	0.00343408	0.00217904	0.00185792	0.00179032	0.00177895	0.00747119	0.00249231	0.00107208	0.00115868	0.00212804	0.00262648	0.00301049	0.00223861
	669b28c0-e0be-397f-aa65-cf3d3b91b219	human toxicity w/o LT - HTPinf w/o LT	kg 1,4-DCB-Eq	64.2091	1520.45	7.37201	48034.1	11.7205	8.97542	17.2944	13.7831	11.3909	14.3487	9.38328	12.8709	11.4681	10.7509	10.4924	14.7978	10.0483	15.6966	9.42514	12.7025	11.4761	10.0709	10.357	10.1282	11.4244	12.3158	12.3106	12.7576	8.78122	8.42434	10.9885	10.83	12.9466	12.9781	10.0664	14.944	11.0222	13.4454	9.51498	8.39937	11.7506	14.4428	10.2627	9.30494	13.8778	13.4488
	90d4194f-8527-35cb-85f1-16c8e586981d	ionising radiation w/o LT - IRP_HE w/o LT	kg U235-Eq	1.52904	0.367741	0.881576	4.81649	1.4564	1.08182	2.21981	1.55416	1.25984	1.51415	1.66632	1.2155	2.40368	1.26754	1.70075	2.3189	1.23128	2.1186	1.60004	1.33135	1.67426	1.97126	1.34748	1.72196	1.32776	1.19682	1.65286	1.80667	1.34402	2.56518	2.02597	1.1559	1.37636	1.31718	1.51462	3.61849	1.214	1.18404	1.50005	1.48444	1.1964	1.51617	1.6788	1.39792	1.37193	1.55547
	2c9a0c23-b4b7-340f-af5d-5f95fc40f1b2	marine ecotoxicity w/o LT - METPinf w/o LT	kg 1,4-DCB-Eq	0.195416	2.02418	0.090101	64.0559	0.122782	0.102166	0.167445	0.152416	0.121817	0.10685	0.170375	0.111671	0.120084	0.123613	0.111836	0.123428	0.132054	0.128986	0.119312	0.114667	0.127323	0.12276	0.130559	0.134578	0.123564	0.121656	0.134902	0.140926	0.122281	0.138677	0.185273	0.127439	0.120685	0.164883	0.114824	0.122864	0.120454	0.116364	0.108594	0.110805	0.138823	0.144225	0.128464	0.108648	0.16338	0.138807
	6c71147b-d45d-38fc-b87f-efbfce5bcca5	marine eutrophication w/o LT - MEP w/o LT	kg N-Eq	0.0101023	0.000394264	0.00892672	0.0125654	0.010076	0.00952768	0.0107678	0.00976292	0.0106983	0.0103481	0.0101354	0.00996434	0.00978534	0.00986996	0.0104941	0.00988899	0.0107093	0.0104452	0.0095705	0.0108384	0.00901271	0.0105005	0.010021	0.00979075	0.00996466	0.0100811	0.00986537	0.0105567	0.0103336	0.0100165	0.00990006	0.0103776	0.0104769	0.0100583	0.00912924	0.0107891	0.0101944	0.0100389	0.00983121	0.0102119	0.0102845	0.0104449	0.0100912	0.0098493	0.0103138	0.0104853
	3cfcdf0b-bf00-3c6b-a619-87cf57f80a2e	metal depletion w/o LT - MDP w/o LT	kg Fe-Eq	18.0863	0.782828	16.329	22.4783	17.9912	17.0004	19.4529	17.8447	17.4865	17.0253	19.0319	18.7797	17.8068	18.4077	18.6137	17.8509	18.6203	17.1672	20.9471	19.2576	16.9179	18.6273	17.9036	18.209	19.0496	17.0173	18.869	18.5055	18.1928	18.7124	17.5549	18.5895	18.2588	18.1866	16.9999	18.9197	18.5968	18.2676	18	17.9072	17.8193	17.847	17.4496	18.4321	17.7633	18.1437
	c379a318-dbe5-3d11-b5ba-15b783dcd5ad	natural land transformation w/o LT - NLTP w/o LT	m2	0.00628416	0.0110596	-0.0644323	0.112923	0.00592406	-0.00989833	0.0234506	0.0102666	0.0137732	0.0104582	0.0149599	0.0349452	0.0204355	0.0073308	0.00394025	-0.00164085	-0.000776154	-0.00112074	0.0105086	0.0109396	0.00642543	0.00337733	0.00419868	0.0144605	0.0173072	0.00250719	0.0012891	0.00754887	0.00335824	0.0122508	4.85313e-05	0.00112688	6.316e-05	0.00359175	0.00198137	0.00175293	0.00323336	-0.00412408	-0.00920213	0.011893	0.00194619	-0.00972139	-0.0152401	-0.00231055	0.00461153	0.00703618
	945937ec-6433-3ec1-b900-46495b294b75	ozone depletion w/o LT - ODPinf w/o LT	kg CFC-11-Eq	0.000106761	1.97049e-06	0.000100424	0.000113871	0.00010676	0.000103477	0.000110035	0.000103466	0.000105527	0.000107425	0.000107813	0.000107768	0.000105879	0.000107909	0.00010725	0.000104809	0.000105861	0.000107805	0.000107471	0.000107136	0.000106569	0.000103939	0.000103376	0.000106478	0.000108694	0.000104813	0.000107196	0.000106674	0.000107107	0.000104414	0.000104028	0.000104529	0.000104746	0.000107735	0.000105319	0.000106567	0.000102964	0.000106058	0.000106791	0.00010795	0.000106511	0.000107578	0.000111397	0.000109092	0.000107478	0.000110999
	df7005c5-0f50-3cea-993a-92256b087a89	particulate matter formation w/o LT - PMFP w/o LT	kg PM10-Eq	0.150235	0.00766647	0.131783	0.212797	0.14948	0.140034	0.16239	0.140445	0.147007	0.159577	0.152773	0.146794	0.148972	0.143732	0.147899	0.174643	0.143603	0.15508	0.150025	0.153436	0.149139	0.152348	0.141787	0.149064	0.143066	0.154148	0.16106	0.154991	0.149268	0.145985	0.147319	0.143046	0.143283	0.159272	0.145535	0.16446	0.157434	0.155175	0.142447	0.148692	0.165028	0.155029	0.148082	0.147325	0.14936	0.15371
	6fb997e7-efed-3e3c-8ff7-d83bdd60dfd6	photochemical oxidant formation w/o LT - POFP w/o LT	kg NMVOC	0.220173	0.0207182	0.189927	0.400145	0.215845	0.198849	0.256543	0.210263	0.212496	0.212445	0.214628	0.217757	0.206583	0.210775	0.227617	0.212884	0.227011	0.24347	0.205122	0.222485	0.233799	0.23628	0.204913	0.218086	0.212992	0.200196	0.209706	0.244372	0.215329	0.203421	0.214435	0.234418	0.202549	0.231798	0.194734	0.218423	0.219179	0.225472	0.211138	0.205048	0.223622	0.242869	0.204498	0.209829	0.201378	0.212182
	6dad05a4-d123-3e06-8af4-7861e274731e	terrestrial acidification w/o LT - TAP100 w/o LT	kg SO2-Eq	0.298565	0.0140978	0.260231	0.352465	0.297594	0.277284	0.322708	0.2832	0.316247	0.305004	0.322221	0.289995	0.323841	0.298236	0.320419	0.300675	0.291697	0.282364	0.323087	0.320224	0.276164	0.315309	0.292902	0.294459	0.286591	0.288953	0.303624	0.315297	0.307394	0.288829	0.288932	0.287534	0.301373	0.312449	0.266631	0.330316	0.306635	0.311452	0.291082	0.304695	0.321703	0.320229	0.290614	0.310788	0.306402	0.287658
	5524ff15-d0c6-3259-9bfd-4033ba36a6dc	terrestrial ecotoxicity w/o LT - TETPinf w/o LT	kg 1,4-DCB-Eq	0.0250365	0.0244162	-0.0587323	0.122224	0.0246913	-0.0165369	0.063018	0.104819	0.02631	0.0658456	-0.00790538	-0.00835239	0.0142813	0.014581	0.00770911	0.0145386	0.011313	0.0045346	0.0160261	0.0066356	0.0505885	0.0251774	0.0101553	0.0122347	0.0534273	0.0741938	0.0326399	0.0395393	0.00617369	-0.0262172	0.0156799	0.0300032	0.017688	0.0285794	0.0140378	0.032382	-0.0111953	-0.0273553	0.0100847	-0.0241921	0.0380566	0.0918327	0.0177722	0.015156	0.0698762	0.0161479
	1ef5d429-cc54-3bec-beaa-f34822579e3b	urban land occupation w/o LT - ULOP w/o LT	m2a	14.2424	0.905516	12.5334	19.8583	14.103	13.0927	15.8845	12.7267	13.5434	13.7193	14.4622	15.301	13.8625	13.6223	13.2771	13.5733	14.979	13.5465	14.0164	18.7595	13.2162	14.7841	14.1713	15.2011	14.4378	14.502	13.0276	14.2317	13.4528	15.039	15.8809	15.6799	13.4856	14.1046	14.3919	15.6889	12.9736	13.8019	13.1268	13.5872	13.3134	14.3194	18.1978	15.0919	15.4215	13.1506
	183b2279-0590-3234-9533-c40c0e11a2f4	water depletion w/o LT - WDP w/o LT	m3	0.20918	0.0072195	0.185849	0.238932	0.208803	0.197613	0.221674	0.21707	0.197791	0.212792	0.205135	0.206329	0.212102	0.215049	0.204036	0.211957	0.209311	0.197112	0.211837	0.219647	0.185849	0.211938	0.205933	0.208933	0.218711	0.206505	0.222825	0.206323	0.217457	0.2174	0.211594	0.212968	0.212973	0.202904	0.199819	0.213136	0.19596	0.202898	0.210918	0.202913	0.207551	0.196002	0.206881	0.1976	0.20573	0.203194
[truncated: 961 more columns]

## Sheet: Solar_88
	Impact category UUID	Impact category	Reference unit	Mean	Standard deviation	Minimum	Maximum	Median	5% Percentile	95% Percentile	Run 1	Run 2	Run 3	Run 4	Run 5	Run 6	Run 7	Run 8	Run 9	Run 10	Run 11	Run 12	Run 13	Run 14	Run 15	Run 16	Run 17	Run 18	Run 19	Run 20	Run 21	Run 22	Run 23	Run 24	Run 25	Run 26	Run 27	Run 28	Run 29	Run 30	Run 31	Run 32	Run 33	Run 34	Run 35	Run 36	Run 37	Run 38	Run 39
	95343fc7-c489-34e5-a6b8-120c92e4f811	agricultural land occupation w/o LT - ALOP w/o LT	m2a	2.043	0.542061	1.03868	6.28366	1.92264	1.40517	3.01237	2.08255	1.46333	1.8716	1.61461	1.3972	2.00534	1.36347	2.21165	1.63143	2.1287	1.80091	2.17984	1.50057	1.69752	1.95409	1.92076	2.39781	2.04432	2.14753	2.48474	1.90045	2.36707	1.67494	2.01597	1.94186	1.78318	1.98432	1.37781	2.60073	2.08979	1.71491	1.43789	1.518	1.89943	1.33832	1.88624	2.62216	1.6013	1.78539
	cef5c52b-f6b3-3bd3-9666-15857200d889	climate change w/o LT - GWP100 w/o LT	kg CO2-Eq	37.4636	0.875216	35.2527	41.8408	37.3746	36.1796	38.964	37.8232	38.6039	38.4769	37.0917	35.2527	37.5296	38.0852	39.234	37.2951	37.9676	37.2248	37.2838	38.4324	38.5768	37.2684	38.8241	37.3823	37.906	36.1698	36.8633	38.8081	39.609	38.0535	37.3135	36.3898	37.8078	37.484	37.4436	37.6331	37.7155	38.2373	36.5458	38.1782	38.7299	36.6737	37.6165	38.0777	36.9325	36.5762
	f906d69e-4ea5-3e51-9ca8-6d3e7facc33e	fossil depletion w/o LT - FDP w/o LT	kg oil-Eq	10.2126	0.258806	9.45985	11.2127	10.2006	9.81688	10.6512	10.2447	10.259	10.1657	10.291	9.74794	9.89617	10.6103	10.7824	10.1117	10.6585	10.024	10.1239	10.2796	10.2772	10.3024	10.3911	9.96903	9.93257	10.1666	10.331	10.1264	11.0397	10.2793	10.1748	10.1146	9.87291	10.4099	10.189	10.6737	10.3214	10.4779	9.85501	10.2652	10.5038	10.1952	9.97477	10.448	9.7393	10.3368
	7d8f2c65-d984-34d6-9b19-f79b6e0b36c8	freshwater ecotoxicity w/o LT - FETPinf w/o LT	kg 1,4-DCB-Eq	0.0799899	0.479175	0.0375509	15.1394	0.0592433	0.0446335	0.0903328	0.112058	0.0591163	0.0632514	0.0671052	0.0576723	0.0620434	0.0592373	0.0599009	0.0589779	0.0530834	0.0496605	0.0741688	0.0560361	0.0552972	0.0455485	0.0626532	0.0750012	0.0510813	0.0716202	0.0472607	0.0535857	0.0571495	0.0764106	0.0390789	0.0526642	0.0725872	0.0568074	0.0878011	0.0676373	0.0785835	0.0557739	0.0743757	0.0530682	0.0853836	0.0662509	0.0703051	0.0477126	0.0617516	0.0540003
	66922201-a204-3ceb-a4e0-88468ba77142	freshwater eutrophication w/o LT - FEP w/o LT	kg P-Eq	0.00181088	0.00100741	0.000597027	0.00857549	0.00152979	0.000839681	0.00376202	0.00120172	0.00200638	0.000922989	0.00278383	0.0012703	0.000689273	0.00109755	0.000933849	0.00312571	0.003099	0.00169666	0.00114639	0.00259243	0.000844696	0.0011313	0.00177436	0.00126905	0.00128667	0.00128824	0.00467386	0.0012717	0.0017856	0.0018449	0.00101713	0.00113844	0.00169566	0.00345788	0.00149003	0.00103999	0.0013167	0.000830192	0.00152966	0.00200407	0.00225163	0.0013114	0.00209516	0.00207843	0.00122132	0.00129975
	669b28c0-e0be-397f-aa65-cf3d3b91b219	human toxicity w/o LT - HTPinf w/o LT	kg 1,4-DCB-Eq	18.6664	255.05	4.86601	8038.54	8.61864	6.75592	13.0345	10.7593	15.4056	7.62309	8.93442	7.63242	8.62937	7.40436	9.25384	8.07007	12.0189	8.87344	10.702	8.4573	9.26414	8.63523	10.3593	8.18388	7.73403	11.4345	9.9533	8.003	6.99403	7.1016	8.44624	9.27439	6.5441	8.80709	14.7896	7.75237	9.86968	9.14142	18.6612	8.94947	8.73905	11.9223	19.1608	9.91924	8.60482	6.77413
	90d4194f-8527-35cb-85f1-16c8e586981d	ionising radiation w/o LT - IRP_HE w/o LT	kg U235-Eq	1.18244	0.26772	0.662571	2.69933	1.13702	0.84364	1.68384	1.23774	1.99314	0.99361	1.23117	1.39474	1.88143	1.8345	1.3662	1.21782	1.26965	0.872722	0.88056	1.12836	1.4697	0.849536	1.67328	1.14619	0.941165	0.851956	0.855988	1.39605	1.35283	0.916798	1.29343	1.20834	2.03706	1.10232	1.11136	1.03523	1.19619	1.16219	1.4959	1.01741	0.838144	1.14939	1.10691	1.42461	1.41437	1.07117
	2c9a0c23-b4b7-340f-af5d-5f95fc40f1b2	marine ecotoxicity w/o LT - METPinf w/o LT	kg 1,4-DCB-Eq	0.113155	0.340098	0.0687472	10.7901	0.0972349	0.0806333	0.133779	0.0963081	0.120402	0.104983	0.0942601	0.0872726	0.103349	0.0700683	0.0994063	0.105404	0.104776	0.0904982	0.106336	0.0956009	0.0918872	0.124635	0.105457	0.0911123	0.0925117	0.0936489	0.0924451	0.0906718	0.105333	0.0878365	0.092924	0.0934522	0.0819659	0.0875187	0.100565	0.103448	0.0893246	0.0811834	0.11172	0.0864724	0.106814	0.110316	0.134006	0.102128	0.0913255	0.0972185
	6c71147b-d45d-38fc-b87f-efbfce5bcca5	marine eutrophication w/o LT - MEP w/o LT	kg N-Eq	0.00715895	0.000269861	0.00636087	0.00879537	0.00713292	0.00677892	0.00760819	0.00721565	0.00729514	0.00727994	0.00742499	0.00691487	0.00677074	0.00750963	0.00752234	0.00734959	0.00723284	0.00710402	0.00748967	0.00727719	0.00717475	0.00739959	0.00784172	0.00690782	0.00712615	0.00706816	0.00731011	0.00705763	0.00779566	0.00735904	0.00729646	0.00756317	0.00679371	0.00701579	0.00705035	0.00726156	0.00714169	0.00735063	0.00701589	0.00732103	0.00713582	0.00710242	0.00711777	0.00730133	0.00678711	0.00738605
	3cfcdf0b-bf00-3c6b-a619-87cf57f80a2e	metal depletion w/o LT - MDP w/o LT	kg Fe-Eq	11.3272	0.567458	9.94728	13.3846	11.271	10.533	12.4198	12.0933	11.3421	10.6537	11.0488	10.6013	11.0751	10.7434	11.495	10.5397	11.9001	10.8922	11.1151	12.1447	11.0753	10.8243	12.685	10.9825	11.0749	11.5993	11.8879	10.9359	11.4747	11.4982	11.3554	11.4288	9.94806	11.4788	11.9801	12.1447	11.0302	12.3919	10.7974	11.3229	12.5516	11.4564	11.7923	11.503	11.5251	10.6142
	c379a318-dbe5-3d11-b5ba-15b783dcd5ad	natural land transformation w/o LT - NLTP w/o LT	m2	0.00432822	0.00708743	-0.0317757	0.0352472	0.00451723	-0.00656764	0.0153184	0.00808081	0.0054858	0.00997571	0.00270029	0.00311536	0.00848724	0.00792752	0.00809441	0.00499346	0.0058643	0.000268205	0.025283	-0.000502764	0.0103399	0.00298487	0.000647949	0.00510938	0.00426028	0.0164295	0.0105759	-0.0003607	-0.00644005	0.00570478	0.00191858	0.00328586	-0.00158805	-0.00116499	0.00467681	0.00682012	0.0182199	0.00667059	0.00211282	-0.00383317	0.00622259	0.00285143	-0.00611003	0.0100125	0.00360898	0.00693936
	945937ec-6433-3ec1-b900-46495b294b75	ozone depletion w/o LT - ODPinf w/o LT	kg CFC-11-Eq	8.40692e-05	1.57091e-06	7.90848e-05	9.02112e-05	8.40399e-05	8.14697e-05	8.6609e-05	8.1586e-05	8.53308e-05	8.36783e-05	8.30926e-05	8.22557e-05	8.26942e-05	8.32245e-05	8.83044e-05	8.39144e-05	8.35245e-05	8.41988e-05	8.34803e-05	8.22224e-05	8.36841e-05	8.50889e-05	8.21591e-05	8.50008e-05	8.31741e-05	8.08493e-05	8.4228e-05	8.34975e-05	8.46993e-05	8.29707e-05	8.27045e-05	8.57898e-05	8.77248e-05	8.31816e-05	8.30267e-05	8.56317e-05	8.25522e-05	8.62037e-05	8.194e-05	8.29653e-05	8.09223e-05	8.26337e-05	8.23171e-05	8.56532e-05	8.36063e-05	8.31358e-05
	df7005c5-0f50-3cea-993a-92256b087a89	particulate matter formation w/o LT - PMFP w/o LT	kg PM10-Eq	0.10846	0.00728972	0.0971264	0.262288	0.107796	0.101177	0.11733	0.10598	0.122352	0.104876	0.110784	0.100349	0.114921	0.110716	0.117341	0.122247	0.114661	0.104066	0.106858	0.112578	0.105782	0.106576	0.112949	0.104148	0.120299	0.104547	0.107868	0.105214	0.117238	0.102301	0.110167	0.107396	0.102269	0.11165	0.108452	0.108361	0.101132	0.117445	0.109079	0.107327	0.11215	0.10317	0.106161	0.118338	0.106881	0.110134
	6fb997e7-efed-3e3c-8ff7-d83bdd60dfd6	photochemical oxidant formation w/o LT - POFP w/o LT	kg NMVOC	0.157065	0.0109749	0.137211	0.25445	0.155242	0.143382	0.175931	0.149728	0.173075	0.155102	0.1635	0.168472	0.145445	0.162647	0.155195	0.153898	0.162919	0.17333	0.148954	0.16011	0.158116	0.152183	0.172576	0.143214	0.158369	0.16137	0.149429	0.162058	0.181304	0.149478	0.152415	0.175191	0.155928	0.153123	0.151277	0.149054	0.155776	0.155565	0.161085	0.165202	0.152741	0.148571	0.154655	0.15135	0.153435	0.159542
	6dad05a4-d123-3e06-8af4-7861e274731e	terrestrial acidification w/o LT - TAP100 w/o LT	kg SO2-Eq	0.209875	0.00883069	0.186982	0.254276	0.209086	0.19673	0.225475	0.212717	0.224771	0.209446	0.215223	0.200227	0.205682	0.213118	0.215145	0.203853	0.215045	0.206857	0.20492	0.233861	0.209618	0.2017	0.222064	0.194138	0.208359	0.205748	0.206348	0.200733	0.223555	0.203602	0.214589	0.211806	0.19695	0.20106	0.211331	0.204908	0.201824	0.226146	0.209385	0.217143	0.20585	0.20749	0.205405	0.214993	0.20325	0.214948
	5524ff15-d0c6-3259-9bfd-4033ba36a6dc	terrestrial ecotoxicity w/o LT - TETPinf w/o LT	kg 1,4-DCB-Eq	0.0201581	0.0167034	-0.043888	0.11329	0.0192552	-0.00408392	0.0481094	0.0095296	0.0238326	0.018994	0.0157804	0.0170922	0.0312708	0.0114204	0.0351332	0.0165916	0.0111275	0.0140923	0.0492239	0.0181417	0.0107597	0.0153844	0.0156108	0.0196744	0.0103036	0.0369588	0.0377847	0.0226217	-0.000883222	0.0115891	0.0370726	0.0437161	-0.000284229	0.0302057	0.0322778	0.0312464	0.00669699	0.0217305	0.0283444	0.00998415	0.0270031	0.0264855	0.0403913	0.0110467	0.016475	0.00740479
	1ef5d429-cc54-3bec-beaa-f34822579e3b	urban land occupation w/o LT - ULOP w/o LT	m2a	8.96634	0.785931	7.47062	13.7151	8.84286	7.9452	10.37	10.1135	8.11615	8.15437	8.27304	8.05915	8.43005	10.5138	8.56207	8.81707	8.52695	9.00093	8.19286	11.7027	8.51504	9.78383	10.4411	9.98158	8.46649	8.44747	7.95722	10.4163	8.7067	9.50424	9.25421	9.63135	8.98102	10.2098	8.67048	8.58883	9.97361	9.07548	9.24507	8.87317	9.6744	8.68611	8.41917	9.94115	8.80278	10.1295
	183b2279-0590-3234-9533-c40c0e11a2f4	water depletion w/o LT - WDP w/o LT	m3	0.155985	0.00563564	0.140164	0.186094	0.155563	0.147314	0.165732	0.154706	0.16104	0.152536	0.154003	0.148696	0.158667	0.154695	0.155324	0.157924	0.161976	0.152171	0.154626	0.168145	0.160013	0.152738	0.172597	0.156551	0.160692	0.151799	0.157005	0.153682	0.167317	0.151782	0.157255	0.15473	0.152592	0.155855	0.154225	0.155353	0.154472	0.168771	0.150477	0.160497	0.163964	0.150446	0.159451	0.153147	0.149176	0.149553
[truncated: 961 more columns]
