# Supplementary material for: Solar-Powered Direct Air Capture: Techno-Economic and Environmental Assessment
Source: Environ Sci Technol. 2024 Jan 25;58(5):2282–92. doi: 10.1021/acs.est.3c08269 (PMC10851427; doi:10.1021/acs.est.3c08269)
Supplement: Supplementary file 1 — es3c08269_si_001.zip [file es3c08269_si_001.zip › LCA_Methodology.xlsx]

## Sheet: IO_Conventional_US
		Flow	Category	Amount	Unit	Costs/Revenues	Uncertainty	Avoided waste	Provider	Data quality entry	Description
	Inputs	1 kg CO2 (atm)	_Personal	1000	kg		none
		Air_Contactor	_Personal	4e-07	Item(s)		none		Air_Contactor
		Calciner	_Personal	4e-08	Item(s)		none		Calciner
		Compressor	_Personal	8e-08	Item(s)		none		Compressor
		electronics, for control units	C:Manufacturing/26:Manufacture of computer, electronic and optical products/265:Manufacture of measuring, testing, navigating and control equipment; watches and clocks/2651:Manufacture of measuring, testing, navigating and control equipment	0.00723798	kg		none		market for electronics, for control units | electronics, for control units | Cutoff, U - GLO		Source: Madhu2021
		Gas_PowerBlock	_Personal	2.232e-08	Item(s)		none		Gas_PowerBlock
		heat, district or industrial, natural gas	D:Electricity, gas, steam and air conditioning supply/35:Electricity, gas, steam and air conditioning supply/351:Electric power generation, transmission and distribution/3510:Electric power generation, transmission and distribution	8.81	GJ		none		heat production, natural gas, at industrial furnace >100kW | heat, district or industrial, natural gas | Cutoff, U - CA-QC		Source: Keith2018
		limestone residue	E:Water supply; sewerage, waste management and remediation activities/38:Waste collection, treatment and disposal activities; materials recovery/382:Waste treatment and disposal/3821:Treatment and disposal of non-hazardous waste	-0.03132	t		none				Source: Madhu2021
		limestone, crushed, washed	B:Mining and quarrying/08:Other mining and quarrying/081:Quarrying of stone, sand and clay/0810:Quarrying of stone, sand and clay	0.03132	t		none		market for limestone, crushed, washed | limestone, crushed, washed | Cutoff, U - RoW		Source: Madhu2021
		Pellet_Reactor	_Personal	4e-08	Item(s)		none		Pellet_Reactor
		potassium hydroxide	C:Manufacturing/20:Manufacture of chemicals and chemical products/201:Manufacture of basic chemicals, fertilizers and nitrogen compounds, plastics and synthetic rubber in primary forms/2011:Manufacture of basic chemicals	0.0029	t		none		market for potassium hydroxide | potassium hydroxide | Cutoff, U - GLO		Source: Madhu2021
		Slaker	_Personal	4e-08	Item(s)		none		Slaker
		tap water	E:Water supply; sewerage, waste management and remediation activities/36:Water collection, treatment and supply/360:Water collection, treatment and supply/3600:Water collection, treatment and supply	4.741	t		none		tap water production, seawater reverse osmosis, conventional pretreatment, baseline module, single stage | tap water | Cutoff, U - GLO		Source: Keith2018
		Flow	Category	Amount	Unit	Costs/Revenues	Uncertainty	Avoided product	Provider	Data quality entry	Description
	Output	1 kg CO2 (product)	_Personal	1000	kg		none

## Sheet: IO_Conventional_EU
		Flow	Category	Amount	Unit	Costs/Revenues	Uncertainty	Avoided waste	Provider	Data quality entry	Description
	Inputs	1 kg CO2 (atm)	_Personal	1000	kg		none
		Air_Contactor	_Personal	4e-07	Item(s)		none		Air_Contactor
		Calciner	_Personal	4e-08	Item(s)		none		Calciner
		Compressor	_Personal	8e-08	Item(s)		none		Compressor
		electronics, for control units	C:Manufacturing/26:Manufacture of computer, electronic and optical products/265:Manufacture of measuring, testing, navigating and control equipment; watches and clocks/2651:Manufacture of measuring, testing, navigating and control equipment	0.00723798	kg		none		market for electronics, for control units | electronics, for control units | Cutoff, U - GLO		Source: Madhu2021
		Gas_PowerBlock	_Personal	2.232e-08	Item(s)		none		Gas_PowerBlock
		heat, district or industrial, natural gas	D:Electricity, gas, steam and air conditioning supply/35:Electricity, gas, steam and air conditioning supply/351:Electric power generation, transmission and distribution/3510:Electric power generation, transmission and distribution	8.81	GJ		none		heat production, natural gas, at industrial furnace >100kW | heat, district or industrial, natural gas | Cutoff, U - Europe without Switzerland		Source: Keith2018
		limestone residue	E:Water supply; sewerage, waste management and remediation activities/38:Waste collection, treatment and disposal activities; materials recovery/382:Waste treatment and disposal/3821:Treatment and disposal of non-hazardous waste	-0.03132	t		none				Source: Madhu2021
		limestone, crushed, washed	B:Mining and quarrying/08:Other mining and quarrying/081:Quarrying of stone, sand and clay/0810:Quarrying of stone, sand and clay	0.03132	t		none		market for limestone, crushed, washed | limestone, crushed, washed | Cutoff, U - RoW		Source: Madhu2021
		Pellet_Reactor	_Personal	4e-08	Item(s)		none		Pellet_Reactor
		potassium hydroxide	C:Manufacturing/20:Manufacture of chemicals and chemical products/201:Manufacture of basic chemicals, fertilizers and nitrogen compounds, plastics and synthetic rubber in primary forms/2011:Manufacture of basic chemicals	0.0029	t		none		market for potassium hydroxide | potassium hydroxide | Cutoff, U - GLO		Source: Madhu2021
		Slaker	_Personal	4e-08	Item(s)		none		Slaker
		tap water	E:Water supply; sewerage, waste management and remediation activities/36:Water collection, treatment and supply/360:Water collection, treatment and supply/3600:Water collection, treatment and supply	4.741	t		none		tap water production, seawater reverse osmosis, conventional pretreatment, baseline module, single stage | tap water | Cutoff, U - GLO		Source: Keith2018
		Flow	Category	Amount	Unit	Costs/Revenues	Uncertainty	Avoided product	Provider	Data quality entry	Description
	Output	1 kg CO2 (product)	_Personal	1000	kg		none

## Sheet: Param_Conventional
	Name	Value	Uncertainty	Description
	annual_capacity	1000000	none	Refers to tons of CO2 captured
	CaCO3_cons	0.03132	none	Source: Madhu2021
	factor_CALCINER	1	none	Size of calciner for the case relative to the calciner that is required for a 1 Mt CO2/y conventional L-DAC
	factor_COMP	1	none	Size of contactor for the case relative to the contactor that is required for a 1 Mt CO2/y conventional L-DAC
	factor_CONTACTOR	1	none	Size of compressor for the case relative to the compressor that is required for a 1 Mt CO2/y conventional L-DAC
	factor_GAS	0.558	none	Size of power block for the case relative to the compressor that is required for a 1 Mt CO2/y conventional L-DAC
	factor_PELET	1	none	Size of pelet reactor for the case relative to the pelet reactor that is required for a 1 Mt CO2/y conventional L-DAC
	factor_SLAKER	1	none	Size of slaker for the case relative to the slaker that is required for a 1 Mt CO2/y conventional L-DAC
	KOH_flow	29	none	Source: Keith2018
	KOH_recovery	0.9999	none	Source: Madhu2021
	lifetime	25	none	Assumption
	NG_cons	8.81	none	Source: Keith2018
	num_COMP	2	none	Source: Madhu2021
	num_CONTACTORS	10	none	Source: Madhu2021
	Water_cons	4.741	none	Source: Keith2018

## Sheet: IO_Solar88
		Flow	Category	Amount	Unit	Costs/Revenues	Uncertainty	Avoided waste	Provider	Data quality entry	Description
	Inputs	1 kg CO2 (atm)	_Personal	1000	kg		none
		Air_Contactor	_Personal	4e-07	Item(s)		none		Air_Contactor
		battery cell, Li-ion	C:Manufacturing/27:Manufacture of electrical equipment/272:Manufacture of batteries and accumulators/2720:Manufacture of batteries and accumulators	0.000735564	kg		none		battery cell production, Li-ion | battery cell, Li-ion | Cutoff, U - RoW
		Calciner	_Personal	8.16415e-08	Item(s)		none		Calciner
		Compressor	_Personal	1.63283e-07	Item(s)		none		Compressor
		CSP	_Personal	2.58533e-07	Item(s)		none		CSP
		electronics, for control units	C:Manufacturing/26:Manufacture of computer, electronic and optical products/265:Manufacture of measuring, testing, navigating and control equipment; watches and clocks/2651:Manufacture of measuring, testing, navigating and control equipment	0.00723798	kg		none		market for electronics, for control units | electronics, for control units | Cutoff, U - GLO		Source: Madhu2021
		limestone residue	E:Water supply; sewerage, waste management and remediation activities/38:Waste collection, treatment and disposal activities; materials recovery/382:Waste treatment and disposal/3821:Treatment and disposal of non-hazardous waste	-0.03132	t		none				Source: Madhu2021
		limestone, crushed, washed	B:Mining and quarrying/08:Other mining and quarrying/081:Quarrying of stone, sand and clay/0810:Quarrying of stone, sand and clay	0.03132	t		none		market for limestone, crushed, washed | limestone, crushed, washed | Cutoff, U - RoW		Source: Madhu2021
		Pellet_Reactor	_Personal	2.7027e-08	Item(s)		none		Pellet_Reactor
		potassium hydroxide	C:Manufacturing/20:Manufacture of chemicals and chemical products/201:Manufacture of basic chemicals, fertilizers and nitrogen compounds, plastics and synthetic rubber in primary forms/2011:Manufacture of basic chemicals	0.0029	t		none		market for potassium hydroxide | potassium hydroxide | Cutoff, U - GLO		Source: Madhu2021
		PV	_Personal	2.28814e-06					PV
		Slaker	_Personal	2.7027e-08	Item(s)		none		Slaker
		tap water	E:Water supply; sewerage, waste management and remediation activities/36:Water collection, treatment and supply/360:Water collection, treatment and supply/3600:Water collection, treatment and supply	3.586	t		none		Water (Solar L-DAC)
		Flow	Category	Amount	Unit	Costs/Revenues	Uncertainty	Avoided product	Provider	Data quality entry	Description
	Output	1 kg CO2 (product)	_Personal	1000	kg		none

## Sheet: Param_Solar88
	Name	Value	Uncertainty	Description
	annual_capacity	1000000	none	Refers to tons of CO2 captured
	battery_mass	18389.1	none	Required battery size for the current case
	CaCO3_cons	0.03132	none	Source: Madhu2021
	factor_CALCINER	2.04104	none	Size of calciner for the case relative to the calciner that is required for a 1 Mt CO2/y conventional L-DAC
	factor_COMP	2.04104	none	Size of contactor for the case relative to the contactor that is required for a 1 Mt CO2/y conventional L-DAC
	factor_CONTACTOR	1	none	Size of compressor for the case relative to the compressor that is required for a 1 Mt CO2/y conventional L-DAC
	factor_CSP	6.46333	none	Size of CSP relative to 20 MW (capacity of Ecoinvent 3.7.1 process)
	factor_PELET	0.675676	none	Size of pelet reactor for the case relative to the pelet reactor that is required for a 1 Mt CO2/y conventional L-DAC
	factor_PV	57.2035	none	Required PV system size for the current case
	factor_SLAKER	0.675676	none	Size of slaker for the case relative to the slaker that is required for a 1 Mt CO2/y conventional L-DAC
	KOH_flow	29	none	Source: Keith2018
	KOH_recovery	0.9999	none	Source: Madhu2021
	lifetime	25	none	Assumption
	num_COMP	2	none	Source: Madhu2021
	num_CONTACTORS	10	none	Source: Madhu2021
	Water_cons	3.586	none	Results_Screening_V2.xlsx

## Sheet: IO_Solar632
		Flow	Category	Amount	Unit	Costs/Revenues	Uncertainty	Avoided waste	Provider	Data quality entry	Description
	Inputs	1 kg CO2 (atm)	_Personal	1000	kg		none
		Air_Contactor	_Personal	4e-07	Item(s)		none		Air_Contactor
		battery cell, Li-ion	C:Manufacturing/27:Manufacture of electrical equipment/272:Manufacture of batteries and accumulators/2720:Manufacture of batteries and accumulators	0.0054464	kg		none		battery cell production, Li-ion | battery cell, Li-ion | Cutoff, U - RoW
		Calciner	_Personal	9.62606e-08	Item(s)		none		Calciner
		Compressor	_Personal	1.92521e-07	Item(s)		none		Compressor
		CSP	_Personal	4.58879e-07	Item(s)		none		CSP
		electronics, for control units	C:Manufacturing/26:Manufacture of computer, electronic and optical products/265:Manufacture of measuring, testing, navigating and control equipment; watches and clocks/2651:Manufacture of measuring, testing, navigating and control equipment	0.00723798	kg		none		market for electronics, for control units | electronics, for control units | Cutoff, U - GLO		Source: Madhu2021
		limestone residue	E:Water supply; sewerage, waste management and remediation activities/38:Waste collection, treatment and disposal activities; materials recovery/382:Waste treatment and disposal/3821:Treatment and disposal of non-hazardous waste	-0.03132	t		none				Source: Madhu2021
		limestone, crushed, washed	B:Mining and quarrying/08:Other mining and quarrying/081:Quarrying of stone, sand and clay/0810:Quarrying of stone, sand and clay	0.03132	t		none		market for limestone, crushed, washed | limestone, crushed, washed | Cutoff, U - RoW		Source: Madhu2021
		Pellet_Reactor	_Personal	2.7027e-08	Item(s)		none		Pellet_Reactor
		potassium hydroxide	C:Manufacturing/20:Manufacture of chemicals and chemical products/201:Manufacture of basic chemicals, fertilizers and nitrogen compounds, plastics and synthetic rubber in primary forms/2011:Manufacture of basic chemicals	0.0029	t		none		market for potassium hydroxide | potassium hydroxide | Cutoff, U - GLO		Source: Madhu2021
		PV	_Personal	2.28814e-06					PV
		Slaker	_Personal	2.7027e-08	Item(s)		none		Slaker
		tap water	E:Water supply; sewerage, waste management and remediation activities/36:Water collection, treatment and supply/360:Water collection, treatment and supply/3600:Water collection, treatment and supply	4.551	t		none		Water (Solar L-DAC)
		Flow	Category	Amount	Unit	Costs/Revenues	Uncertainty	Avoided product	Provider	Data quality entry	Description
	Output	1 kg CO2 (product)	_Personal	1000	kg		none

## Sheet: Param_Solar632
	Name	Value	Uncertainty	Description
	annual_capacity	1000000	none	Refers to tons of CO2 captured
	battery_mass	136160	none	Required battery size for the current case
	CaCO3_cons	0.03132	none	Source: Madhu2021
	factor_CALCINER	2.40652	none	Size of calciner for the case relative to the calciner that is required for a 1 Mt CO2/y conventional L-DAC
	factor_COMP	2.40652	none	Size of contactor for the case relative to the contactor that is required for a 1 Mt CO2/y conventional L-DAC
	factor_CONTACTOR	1	none	Size of compressor for the case relative to the compressor that is required for a 1 Mt CO2/y conventional L-DAC
	factor_CSP	11.472	none	Size of CSP relative to 20 MW (capacity of Ecoinvent 3.7.1 process)
	factor_PELET	0.675676	none	Size of pelet reactor for the case relative to the pelet reactor that is required for a 1 Mt CO2/y conventional L-DAC
	factor_PV	57.2035	none	Required PV system size for the current case
	factor_SLAKER	0.675676	none	Size of slaker for the case relative to the slaker that is required for a 1 Mt CO2/y conventional L-DAC
	KOH_flow	29	none	Source: Keith2018
	KOH_recovery	0.9999	none	Source: Madhu2021
	lifetime	25	none	Assumption
	num_COMP	2	none	Source: Madhu2021
	num_CONTACTORS	10	none	Source: Madhu2021
	Water_cons	4.551	none	Results_Screening_V2.xlsx

## Sheet: Calculations
	Functional Unit	1 tCO2 captured from the atmosphere at 150 barg
			Conventional L-DAC	Solar L-DAC (Portugal, id = 632)	Solar L-DAC (Chile, id = 88)
		Atmospheric fraction	0.675676	1	1
		INT/CONT Ratio	1	3.56164	3.02073
		Lifetime (y)	25	25	25
		Annual capacity (Mt CO2)	1	1	1
		Num. Air Contactors	10	10	10
			Size relative to plant described in Keith2018 & Madhu2021
	Common Equipment	Unit	Conventional L-DAC	Solar L-DAC (Portugal, id = 632)	Solar L-DAC (Chile, id = 88)	Notes
		Air contactor body	1	1	1	Same CO2 captured from air: 1 Mt/y
		Fan	1	1	1	Same CO2 captured from air: 1 Mt/y
		Air contactor	1	1	1	Same CO2 captured from air: 1 Mt/y
		Slaker	1	0.675676	0.675676	Less CO2 processed because there is only CO2 from air
		Pellet reactor	1	0.675676	0.675676	Less CO2 processed because there is only CO2 from air
		Calciner	1	2.40652	2.04104	Less CO2 processed because there is only CO2 from air, but this is intermittent, so it has to be oversized.
		Compression	1	2.40652	2.04104	Less CO2 processed because there is only CO2 from air, but this is intermittent, so it has to be oversized.
				Location 632	Location 088
	Solar L-DAC Equipment	CSP	Solar field surface from ecoinvent's system (m2)	215520	215520
			Solar field surface in our system (m2)	2.47244e+06	1.39298e+06
			CSP Factor	11.472	6.46333
		PV	PV Plant Power from ecoinvent (kW)	570	570
			PV Peak (MW)	32.606	32.606
			PV Factor	57.2035	57.2035
		Battery	Battery capacity required (MWh)	37.444	5.057
			Energy density (Wh/kg)	275	275
			Mass of Lithium-Ion Battery from Ecoinvent (kg)	136160	18389.1

## Sheet: Air Contactor
		Flow	Category	Amount	Unit	Costs/Revenues	Uncertainty	Avoided waste	Provider	Data quality entry	Description
	Inputs	Air_Contactor_Body	_Personal	1	Item(s)		none		Air_Contactor_Body
		blower and heat exchange unit, decentralized, 180-250 m3/h	C:Manufacturing/28:Manufacture of machinery and equipment n.e.c./281:Manufacture of general-purpose machinery/2819:Manufacture of other general-purpose machinery	1	Item(s)		none		market for blower and heat exchange unit, decentralized, 180-250 m3/h | blower and heat exchange unit, decentralized, 180-250 m3/h | Cutoff, U - GLO		Source: Madhu2021
		Fan	_Personal	1	Item(s)		none		Fan
		polyvinylchloride, suspension polymerised	C:Manufacturing/20:Manufacture of chemicals and chemical products/201:Manufacture of basic chemicals, fertilizers and nitrogen compounds, plastics and synthetic rubber in primary forms/2013:Manufacture of plastics and synthetic rubber in primary forms	1376000	kg		none		market for polyvinylchloride, suspension polymerised | polyvinylchloride, suspension polymerised | Cutoff, U - GLO		Source: Madhu2021
		pump, 40W	C:Manufacturing/28:Manufacture of machinery and equipment n.e.c./281:Manufacture of general-purpose machinery/2812:Manufacture of fluid power equipment	2	Item(s)		none		market for pump, 40W | pump, 40W | Cutoff, U - GLO		Source: Madhu2021
		Flow	Category	Amount	Unit	Costs/Revenues	Uncertainty	Avoided product	Provider	Data quality entry	Description
	Outputs	Air_Contactor	_Personal	1	Item(s)		none

## Sheet: Air Contactor Body
		Flow	Category	Amount	Unit	Costs/Revenues	Uncertainty	Avoided waste	Provider	Data quality entry	Description
	Inputs	concrete, sole plate and foundation	C:Manufacturing/23:Manufacture of other non-metallic mineral products/239:Manufacture of non-metallic mineral products n.e.c./2395:Manufacture of articles of concrete, cement and plaster	1200	m3		none		market for concrete, sole plate and foundation | concrete, sole plate and foundation | Cutoff, U - CH		Source: Madhu2021
		injection moulding	C:Manufacturing/22:Manufacture of rubber and plastics products/222:Manufacture of plastics products/2220:Manufacture of plastics products	7.5	kg		none		market for injection moulding | injection moulding | Cutoff, U - GLO		Source: Madhu2021
		municipal solid waste	E:Water supply; sewerage, waste management and remediation activities/38:Waste collection, treatment and disposal activities; materials recovery/382:Waste treatment and disposal/3821:Treatment and disposal of non-hazardous waste	-7.5	kg		none				Source: Madhu2021
		scrap steel	E:Water supply; sewerage, waste management and remediation activities/38:Waste collection, treatment and disposal activities; materials recovery/382:Waste treatment and disposal/3821:Treatment and disposal of non-hazardous waste	-49280	kg		none				Source: Madhu2021
		tin plated chromium steel sheet, 2 mm	C:Manufacturing/24:Manufacture of basic metals/241:Manufacture of basic iron and steel/2410:Manufacture of basic iron and steel	6400	m2		none		market for tin plated chromium steel sheet, 2 mm | tin plated chromium steel sheet, 2 mm | Cutoff, U - GLO		Source: Madhu2021
		waste concrete	E:Water supply; sewerage, waste management and remediation activities/38:Waste collection, treatment and disposal activities; materials recovery/382:Waste treatment and disposal/3821:Treatment and disposal of non-hazardous waste	-3000000	kg		none				Source: Madhu2021
		welding, arc, steel	C:Manufacturing/25:Manufacture of fabricated metal products, except machinery and equipment/259:Manufacture of other fabricated metal products; metalworking service activit/2592:Treatment and coating of metals; machining	1040	m		none		market for welding, arc, steel | welding, arc, steel | Cutoff, U - GLO		Source: Madhu2021
		Flow	Category	Amount	Unit	Costs/Revenues	Uncertainty	Avoided product	Provider	Data quality entry	Description
	Outputs	Air_Contactor_Body	_Personal	1	Item(s)		none

[truncated: 9 more sheets: Calciner, CSP, Compressor, Fan, Gas_PowerBlock, Pellet Reactor, PV, Slaker, Water (Solar L-DAC)]
