# Supplementary material for: Solar-Powered Direct Air Capture: Techno-Economic and Environmental Assessment
Source: Environ Sci Technol. 2024 Jan 25;58(5):2282–92. doi: 10.1021/acs.est.3c08269 (PMC10851427; doi:10.1021/acs.est.3c08269)
Supplement: Supplementary file 1 — es3c08269_si_001.zip [file es3c08269_si_001.zip › Results_Screening.xlsx]

## Sheet: Sheet1
Location	Country (ISO_A3)	Longitude (deg)	Latitude (deg)	LCOD (USD/tCO2)	AC_Section (m2)	Solar field surface (m2)	MW_intercept (MW)	Number of fields	INT peak capacity (tCO2/h)	WACC (%)	CONT Production (tCO2/y)	INT Production (tCO2/y)	Total optimization time (s)	CONT_peak (tCO2/h)	air_flow_hour (m3/h)	PV_installed (MWp)	Battery_installed (MWh)	Tower_height (m)	CaCO3_storage (t)	CaO_storage (t)	water_day (m3/d)	CO2_storage (t)	AC_Cost (USD2022)	Pellet_Cost (USD2022)	Filter_Cost (USD2022)	Slaker_Cost (USD2022)	TURB1_Cost (USD2022)	other_CONT_Cost (USD2022)	COMP_Cost (USD2022)	TURB2_Cost (USD2022)	other_INT_Cost (USD2022)	heliostat_Cost (USD2022)	tower_Cost (USD2022)	calciner_Cost (USD2022)	WS_Cost (USD2022)	CaCO3S_Cost (USD2022)	CaOS_Cost (USD2022)	CO2S_Cost (USD2022)	CAPEX_DES (USD2022)	CAPEX_Panels (USD2022)	CAPEX_Battery (USD2022)	indirect_field_costs (USD2022)	engineering_costs (USD2022)	other_project_costs (USD2022)	contingency_costs (USD2022)	OPEX_fix (USD2022/y)	OPEX_var (USD2022/y)	Fans Electricity (kWh/tCO2)	Water Losses (tH2O/tCO2)
1	RUS	34.3415	45.2096	544.486	3616.7	411282	220.307	5	65.9149	5.8	100000	100000	384.673	13.1781	1.82281e+07	6.5212	1.809	107.7	61937	34702.3	2783	4261.8	2.62543e+07	4.51261e+07	1.1855e+07	6.67776e+06	1.09819e+07	2.0179e+07	1.89237e+07	3.26455e+07	1.03138e+07	3.59276e+07	3.65848e+07	9.63014e+06	1.88101e+06	1.44057e+07	7.0412e+06	2.91663e+06	1.1909e+07	3.63339e+06	548578	3.89967e+07	5.95852e+07	2.12401e+07	6.92863e+07	1.48963e+07	1.44466e+06	57.0281	3.9861
4	RUS	46.7879	44.0202	588.618	3577.84	531415	276.137	6	70.9365	5.8	100000	100000	418.393	13.2487	1.80323e+07	6.5212	2.947	108.8	55711.3	31214.2	3111.88	4261.8	2.59722e+07	4.52891e+07	1.18946e+07	6.70187e+06	1.10357e+07	2.01787e+07	1.98856e+07	3.70099e+07	1.13791e+07	4.64218e+07	4.44576e+07	1.0862e+07	1.99662e+06	1.30484e+07	6.42418e+06	2.91663e+06	1.30328e+07	3.63339e+06	893676	4.22438e+07	6.45466e+07	2.30087e+07	7.50555e+07	1.61367e+07	1.44466e+06	56.4154	4.3505
5	RUS	47.8677	41.8465	520.707	4253.55	324654	223.307	5	60.4036	5.8	100000	100000	458.311	13.476	2.14379e+07	6.5212	4.278	108	28537	15988.8	3135.1	4261.8	3.08773e+07	4.58122e+07	1.20217e+07	6.77928e+06	1.1209e+07	2.13399e+07	1.78402e+07	3.01362e+07	9.59527e+06	2.83602e+07	3.67103e+07	9.14239e+06	2.00479e+06	7.1241e+06	3.73096e+06	2.91663e+06	1.31113e+07	3.63339e+06	1.2973e+06	3.72472e+07	5.6912e+07	2.02872e+07	6.61779e+07	1.4228e+07	1.44466e+06	67.07	4.37351
6	RUS	133.263	43.6145	555.577	3988.95	431044	269.794	6	70.2335	5.8	100000	100000	420.067	13.5211	2.01043e+07	6.5212	2.667	108	23135.9	12962.7	2126.42	4261.8	2.89565e+07	4.59157e+07	1.20469e+07	6.79459e+06	1.12434e+07	2.09914e+07	1.97523e+07	3.66738e+07	1.12852e+07	3.76539e+07	4.40524e+07	1.07677e+07	1.6502e+06	5.9466e+06	3.19566e+06	2.91663e+06	9.58358e+06	3.63339e+06	808766	3.98128e+07	6.08321e+07	2.16846e+07	7.07363e+07	1.5208e+07	1.44466e+06	62.8977	2.96001
38	USA	-119.343	34.847	478.054	4633.04	240730	168.105	4	51.1152	5.1	100000	100000	267.134	14.7334	2.33505e+07	6.5212	7.673	106.4	25752.2	14428.5	4122.65	4261.8	3.3632e+07	4.86555e+07	1.2711e+07	7.20004e+06	1.21635e+07	2.28724e+07	1.59379e+07	2.58622e+07	8.36002e+06	2.1029e+07	2.88379e+07	7.52455e+06	2.35195e+06	6.51699e+06	3.45496e+06	2.91663e+06	1.63552e+07	3.63339e+06	2.32683e+06	3.58138e+07	5.47218e+07	1.95065e+07	6.36311e+07	1.36805e+07	1.44466e+06	73.0537	8.25682
39	USA	-116.994	33.3692	430.476	3944.84	230412	144.159	3	48.6427	5.1	100000	100000	156.798	13.6958	1.9882e+07	3.2606	3.028	111	23389.3	13104.6	2933.11	4261.8	2.86363e+07	4.63152e+07	1.21439e+07	6.85372e+06	1.13764e+07	2.10651e+07	1.54131e+07	2.4714e+07	8.02542e+06	2.01277e+07	2.27986e+07	6.66416e+06	1.93378e+06	6.00184e+06	3.22077e+06	2.91663e+06	1.24249e+07	1.8167e+06	918239	3.21383e+07	4.91059e+07	1.75046e+07	5.71009e+07	1.22765e+07	1.44466e+06	62.2022	6.01428
40	USA	-114.474	32.5717	465.105	4328.41	226692	130.527	3	46.1088	5.1	100000	100000	157.429	15.6824	2.18152e+07	6.5212	8.263	107.8	26925.9	15086.1	5036.06	4261.8	3.14207e+07	5.07493e+07	1.32167e+07	7.50987e+06	1.28792e+07	2.31552e+07	1.48662e+07	2.35321e+07	7.67966e+06	1.98027e+07	2.19759e+07	6.37212e+06	2.67304e+06	6.77286e+06	3.57128e+06	2.91663e+06	1.92231e+07	3.63339e+06	2.50575e+06	3.48134e+07	5.31933e+07	1.89617e+07	6.18538e+07	1.32983e+07	1.44466e+06	68.2504	12.3028
41	USA	-113.334	32.2085	469.083	4407.43	223383	132.871	3	45.9011	5.1	100000	100000	176.716	15.7424	2.22134e+07	6.5212	14.613	108.4	25757.6	14431.6	5100.99	4261.8	3.19943e+07	5.08803e+07	1.32483e+07	7.52927e+06	1.29243e+07	2.33153e+07	1.4821e+07	2.3435e+07	7.65119e+06	1.95137e+07	2.21272e+07	6.36519e+06	2.69586e+06	6.51816e+06	3.4555e+06	2.91663e+06	1.94229e+07	3.63339e+06	4.43138e+06	3.51208e+07	5.3663e+07	1.91291e+07	6.23999e+07	1.34157e+07	1.44466e+06	69.4963	12.3027
49	USA	-97.2834	28.0472	506.589	3514.41	427972	242.537	5	67.4333	5.1	100000	100000	216.423	13.0051	1.77126e+07	3.2606	3.111	110.5	32466.3	18190.4	2346.48	4261.8	2.55117e+07	4.47254e+07	1.17575e+07	6.61847e+06	1.08498e+07	1.98926e+07	1.9217e+07	3.53321e+07	1.09098e+07	3.73855e+07	3.7779e+07	9.85815e+06	1.72756e+06	7.98074e+06	4.12039e+06	2.91663e+06	1.03766e+07	1.8167e+06	943409	3.8018e+07	5.80898e+07	2.07071e+07	6.75474e+07	1.45224e+07	1.44466e+06	55.4152	3.63234
50	USA	-94.2147	29.9548	486.848	3525.07	385878	219.24	5	64.0395	5.1	100000	100000	251.021	13.0431	1.77664e+07	3.2606	1.678	107.5	30016.4	16817.7	2171.42	4261.8	2.55891e+07	4.48136e+07	1.17789e+07	6.63152e+06	1.08788e+07	1.99384e+07	1.85584e+07	3.17937e+07	1.00704e+07	3.37084e+07	3.65014e+07	9.45441e+06	1.66602e+06	7.44663e+06	3.87758e+06	2.91663e+06	9.74697e+06	1.8167e+06	508852	3.6493e+07	5.57596e+07	1.98764e+07	6.48379e+07	1.39399e+07	1.44466e+06	55.5833	3.55444
53	USA	-85.3857	30.5802	488.748	3573.03	401377	230.089	5	65.5933	5.1	100000	100000	328.697	13.1381	1.80081e+07	3.2606	3.212	109	19066.3	10682.6	2148.28	4261.8	2.59373e+07	4.50335e+07	1.18324e+07	6.66406e+06	1.09513e+07	2.00837e+07	1.88613e+07	3.24996e+07	1.02722e+07	3.50623e+07	3.7133e+07	9.64326e+06	1.65789e+06	5.05938e+06	2.79233e+06	2.91663e+06	9.66304e+06	1.8167e+06	974037	3.66398e+07	5.59839e+07	1.99564e+07	6.50987e+07	1.3996e+07	1.44466e+06	56.3395	3.95878
54	USA	-82.2876	30.2286	487.876	3551.63	402611	227.565	5	62.4107	5.1	100000	100000	180.187	13.1479	1.79002e+07	3.2606	2.421	108.6	23794.1	13331.5	2452.05	4261.8	2.57819e+07	4.50564e+07	1.1838e+07	6.66744e+06	1.09588e+07	2.00605e+07	1.82384e+07	3.10522e+07	9.8581e+06	3.51701e+07	3.69632e+07	9.34295e+06	1.76467e+06	6.0901e+06	3.2609e+06	2.91663e+06	1.07519e+07	1.8167e+06	734167	3.65724e+07	5.5881e+07	1.99197e+07	6.49791e+07	1.39703e+07	1.44466e+06	56.002	4.01514
56	USA	-81.3691	27.1035	474.414	3547.31	373565	215.968	5	61.4048	5.1	100000	100000	206.41	13.0798	1.78784e+07	3.2606	1.065	105.8	15805.2	8855.41	2395.03	4261.8	2.57506e+07	4.48985e+07	1.17996e+07	6.64408e+06	1.09068e+07	1.99999e+07	1.80393e+07	3.05934e+07	9.72655e+06	3.26328e+07	3.58028e+07	9.16179e+06	1.74463e+06	4.34842e+06	2.46913e+06	2.91663e+06	1.05496e+07	1.8167e+06	322960	3.55325e+07	5.4292e+07	1.93533e+07	6.31313e+07	1.3573e+07	1.44466e+06	55.934	3.8015
57	MEX	-116.451	32.0906	662.137	3883.79	243387	154.832	4	50.459	11.8	100000	100000	140.148	13.4848	1.95743e+07	3.2606	4.138	103.8	16753.5	9386.74	2661.29	4261.8	2.81931e+07	4.58324e+07	1.20267e+07	6.78227e+06	1.12158e+07	2.081e+07	1.57994e+07	2.5558e+07	8.27148e+06	2.12611e+07	2.80034e+07	7.39812e+06	1.83823e+06	4.55517e+06	2.56312e+06	2.91663e+06	1.14867e+07	1.8167e+06	1.25485e+06	3.26732e+07	4.99232e+07	1.7796e+07	5.80513e+07	1.24808e+07	1.44466e+06	61.2396	5.35972
58	MEX	-115.323	31.4814	631.098	4061.91	193772	124.866	3	42.6356	11.8	100000	100000	273.346	13.9346	2.0472e+07	3.2606	3.496	106.4	19479.4	10914	3119.89	4261.8	2.94861e+07	4.68588e+07	1.22758e+07	6.93416e+06	1.1558e+07	2.14226e+07	1.41004e+07	2.19031e+07	7.20071e+06	1.6927e+07	2.16284e+07	6.03123e+06	1.99944e+06	5.14945e+06	2.83328e+06	2.91663e+06	1.30599e+07	1.8167e+06	1.06016e+06	3.10976e+07	4.75158e+07	1.69378e+07	5.52519e+07	1.18789e+07	1.44466e+06	64.0481	6.88069
59	MEX	-114.678	29.5495	685.949	4339.43	207308	132.182	3	44.4564	11.8	100000	100000	237.497	15.0419	2.18707e+07	6.5212	12.498	108.2	23590.2	13217.2	4521.18	4261.8	3.15007e+07	4.93408e+07	1.28767e+07	7.30145e+06	1.23965e+07	2.26832e+07	1.45043e+07	2.27584e+07	7.45254e+06	1.81094e+07	2.20766e+07	6.23083e+06	2.49204e+06	6.04565e+06	3.24069e+06	2.91663e+06	1.76201e+07	3.63339e+06	3.79001e+06	3.38639e+07	5.17425e+07	1.84445e+07	6.01668e+07	1.29356e+07	1.44466e+06	68.4241	10.2563
60	MEX	-113.407	27.5034	658.325	3908.99	221144	127.523	3	44.7498	11.8	100000	100000	120.521	14.3692	1.97013e+07	3.2606	7.548	107.1	21505	12048.9	4167.01	4261.8	2.83761e+07	4.78404e+07	1.25138e+07	7.07941e+06	1.18878e+07	2.15395e+07	1.45689e+07	2.2896e+07	7.49297e+06	1.93181e+07	2.18012e+07	6.2357e+06	2.36754e+06	5.59104e+06	3.03402e+06	2.91663e+06	1.64971e+07	1.8167e+06	2.28893e+06	3.24802e+07	4.96283e+07	1.76908e+07	5.77084e+07	1.24071e+07	1.44466e+06	61.637	9.2631
61	MEX	-112.829	31.06	697.826	4327.18	216879	126.093	3	45.4791	11.8	100000	100000	140.264	15.7406	2.1809e+07	6.5212	8.272	106.7	23260.9	13032.7	4997.92	4261.8	3.14118e+07	5.08763e+07	1.32474e+07	7.52868e+06	1.2923e+07	2.31974e+07	1.47288e+07	2.32376e+07	7.59327e+06	1.89455e+07	2.17022e+07	6.29364e+06	2.65963e+06	5.97385e+06	3.20805e+06	2.91663e+06	1.91054e+07	3.63339e+06	2.50848e+06	3.44627e+07	5.26575e+07	1.87707e+07	6.12308e+07	1.31644e+07	1.44466e+06	68.2309	12.2189
62	MEX	-111.636	25.4431	650.456	3774.6	247822	142.988	3	47.7535	11.8	100000	100000	206.398	13.8502	1.9024e+07	3.2606	4.468	110.7	14264.6	7992.21	3491.66	4261.8	2.74005e+07	4.6667e+07	1.22293e+07	6.90577e+06	1.14938e+07	2.09393e+07	1.52223e+07	2.42998e+07	7.90442e+06	2.16484e+07	2.27198e+07	6.57787e+06	2.13013e+06	4.01254e+06	2.31644e+06	2.91663e+06	1.43025e+07	1.8167e+06	1.35492e+06	3.20739e+07	4.90074e+07	1.74695e+07	5.69864e+07	1.22519e+07	1.44466e+06	59.5179	7.76679
63	MEX	-111.182	28.7906	690.381	4087.63	244941	142.617	3	47.2502	11.8	100000	100000	185.721	14.8975	2.06017e+07	6.5212	6.614	110.7	24666.1	13820	4387.41	4261.8	2.96729e+07	4.90206e+07	1.27993e+07	7.25406e+06	1.22875e+07	2.22069e+07	1.51137e+07	2.40651e+07	7.83577e+06	2.13968e+07	2.27198e+07	6.53239e+06	2.44502e+06	6.2802e+06	3.34732e+06	2.91663e+06	1.7198e+07	3.63339e+06	2.00569e+06	3.40873e+07	5.20839e+07	1.85662e+07	6.05637e+07	1.3021e+07	1.44466e+06	64.4538	10.3034
64	MEX	-110.171	23.6689	653.955	3901.85	235443	142.904	3	46.7941	11.8	100000	100000	188.69	13.9269	1.96653e+07	3.2606	4.161	110.7	20456.7	11461.6	3493.02	4261.8	2.83242e+07	4.68414e+07	1.22716e+07	6.93158e+06	1.15521e+07	2.11842e+07	1.50151e+07	2.38523e+07	7.77347e+06	2.05671e+07	2.27198e+07	6.49118e+06	2.13061e+06	5.3625e+06	2.93013e+06	2.91663e+06	1.4307e+07	1.8167e+06	1.26182e+06	3.22503e+07	4.92771e+07	1.75656e+07	5.72999e+07	1.23193e+07	1.44466e+06	61.5244	7.66558
65	MEX	-109.137	26.6464	651.251	3763	247948	143.317	3	47.0389	11.8	100000	100000	169.794	13.7782	1.89655e+07	3.2606	4.195	110.8	18174.7	10183	3548.98	4261.8	2.73163e+07	4.65031e+07	1.21895e+07	6.88152e+06	1.14391e+07	2.08659e+07	1.50681e+07	2.39665e+07	7.80691e+06	2.16595e+07	2.2746e+07	6.51527e+06	2.15028e+06	4.865e+06	2.70397e+06	2.91663e+06	1.44917e+07	1.8167e+06	1.27213e+06	3.2114e+07	4.90687e+07	1.74913e+07	5.70576e+07	1.22672e+07	1.44466e+06	59.3349	7.37229
66	MEX	-107.087	24.5534	690.111	3699.49	291201	171.676	4	53.0084	11.8	100000	100000	190.499	13.5254	1.86454e+07	3.2606	2.99	107.1	28267.2	15837.7	3066.79	4261.8	2.68553e+07	4.59254e+07	1.20492e+07	6.79603e+06	1.12467e+07	2.05745e+07	1.63342e+07	2.67383e+07	8.6145e+06	2.54378e+07	2.90683e+07	7.7135e+06	1.98077e+06	7.06529e+06	3.70422e+06	2.91663e+06	1.28801e+07	1.8167e+06	906715	3.40737e+07	5.20631e+07	1.85588e+07	6.05396e+07	1.30158e+07	1.44466e+06	58.3336	6.00316
72	MEX	-98.085	24.7282	725.087	3560.34	358320	207.4	5	59.2775	11.8	100000	100000	184.471	13.1407	1.79441e+07	3.2606	1.157	105.7	30943.9	17337.4	2501.39	4261.8	2.58452e+07	4.50396e+07	1.18339e+07	6.66495e+06	1.09533e+07	2.00674e+07	1.76149e+07	2.96211e+07	9.4472e+06	3.13011e+07	3.57623e+07	8.96672e+06	1.78202e+06	7.64885e+06	3.96951e+06	2.91663e+06	1.09262e+07	1.8167e+06	350859	3.58374e+07	5.4758e+07	1.95194e+07	6.36732e+07	1.36895e+07	1.44466e+06	56.1395	4.42047
77	MEX	-92.3849	18.1333	676.853	3507.54	325212	184.631	4	53.4148	11.8	100000	100000	228.38	12.9854	1.7678e+07	3.2606	0.992	109.3	22794.9	12771.6	2331.48	4261.8	2.54619e+07	4.46796e+07	1.17463e+07	6.61168e+06	1.08347e+07	1.98668e+07	1.64186e+07	2.6926e+07	8.66893e+06	2.84089e+07	2.98088e+07	7.8073e+06	1.72229e+06	5.87225e+06	3.16186e+06	2.91663e+06	1.0323e+07	1.8167e+06	300823	3.34051e+07	5.10415e+07	1.81946e+07	5.93516e+07	1.27604e+07	1.44466e+06	55.3069	3.48379
82	CHL	-72.7546	-37.4277	592.548	3582.13	302543	170.92	4	54.7327	9.2	100000	100000	252.738	12.9989	1.80539e+07	3.2606	0.905	107	43424.4	24330	2146.53	4261.8	2.60033e+07	4.4711e+07	1.17539e+07	6.61632e+06	1.0845e+07	1.99859e+07	1.66911e+07	2.75339e+07	8.84501e+06	2.64287e+07	2.90352e+07	7.86648e+06	1.65727e+06	1.03697e+07	5.20643e+06	2.91663e+06	9.65669e+06	1.8167e+06	274441	3.40217e+07	5.19836e+07	1.85304e+07	6.04471e+07	1.29959e+07	1.44466e+06	56.483	3.15725
83	CHL	-71.7795	-34.9853	590.467	3638.69	277289	156.061	4	51.6273	9.2	100000	100000	287.952	13.355	1.8339e+07	3.2606	2.905	104.1	39399.1	22074.7	3050.45	4261.8	2.64139e+07	4.55341e+07	1.19542e+07	6.73813e+06	1.11168e+07	2.03514e+07	1.60455e+07	2.60995e+07	8.429e+06	2.42226e+07	2.8098e+07	7.51116e+06	1.97503e+06	9.49218e+06	4.80749e+06	2.91663e+06	1.28247e+07	1.8167e+06	880939	3.38966e+07	5.17925e+07	1.84623e+07	6.02249e+07	1.29481e+07	1.44466e+06	57.3749	4.8243
84	CHL	-71.074	-32.8472	589.232	3822.54	269556	161.212	4	50.5866	9.2	100000	100000	182.546	13.6139	1.92656e+07	3.2606	3.285	105.1	32273.4	18082.3	3052.84	4261.8	2.77485e+07	4.61281e+07	1.20985e+07	6.82603e+06	1.13141e+07	2.0823e+07	1.58264e+07	2.56171e+07	8.28871e+06	2.35471e+07	2.84164e+07	7.44324e+06	1.97587e+06	7.9387e+06	4.10128e+06	2.91663e+06	1.28328e+07	1.8167e+06	996174	3.3824e+07	5.16816e+07	1.84228e+07	6.00959e+07	1.29204e+07	1.44466e+06	60.2738	5.74603
86	CHL	-70.7464	-28.5829	508.51	3657.27	193676	118.486	3	42.8002	9.2	100000	100000	204.129	12.8945	1.84326e+07	3.2606	0.053	104.8	19682.8	11027.9	1539.02	4261.8	2.65488e+07	4.44682e+07	1.16948e+07	6.58041e+06	1.07652e+07	2.00115e+07	1.41372e+07	2.19806e+07	7.22355e+06	1.69186e+07	2.12403e+07	6.01475e+06	1.44371e+06	5.19378e+06	2.85343e+06	2.91663e+06	7.38203e+06	1.8167e+06	16072.2	2.90737e+07	4.44234e+07	1.58354e+07	5.1656e+07	1.11058e+07	1.44466e+06	57.6678	2.80584
87	CHL	-70.2668	-26.2874	516.033	4071.14	150615	102.911	3	39.6626	9.2	100000	100000	204.254	13.3456	2.05185e+07	3.2606	4.041	100.6	17368.5	9731.31	2787.02	4261.8	2.95531e+07	4.55125e+07	1.19489e+07	6.73494e+06	1.11097e+07	2.09718e+07	1.34287e+07	2.04999e+07	6.78571e+06	1.31569e+07	2.02668e+07	5.65016e+06	1.88242e+06	4.68924e+06	2.62407e+06	2.91663e+06	1.19229e+07	1.8167e+06	1.22543e+06	2.95165e+07	4.50999e+07	1.60766e+07	5.24426e+07	1.1275e+07	1.44466e+06	64.1937	5.05427
88	CHL	-69.9237	-23.7711	476.768	3787.16	142031	89.9471	2	38.907	9.2	100000	100000	116.607	12.9679	1.90873e+07	3.2606	0.507	109.3	11668.8	6537.83	1855.64	4261.8	2.74917e+07	4.4639e+07	1.17364e+07	6.60568e+06	1.08213e+07	2.02588e+07	1.32554e+07	2.01419e+07	6.67946e+06	1.24071e+07	1.49044e+07	5.00545e+06	1.55502e+06	3.44663e+06	2.05917e+06	2.91663e+06	8.58562e+06	1.8167e+06	153747	2.72058e+07	4.15693e+07	1.48181e+07	4.83372e+07	1.03923e+07	1.44466e+06	59.7159	3.58732
89	CHL	-69.635	-21.0327	498.308	3930.78	158374	105.303	3	39.1941	9.2	100000	100000	190.713	13.0785	1.98111e+07	3.2606	1.469	101	8150.18	4566.42	2179.23	4261.8	2.85343e+07	4.48957e+07	1.17989e+07	6.64366e+06	1.09058e+07	2.05557e+07	1.33214e+07	2.0278e+07	6.71987e+06	1.38347e+07	2.03567e+07	5.61578e+06	1.66877e+06	2.67953e+06	1.71045e+06	2.91663e+06	9.77529e+06	1.8167e+06	445473	2.84734e+07	4.35061e+07	1.55085e+07	5.05893e+07	1.08765e+07	1.44466e+06	61.9806	4.18372
92	CHL	-69.7758	-18.8085	538.176	4701	159407	114.856	3	40.0637	9.2	100000	100000	162.198	14.0245	2.3693e+07	3.2606	8.019	103.9	11218.4	6285.47	2913.08	4261.8	3.41254e+07	4.70626e+07	1.23253e+07	6.96431e+06	1.16262e+07	2.24208e+07	1.35203e+07	2.06897e+07	6.84199e+06	1.3925e+07	2.10262e+07	5.75053e+06	1.92674e+06	3.34843e+06	2.01453e+06	2.91663e+06	1.23564e+07	1.8167e+06	2.43176e+06	3.08348e+07	4.71141e+07	1.67946e+07	5.47848e+07	1.17785e+07	1.44466e+06	74.1254	7.13865
97	IDN	115.152	-2.84657	563.288	3489.57	475231	243.932	5	68.9502	6.8	100000	100000	205.099	12.9375	1.75874e+07	3.2606	1.083	110.8	15026.8	8419.27	2023.68	4261.8	2.53314e+07	4.45683e+07	1.17192e+07	6.59521e+06	1.07981e+07	1.98024e+07	1.95079e+07	3.60595e+07	1.11135e+07	4.15138e+07	3.791e+07	1.0005e+07	1.61409e+06	4.17871e+06	2.39198e+06	2.91663e+06	9.20799e+06	1.8167e+06	328419	3.77211e+07	5.76362e+07	2.05454e+07	6.702e+07	1.4409e+07	1.44466e+06	55.0235	2.74637
98	IDN	111.607	-2.46131	561.592	3486.8	464247	239.059	5	68.3462	6.8	100000	100000	143.157	12.9016	1.75735e+07	3.2606	0.233	110.2	21426.8	12005.1	1848.08	4261.8	2.53113e+07	4.44848e+07	1.16989e+07	6.58286e+06	1.07706e+07	1.97697e+07	1.93923e+07	3.577e+07	1.10325e+07	4.05543e+07	3.76487e+07	9.93088e+06	1.55236e+06	5.574e+06	3.02628e+06	2.91663e+06	8.55733e+06	1.8167e+06	70657.1	3.76047e+07	5.74583e+07	2.0482e+07	6.68131e+07	1.43646e+07	1.44466e+06	54.9799	2.36786
113	IDN	120.005	-9.79979	479.671	3668.24	276811	163.005	4	48.9404	6.8	100000	100000	173.812	12.9855	1.84879e+07	3.2606	0.938	105.5	17115.9	9589.76	2016.91	4261.8	2.66284e+07	4.46798e+07	1.17464e+07	6.61172e+06	1.08348e+07	2.01002e+07	1.54767e+07	2.48525e+07	8.06585e+06	2.41808e+07	2.85452e+07	7.30514e+06	1.61171e+06	4.63417e+06	2.59903e+06	2.91663e+06	9.1831e+06	1.8167e+06	284448	3.19743e+07	4.88553e+07	1.74153e+07	5.68095e+07	1.22138e+07	1.44466e+06	57.8408	3.36356
133	IDN	139.433	-7.74264	505.305	3476.39	368096	195.771	4	59.0825	6.8	100000	100000	255.664	12.8705	1.7521e+07	3.2606	0	111.2	16762	9391.5	1394.09	4261.8	2.52357e+07	4.44124e+07	1.16812e+07	6.57214e+06	1.07468e+07	1.97297e+07	1.75757e+07	2.95318e+07	9.42151e+06	3.2155e+07	3.04684e+07	8.36891e+06	1.39276e+06	4.55702e+06	2.56396e+06	2.91663e+06	6.81551e+06	1.8167e+06	0	3.3736e+07	5.15471e+07	1.83748e+07	5.99396e+07	1.28868e+07	1.44466e+06	54.8157	1.88212
138	ECU	-79.7324	-2.45847	776.067	3531.09	657902	337.846	7	85.4182	9.2	100000	100000	221.433	13.0765	1.77967e+07	6.5212	1.19	110.1	31070	17408	2352.99	4261.8	2.56328e+07	4.4891e+07	1.17977e+07	6.64296e+06	1.09043e+07	1.99738e+07	2.25436e+07	4.38754e+07	1.32838e+07	5.7471e+07	5.26475e+07	1.29712e+07	1.72985e+06	7.67633e+06	3.982e+06	2.91663e+06	1.03998e+07	3.63339e+06	360867	4.48188e+07	6.84811e+07	2.44112e+07	7.96305e+07	1.71203e+07	1.44466e+06	55.6782	4.39077
140	ECU	-79.8708	-0.359512	772.593	3585.53	637082	339.144	7	86.2313	9.2	100000	100000	282.911	12.9134	1.80711e+07	6.5212	0.071	110.2	40431.2	22653	1637.84	4261.8	2.6028e+07	4.45123e+07	1.17056e+07	6.58692e+06	1.07796e+07	1.99225e+07	2.26883e+07	4.42578e+07	1.33892e+07	5.56523e+07	5.27081e+07	1.30491e+07	1.47845e+06	9.71718e+06	4.90978e+06	2.91663e+06	7.76239e+06	3.63339e+06	21530.7	4.46139e+07	6.81681e+07	2.42997e+07	7.92666e+07	1.7042e+07	1.44466e+06	56.5366	3.01469
143	PNG	147.598	-8.86628	536.477	4478.68	310986	217.358	5	62.6698	6.8	100000	100000	153.827	12.9821	2.25726e+07	3.2606	1.976	107.2	19444.9	10894.7	1745.58	4261.8	3.25116e+07	4.46719e+07	1.17444e+07	6.61054e+06	1.08321e+07	2.12741e+07	1.82895e+07	3.11702e+07	9.89194e+06	2.71662e+07	3.63768e+07	9.3211e+06	1.51632e+06	5.14191e+06	2.82985e+06	2.91663e+06	8.17209e+06	1.8167e+06	599221	3.58786e+07	5.48209e+07	1.95418e+07	6.37463e+07	1.37052e+07	1.44466e+06	70.6199	3.17271
144	PNG	142.263	-8.51633	533.516	3498.38	417425	225.695	5	62.0081	6.8	100000	100000	269.858	12.9325	1.76319e+07	3.2606	0.479	108.3	11008.7	6168	2012.02	4261.8	2.53954e+07	4.45568e+07	1.17164e+07	6.59351e+06	1.07943e+07	1.98113e+07	1.81588e+07	3.08686e+07	9.80548e+06	3.64641e+07	3.68365e+07	9.2969e+06	1.60999e+06	3.30272e+06	1.99375e+06	2.91663e+06	9.16514e+06	1.8167e+06	145256	3.5675e+07	5.45098e+07	1.94309e+07	6.33846e+07	1.36275e+07	1.44466e+06	55.1625	2.98435
151	PNG	144.026	-4.25896	513.229	3479.05	378422	196.219	4	60.1093	6.8	100000	100000	186.229	12.894	1.75344e+07	3.2606	0.046	111.3	20597	11540.2	1650.21	4261.8	2.5255e+07	4.44671e+07	1.16946e+07	6.58023e+06	1.07648e+07	1.97523e+07	1.77814e+07	3.00016e+07	9.55661e+06	3.30571e+07	3.05036e+07	8.46434e+06	1.4828e+06	5.39309e+06	2.94404e+06	2.91663e+06	7.8097e+06	1.8167e+06	13949.5	3.42807e+07	5.23793e+07	1.86715e+07	6.09073e+07	1.30948e+07	1.44466e+06	54.8576	2.33163
210	IND	79.7494	15.1328	622.527	3574.54	436956	247.274	5	62.7663	8.2	100000	100000	161.443	13.1882	1.80157e+07	3.2606	2.663	111.2	40110.2	22473.1	2998.52	4261.8	2.59482e+07	4.51493e+07	1.18606e+07	6.68119e+06	1.09895e+07	2.01258e+07	1.83085e+07	3.12142e+07	9.90453e+06	3.81703e+07	3.80855e+07	9.45907e+06	1.95677e+06	9.6472e+06	4.87796e+06	2.91663e+06	1.26481e+07	1.8167e+06	807553	3.81256e+07	5.82542e+07	2.07657e+07	6.77387e+07	1.45636e+07	1.44466e+06	56.3633	4.77125
213	IND	69.9717	22.4461	598.429	3744.69	344315	196.005	4	53.6459	8.2	100000	100000	254.305	13.8498	1.88733e+07	6.5212	5.219	111.3	48543.5	27198.1	3712.62	4261.8	2.71834e+07	4.66661e+07	1.22291e+07	6.90564e+06	1.14935e+07	2.08955e+07	1.64666e+07	2.70327e+07	8.69986e+06	3.00776e+07	3.05036e+07	7.88013e+06	2.20781e+06	1.14858e+07	5.71378e+06	2.91663e+06	1.50288e+07	3.63339e+06	1.58266e+06	3.66079e+07	5.59352e+07	1.9939e+07	6.50421e+07	1.39838e+07	1.44466e+06	59.0463	7.17078
215	IND	68.8256	23.8376	579.237	3681.2	347859	197.314	4	53.1255	8.2	100000	100000	182.546	13.6322	1.85533e+07	3.2606	3.555	111.4	36020.4	20181.7	3303.93	4261.8	2.67225e+07	4.61699e+07	1.21086e+07	6.83222e+06	1.1328e+07	2.06322e+07	1.63585e+07	2.67924e+07	8.63019e+06	3.03872e+07	3.05389e+07	7.83568e+06	2.06414e+06	8.75558e+06	4.47263e+06	2.91663e+06	1.36784e+07	1.8167e+06	1.07805e+06	3.54049e+07	5.40971e+07	1.92838e+07	6.29047e+07	1.35243e+07	1.44466e+06	58.0452	6.60133
224	VEN	-65.2947	9.89401	576.443	3534.44	334422	186.492	4	54.047	9.2	100000	100000	210.613	13.0344	1.78136e+07	3.2606	0.84	109.4	10371.3	5810.88	2199.75	4261.8	2.56571e+07	4.47933e+07	1.1774e+07	6.6285e+06	1.08721e+07	1.9945e+07	1.65496e+07	2.72178e+07	8.75349e+06	2.92134e+07	2.98431e+07	7.867e+06	1.67598e+06	3.16377e+06	1.93058e+06	2.91663e+06	9.84953e+06	1.8167e+06	254729	3.30714e+07	5.05316e+07	1.80128e+07	5.87587e+07	1.26329e+07	1.44466e+06	55.731	3.82407
225	VEN	-69.0321	10.6085	612.288	3721.61	345607	208.721	5	58.3979	9.2	100000	100000	162.798	13.1999	1.87569e+07	3.2606	2.426	105.9	11600.9	6499.78	2678.65	4261.8	2.70158e+07	4.51765e+07	1.18672e+07	6.68521e+06	1.09985e+07	2.03487e+07	1.74379e+07	2.92182e+07	9.33124e+06	3.01905e+07	3.58434e+07	8.89382e+06	1.84433e+06	3.43182e+06	2.05244e+06	2.91663e+06	1.15472e+07	1.8167e+06	735683	3.51808e+07	5.37547e+07	1.91617e+07	6.25065e+07	1.34387e+07	1.44466e+06	58.6823	4.93793
226	VEN	-62.2337	9.58094	649.048	3541.03	440623	243.084	5	66.4686	9.2	100000	100000	156.9	13.0989	1.78468e+07	3.2606	1.55	110.7	19954.8	11180.4	2469.66	4261.8	2.5705e+07	4.49429e+07	1.18104e+07	6.65065e+06	1.09214e+07	2.00061e+07	1.90309e+07	3.28966e+07	1.03855e+07	3.84906e+07	3.78663e+07	9.77747e+06	1.77086e+06	5.25309e+06	2.88039e+06	2.91663e+06	1.08142e+07	1.8167e+06	470036	3.7344e+07	5.706e+07	2.034e+07	6.635e+07	1.4265e+07	1.44466e+06	55.8349	4.39237
228	VEN	-71.0299	10.7847	569.651	3545.7	311662	175.723	4	50.8849	9.2	100000	100000	175.661	13.0723	1.78703e+07	3.2606	1.386	107.7	13119.4	7350.62	2447.23	4261.8	2.57389e+07	4.48812e+07	1.17954e+07	6.64152e+06	1.09011e+07	1.99916e+07	1.58894e+07	2.57555e+07	8.32898e+06	2.72252e+07	2.92678e+07	7.53742e+06	1.76298e+06	3.76289e+06	2.20295e+06	2.91663e+06	1.07348e+07	1.8167e+06	420304	3.26717e+07	4.99209e+07	1.77952e+07	5.80486e+07	1.24802e+07	1.44466e+06	55.9087	4.13997
234	FRA	4.51947	43.7764	460.102	3648.67	352492	186.948	4	60.1639	4.2	100000	100000	172.921	13.3963	1.83893e+07	6.5212	2.875	110	50799.2	28462	3085.15	4261.8	2.64864e+07	4.56291e+07	1.19773e+07	6.75219e+06	1.11483e+07	2.03986e+07	1.77923e+07	3.00266e+07	9.56378e+06	3.0792e+07	3.00497e+07	8.43519e+06	1.98723e+06	1.19775e+07	5.93734e+06	2.91663e+06	1.29424e+07	3.63339e+06	871842	3.66986e+07	5.60738e+07	1.99885e+07	6.52033e+07	1.40185e+07	1.44466e+06	57.5323	5.26338
239	HND	-84.666	15.3243	633.482	3496.62	416151	234.402	5	65.5232	9.2	100000	100000	194.729	12.9641	1.76229e+07	3.2606	0.511	109.6	17514.2	9812.91	2056.81	4261.8	2.53826e+07	4.46301e+07	1.17342e+07	6.60435e+06	1.08184e+07	1.98339e+07	1.88477e+07	3.24678e+07	1.02631e+07	3.63529e+07	3.73897e+07	9.65638e+06	1.62573e+06	4.72099e+06	2.6385e+06	2.91663e+06	9.32951e+06	1.8167e+06	154960	3.6428e+07	5.56603e+07	1.9841e+07	6.47224e+07	1.39151e+07	1.44466e+06	55.1347	3.32178
242	CUB	-76.4035	20.6258	581.698	3526.12	335911	192.75	4	55.6316	9.2	100000	100000	146.186	12.982	1.77716e+07	3.2606	0.693	110.9	13371.6	7491.9	2138.09	4261.8	2.55967e+07	4.46717e+07	1.17444e+07	6.61051e+06	1.08321e+07	1.98911e+07	1.68757e+07	2.79479e+07	8.96473e+06	2.93435e+07	3.0363e+07	8.04919e+06	1.65431e+06	3.81787e+06	2.22794e+06	2.91663e+06	9.62603e+06	1.8167e+06	210152	3.33806e+07	5.10041e+07	1.81813e+07	5.93082e+07	1.2751e+07	1.44466e+06	55.5998	3.70504
244	CUB	-79.1171	22.015	575.686	3544.63	318423	184.84	4	53.6956	9.2	100000	100000	115.31	13.0062	1.7865e+07	3.2606	0.846	109.3	13776.4	7718.69	2291.26	4261.8	2.57311e+07	4.4728e+07	1.17581e+07	6.61884e+06	1.08506e+07	1.99373e+07	1.64769e+07	2.70557e+07	8.7065e+06	2.78158e+07	2.98088e+07	7.83266e+06	1.70815e+06	3.90611e+06	2.26805e+06	2.91663e+06	1.0179e+07	1.8167e+06	256549	3.30269e+07	5.04636e+07	1.79886e+07	5.86797e+07	1.26159e+07	1.44466e+06	55.8918	3.63556
245	CUB	-82.4494	22.8877	551.63	3538.85	270952	158.774	4	50.052	9.2	100000	100000	189.128	12.9934	1.78358e+07	3.2606	0.325	104.6	13876.8	7774.93	1834.47	4261.8	2.56891e+07	4.46982e+07	1.17508e+07	6.61443e+06	1.08408e+07	1.99187e+07	1.57133e+07	2.53691e+07	8.21647e+06	2.3669e+07	2.82566e+07	7.38212e+06	1.54757e+06	3.92799e+06	2.278e+06	2.91663e+06	8.50645e+06	1.8167e+06	98556	3.16112e+07	4.83005e+07	1.72175e+07	5.61643e+07	1.20751e+07	1.44466e+06	55.8006	3.39024
255	ITA	9.03264	40.0725	439.151	3804.3	309385	191.551	4	56.9591	4.2	100000	100000	197.481	13.1111	1.91737e+07	3.2606	2.266	110.5	44420.6	24888.1	2269.73	4261.8	2.76161e+07	4.49711e+07	1.18172e+07	6.65481e+06	1.09307e+07	2.0398e+07	1.71466e+07	2.85582e+07	9.14096e+06	2.70263e+07	3.02232e+07	8.15872e+06	1.70058e+06	1.05869e+07	5.30516e+06	2.91663e+06	1.01017e+07	1.8167e+06	687163	3.49785e+07	5.34455e+07	1.90516e+07	6.21471e+07	1.33614e+07	1.44466e+06	59.9863	3.89694
262	ITA	14.1341	37.5822	441.615	3722.61	322884	192.468	4	56.6103	4.2	100000	100000	212.932	13.1728	1.8762e+07	3.2606	2.222	110.7	43443.2	24340.6	2617.1	4261.8	2.70231e+07	4.51138e+07	1.1852e+07	6.67594e+06	1.09778e+07	2.03285e+07	1.70757e+07	2.83979e+07	9.09472e+06	2.82055e+07	3.0293e+07	8.13242e+06	1.82269e+06	1.03738e+07	5.2083e+06	2.91663e+06	1.13325e+07	1.8167e+06	673820	3.51761e+07	5.37475e+07	1.91592e+07	6.24982e+07	1.34369e+07	1.44466e+06	58.6982	4.55148
264	ITA	16.3111	39.966	460.736	4001.64	310997	207.023	5	60.6843	4.2	100000	100000	235.049	13.1696	2.01683e+07	3.2606	7.236	105.7	43188.9	24198.1	2601.89	4261.8	2.90486e+07	4.51064e+07	1.18501e+07	6.67484e+06	1.09754e+07	2.07311e+07	1.78961e+07	3.02644e+07	9.63211e+06	2.71671e+07	3.57623e+07	9.09358e+06	1.81735e+06	1.03184e+07	5.1831e+06	2.91663e+06	1.12793e+07	1.8167e+06	2.19431e+06	3.67506e+07	5.61533e+07	2.00168e+07	6.52957e+07	1.40383e+07	1.44466e+06	63.0978	3.86817
269	SOM	48.6641	10.905	631.672	4434.69	199204	136.842	3	40.3365	11.8	100000	100000	146.219	13.8556	2.23508e+07	3.2606	5.978	109.2	9440.37	5289.29	3303.65	4261.8	3.21922e+07	4.66794e+07	1.22323e+07	6.90761e+06	1.1498e+07	2.19019e+07	1.35823e+07	2.08187e+07	6.88021e+06	1.74014e+07	2.2331e+07	5.87839e+06	2.06404e+06	2.96081e+06	1.83832e+06	2.91663e+06	1.36774e+07	1.8167e+06	1.81282e+06	3.11266e+07	4.756e+07	1.69536e+07	5.53033e+07	1.189e+07	1.44466e+06	69.9262	7.51606
270	SOM	43.0471	10.9756	650.591	3736.83	266296	159.197	4	42.8698	11.8	100000	100000	180.249	13.3585	1.88336e+07	3.2606	5.358	104.6	12558.9	7036.57	3410.05	4261.8	2.71263e+07	4.55422e+07	1.19561e+07	6.73933e+06	1.11195e+07	2.04967e+07	1.41527e+07	2.20133e+07	7.2332e+06	2.32622e+07	2.82566e+07	6.73471e+06	2.10144e+06	3.64069e+06	2.14739e+06	2.91663e+06	1.4032e+07	1.8167e+06	1.62481e+06	3.20808e+07	4.9018e+07	1.74733e+07	5.69987e+07	1.22545e+07	1.44466e+06	58.9223	5.59131
271	SOM	47.054	10.4623	612.792	4197.25	183976	122.422	3	38.4673	11.8	100000	100000	135.007	13.7179	2.11542e+07	3.2606	5.44	105.8	6931.99	3883.88	3347.3	4261.8	3.04686e+07	4.63657e+07	1.21562e+07	6.86119e+06	1.13932e+07	2.1449e+07	1.31541e+07	1.99333e+07	6.61746e+06	1.60712e+07	2.14817e+07	5.64357e+06	2.07938e+06	2.41395e+06	1.58972e+06	2.91663e+06	1.38232e+07	1.8167e+06	1.64968e+06	3.01745e+07	4.61053e+07	1.6435e+07	5.36118e+07	1.15263e+07	1.44466e+06	66.1823	7.25014
272	SOM	44.2902	10.1342	627.199	3820.26	242310	145.862	3	40.8729	11.8	100000	100000	177.204	13.4051	1.92541e+07	3.2606	5.398	111.2	8594.48	4815.35	3665.73	4261.8	2.7732e+07	4.56494e+07	1.19822e+07	6.75519e+06	1.1155e+07	2.06548e+07	1.37041e+07	2.10722e+07	6.95525e+06	2.1167e+07	2.28513e+07	5.96586e+06	2.19132e+06	2.7764e+06	1.75448e+06	2.91663e+06	1.48754e+07	1.8167e+06	1.63694e+06	3.0901e+07	4.72154e+07	1.68307e+07	5.49026e+07	1.18039e+07	1.44466e+06	60.2379	5.66866
276	AUS	147.55	-41.7741	505.687	3743.41	325746	188.2	4	59.3319	6.1	100000	100000	138.207	13.2183	1.88668e+07	3.2606	2.419	110.3	42168.6	23626.4	2434.89	4261.8	2.71741e+07	4.5219e+07	1.18775e+07	6.6915e+06	1.10126e+07	2.03949e+07	1.76258e+07	2.9646e+07	9.45436e+06	2.84556e+07	3.01537e+07	8.36788e+06	1.75864e+06	1.0096e+07	5.08197e+06	2.91663e+06	1.06911e+07	1.8167e+06	733560	3.54111e+07	5.41066e+07	1.92872e+07	6.29157e+07	1.35266e+07	1.44466e+06	59.0261	4.16954
277	AUS	143.356	-37.9173	527.041	3647.03	365475	209.629	5	62.6442	6.1	100000	100000	272.512	13.1573	1.8381e+07	3.2606	2.474	106	40849	22887.1	2665.26	4261.8	2.64745e+07	4.50781e+07	1.18433e+07	6.67065e+06	1.0966e+07	2.02065e+07	1.82844e+07	3.11585e+07	9.88859e+06	3.1926e+07	3.58841e+07	9.28002e+06	1.83962e+06	9.80828e+06	4.95119e+06	2.91663e+06	1.15005e+07	1.8167e+06	750239	3.69429e+07	5.64471e+07	2.01215e+07	6.56374e+07	1.41118e+07	1.44466e+06	57.5064	3.86123
278	AUS	148.9	-37.1066	524.857	4096.68	325183	220.873	5	64.9676	6.1	100000	100000	205.512	13.2088	2.06473e+07	3.2606	4.048	107.7	27370.1	15335	2441.1	4261.8	2.97385e+07	4.51969e+07	1.18722e+07	6.68824e+06	1.10053e+07	2.09002e+07	1.87396e+07	3.22155e+07	1.0191e+07	2.84064e+07	3.65848e+07	9.54465e+06	1.76082e+06	6.86971e+06	3.61531e+06	2.91663e+06	1.07131e+07	1.8167e+06	1.22755e+06	3.67856e+07	5.62067e+07	2.00358e+07	6.53577e+07	1.40517e+07	1.44466e+06	64.5964	3.38604
279	AUS	140.668	-37.0497	533.257	3618.86	368659	204.355	5	63.7099	6.1	100000	100000	198.647	13.3045	1.8239e+07	3.2606	2.623	105.4	42463.8	23791.8	3093.55	4261.8	2.62699e+07	4.54178e+07	1.19259e+07	6.72092e+06	1.10783e+07	2.02826e+07	1.84939e+07	3.16437e+07	1.00275e+07	3.22042e+07	3.56411e+07	9.35673e+06	1.99018e+06	1.01603e+07	5.11122e+06	2.91663e+06	1.29708e+07	1.8167e+06	795423	3.7397e+07	5.7141e+07	2.03689e+07	6.64442e+07	1.42852e+07	1.44466e+06	57.0621	4.43327
280	AUS	152.525	-30.8317	467.571	3559.58	292822	165.464	4	53.5346	6.1	100000	100000	168.106	13.0742	1.79403e+07	3.2606	0.619	106.1	15780.6	8841.63	2188.34	4261.8	2.58397e+07	4.48856e+07	1.17964e+07	6.64217e+06	1.09025e+07	2.00133e+07	1.64435e+07	2.69814e+07	8.68497e+06	2.55794e+07	2.87398e+07	7.735e+06	1.67197e+06	4.34306e+06	2.46669e+06	2.91663e+06	9.80825e+06	1.8167e+06	187711	3.26569e+07	4.98984e+07	1.77871e+07	5.80224e+07	1.24746e+07	1.44466e+06	56.1275	3.6278
281	AUS	152.898	-28.3618	476.484	3802.69	278429	171.83	4	54.4719	6.1	100000	100000	222.979	13.3535	1.91656e+07	3.2606	2.205	107.1	14693.8	8232.73	2583.32	4261.8	2.76044e+07	4.55305e+07	1.19533e+07	6.73761e+06	1.11156e+07	2.05883e+07	1.66374e+07	2.74137e+07	8.81021e+06	2.43222e+07	2.90683e+07	7.84555e+06	1.81082e+06	4.10613e+06	2.35898e+06	2.91663e+06	1.12142e+07	1.8167e+06	668665	3.32994e+07	5.08799e+07	1.8137e+07	5.91637e+07	1.272e+07	1.44466e+06	59.9609	4.90312
282	AUS	149.378	-22.354	460.622	3577.24	277977	158.606	4	50.5973	6.1	100000	100000	175.933	13.1768	1.80293e+07	3.2606	1.029	104.6	12947.2	7254.12	2349.3	4261.8	2.59678e+07	4.51232e+07	1.18542e+07	6.67732e+06	1.09809e+07	2.01207e+07	1.58287e+07	2.56221e+07	8.29016e+06	2.42827e+07	2.82566e+07	7.43128e+06	1.72855e+06	3.72534e+06	2.18588e+06	2.91663e+06	1.03867e+07	1.8167e+06	312044	3.21562e+07	4.91333e+07	1.75144e+07	5.71327e+07	1.22833e+07	1.44466e+06	56.4059	4.57051
283	AUS	147.866	-20.4353	456.941	3634.33	260235	155.571	4	50.1195	6.1	100000	100000	188.555	13.0545	1.8317e+07	3.2606	0.738	104.1	15653.3	8770.3	2191.48	4261.8	2.63823e+07	4.48399e+07	1.17853e+07	6.6354e+06	1.08874e+07	2.01061e+07	1.57276e+07	2.54004e+07	8.22559e+06	2.27328e+07	2.8098e+07	7.37528e+06	1.67307e+06	4.31531e+06	2.45407e+06	2.91663e+06	9.81961e+06	1.8167e+06	223798	3.18908e+07	4.87278e+07	1.73698e+07	5.66612e+07	1.21819e+07	1.44466e+06	57.3061	3.74809
284	AUS	137.223	-16.6429	450.482	3727.3	234572	133.778	3	45.1615	6.1	100000	100000	159.802	13.6155	1.87856e+07	3.2606	3.432	108.6	22143.9	12406.9	3039.47	4261.8	2.70571e+07	4.61317e+07	1.20993e+07	6.82656e+06	1.13153e+07	2.0686e+07	1.46593e+07	2.30888e+07	7.54962e+06	2.0491e+07	2.21779e+07	6.30235e+06	1.97117e+06	5.73033e+06	3.09735e+06	2.91663e+06	1.27874e+07	1.8167e+06	1.04075e+06	3.14253e+07	4.80165e+07	1.71163e+07	5.58341e+07	1.20041e+07	1.44466e+06	58.772	6.46824
285	AUS	141.723	-16.4901	443.331	3611.48	239857	133.111	3	44.9132	6.1	100000	100000	194.373	13.353	1.82019e+07	3.2606	1.865	108.4	21317.6	11943.9	2708.88	4261.8	2.62164e+07	4.55296e+07	1.19531e+07	6.73746e+06	1.11153e+07	2.03104e+07	1.46048e+07	2.29726e+07	7.51547e+06	2.09527e+07	2.21272e+07	6.276e+06	1.85496e+06	5.55019e+06	3.01546e+06	2.91663e+06	1.16523e+07	1.8167e+06	565560	3.091e+07	4.72291e+07	1.68356e+07	5.49185e+07	1.18073e+07	1.44466e+06	56.9459	5.25412
287	AUS	145.955	-18.8877	458.496	3874.99	234780	152.207	4	48.6607	6.1	100000	100000	174.086	13.1507	1.953e+07	3.2606	2.047	103.3	19066.7	10682.8	2359.07	4261.8	2.81293e+07	4.50627e+07	1.18395e+07	6.66838e+06	1.0961e+07	2.05322e+07	1.5417e+07	2.47223e+07	8.02786e+06	2.05092e+07	2.78468e+07	7.22317e+06	1.73199e+06	5.05947e+06	2.79237e+06	2.91663e+06	1.04215e+07	1.8167e+06	620751	3.20029e+07	4.88991e+07	1.74309e+07	5.68604e+07	1.22248e+07	1.44466e+06	61.1009	4.4383
288	AUS	152.447	-25.9642	467.246	3583.33	288134	165.294	4	54.0061	6.1	100000	100000	140.952	13.1486	1.806e+07	3.2606	0.885	106	12763.5	7151.16	2226.94	4261.8	2.6012e+07	4.5058e+07	1.18384e+07	6.66768e+06	1.09594e+07	2.01071e+07	1.65412e+07	2.7199e+07	8.74802e+06	2.51699e+07	2.87073e+07	7.77493e+06	1.68554e+06	3.68528e+06	2.16766e+06	2.91663e+06	9.9477e+06	1.8167e+06	268376	3.26336e+07	4.98627e+07	1.77744e+07	5.79809e+07	1.24657e+07	1.44466e+06	56.502	4.01252
289	AUS	146.138	-37.9468	519.994	3711.51	347272	205.965	5	61.5086	6.1	100000	100000	226.109	13.1725	1.8706e+07	3.2606	2.5	105.6	37047.9	20757.4	2504.36	4261.8	2.69425e+07	4.51131e+07	1.18518e+07	6.67584e+06	1.09776e+07	2.03122e+07	1.80599e+07	3.06408e+07	9.74014e+06	3.03359e+07	3.57219e+07	9.16469e+06	1.78306e+06	8.97959e+06	4.57447e+06	2.91663e+06	1.09367e+07	1.8167e+06	758123	3.64429e+07	5.56831e+07	1.98492e+07	6.47489e+07	1.39208e+07	1.44466e+06	58.5231	3.91419
290	AUS	143.135	-14.4465	446.888	3634.92	252672	144.995	3	47.0892	6.1	100000	100000	176.78	13.1406	1.832e+07	3.2606	1.304	111.1	23544.5	13191.6	2305.56	4261.8	2.63866e+07	4.50394e+07	1.18339e+07	6.66492e+06	1.09532e+07	2.01756e+07	1.50789e+07	2.399e+07	7.81379e+06	2.20722e+07	2.28249e+07	6.52573e+06	1.71318e+06	6.03568e+06	3.23616e+06	2.91663e+06	1.02303e+07	1.8167e+06	395437	3.11663e+07	4.76207e+07	1.69752e+07	5.53739e+07	1.19052e+07	1.44466e+06	57.3154	4.18329
291	AUS	139.732	-17.9077	441.349	3589.6	253378	140.465	3	44.9207	6.1	100000	100000	191.064	13.2712	1.80916e+07	3.2606	1.751	110.1	17751.8	9946.04	2439.94	4261.8	2.60576e+07	4.53411e+07	1.19072e+07	6.70957e+06	1.10529e+07	2.02137e+07	1.46064e+07	2.2976e+07	7.5165e+06	2.21339e+07	2.25632e+07	6.31009e+06	1.76041e+06	4.7728e+06	2.66205e+06	2.91663e+06	1.0709e+07	1.8167e+06	530989	3.07672e+07	4.70109e+07	1.67578e+07	5.46648e+07	1.17527e+07	1.44466e+06	56.6009	5.05331
292	AUS	150.128	-35.0779	485.641	3915.12	285296	181.759	4	54.4913	6.1	100000	100000	220.57	13.3302	1.97322e+07	3.2606	2.362	108.9	22626.6	12677.3	2714.27	4261.8	2.84205e+07	4.54771e+07	1.19403e+07	6.72969e+06	1.10979e+07	2.07331e+07	1.66414e+07	2.74227e+07	8.81281e+06	2.4922e+07	2.96724e+07	7.89412e+06	1.85685e+06	5.83556e+06	3.14518e+06	2.91663e+06	1.1671e+07	1.8167e+06	716275	3.39593e+07	5.18883e+07	1.84965e+07	6.03363e+07	1.29721e+07	1.44466e+06	61.7336	4.27618
294	AUS	151.299	-32.9791	485.034	3679.93	305180	180.626	4	58.4988	6.1	100000	100000	179.396	13.1586	1.85468e+07	3.2606	1.532	108.7	20016	11214.7	2305.15	4261.8	2.67133e+07	4.50809e+07	1.1844e+07	6.67107e+06	1.09669e+07	2.02552e+07	1.74583e+07	2.92645e+07	9.34455e+06	2.6659e+07	2.96044e+07	8.25076e+06	1.71303e+06	5.26644e+06	2.88646e+06	2.91663e+06	1.02288e+07	1.8167e+06	464578	3.39191e+07	5.18269e+07	1.84746e+07	6.02649e+07	1.29567e+07	1.44466e+06	58.0251	3.89949
295	AUS	138.78	-34.9007	503.474	3694.54	294764	162.437	4	53.8535	6.1	100000	100000	171.211	13.6292	1.86205e+07	3.2606	4.64	105.5	43879.3	24584.9	3838.2	4261.8	2.68194e+07	4.6163e+07	1.2107e+07	6.8312e+06	1.13257e+07	2.06492e+07	1.65096e+07	2.71285e+07	8.72762e+06	2.57491e+07	2.85452e+07	7.74817e+06	2.25195e+06	1.04689e+07	5.25152e+06	2.91663e+06	1.54379e+07	1.8167e+06	1.40708e+06	3.52445e+07	5.38521e+07	1.91965e+07	6.26198e+07	1.3463e+07	1.44466e+06	58.2556	6.04377
296	AUS	150.935	-24.0407	463.06	3589.64	266626	153.107	4	52.6568	6.1	100000	100000	155.61	13.2072	1.80918e+07	3.2606	1.13	103.6	12655.3	7090.55	2523.51	4261.8	2.60578e+07	4.51933e+07	1.18713e+07	6.6877e+06	1.10041e+07	2.01628e+07	1.62609e+07	2.65758e+07	8.56735e+06	2.32911e+07	2.79406e+07	7.59097e+06	1.78979e+06	3.6617e+06	2.15694e+06	2.91663e+06	1.10042e+07	1.8167e+06	342672	3.23319e+07	4.94017e+07	1.76101e+07	5.74449e+07	1.23504e+07	1.44466e+06	56.6014	4.72781
297	AUS	137.359	-32.7729	481.533	3771.39	264429	152.285	4	48.7914	6.1	100000	100000	199.052	13.7563	1.90078e+07	3.2606	4.017	103.3	28281.3	15845.6	3659.13	4261.8	2.73772e+07	4.64532e+07	1.21774e+07	6.87415e+06	1.14224e+07	2.08609e+07	1.54449e+07	2.47831e+07	8.04561e+06	2.30992e+07	2.78468e+07	7.23494e+06	2.189e+06	7.06836e+06	3.70562e+06	2.91663e+06	1.48538e+07	1.8167e+06	1.21815e+06	3.36633e+07	5.1436e+07	1.83352e+07	5.98103e+07	1.2859e+07	1.44466e+06	59.4673	6.42429
298	AUS	117.207	-34.424	481.345	3648.52	291558	169.948	4	53.7404	6.1	100000	100000	188.411	13.1319	1.83885e+07	3.2606	1.043	106.8	34455.9	19305.1	2290.51	4261.8	2.64853e+07	4.50193e+07	1.1829e+07	6.66195e+06	1.09466e+07	2.01884e+07	1.64861e+07	2.70763e+07	8.7125e+06	2.54691e+07	2.89692e+07	7.77175e+06	1.70789e+06	8.4145e+06	4.31758e+06	2.91663e+06	1.01763e+07	1.8167e+06	316289	3.36497e+07	5.14153e+07	1.83278e+07	5.97862e+07	1.28538e+07	1.44466e+06	57.5298	3.76553
299	AUS	116.061	-32.5457	460.806	3744.28	233002	137.367	3	47.7251	6.1	100000	100000	199.766	13.3735	1.88712e+07	3.2606	3.31	109.5	36789.8	20612.7	2988.82	4261.8	2.71804e+07	4.55766e+07	1.19645e+07	6.74443e+06	1.11309e+07	2.05194e+07	1.52161e+07	2.42866e+07	7.90054e+06	2.03539e+07	2.2408e+07	6.55159e+06	1.95337e+06	8.92331e+06	4.54888e+06	2.91663e+06	1.26151e+07	1.8167e+06	1.00376e+06	3.21694e+07	4.91533e+07	1.75215e+07	5.7156e+07	1.22883e+07	1.44466e+06	59.0398	4.85214
300	AUS	115.359	-29.3245	469.595	3889.84	225792	131.489	3	45.6864	6.1	100000	100000	223.597	14.0534	1.96048e+07	3.2606	6.936	108.1	31935.3	17892.8	4050.42	4261.8	2.8237e+07	4.7128e+07	1.23411e+07	6.974e+06	1.16482e+07	2.12657e+07	1.47741e+07	2.33345e+07	7.62173e+06	1.9724e+07	2.20514e+07	6.3399e+06	2.32655e+06	7.86498e+06	4.06776e+06	2.91663e+06	1.61234e+07	1.8167e+06	2.10334e+06	3.28097e+07	5.01318e+07	1.78703e+07	5.82938e+07	1.25329e+07	1.44466e+06	61.335	7.50531
301	AUS	114.451	-26.3381	442.667	3688.87	215794	123.389	3	44.2023	6.1	100000	100000	199.189	13.5307	1.85919e+07	3.2606	2.819	106	21321.6	11946.2	3028.9	4261.8	2.67782e+07	4.59377e+07	1.20522e+07	6.79785e+06	1.12508e+07	2.05633e+07	1.44483e+07	2.26393e+07	7.41751e+06	1.88507e+07	2.15305e+07	6.16471e+06	1.96745e+06	5.55106e+06	3.01585e+06	2.91663e+06	1.27515e+07	1.8167e+06	854860	3.08621e+07	4.71559e+07	1.68095e+07	5.48334e+07	1.1789e+07	1.44466e+06	58.1661	6.3236
302	AUS	114.497	-23.1308	465.484	4047.53	207852	119.476	3	42.3631	6.1	100000	100000	201.785	14.7949	2.03996e+07	3.2606	7.086	105.1	22348	12521.2	4393.29	4261.8	2.93818e+07	4.87925e+07	1.27442e+07	7.22032e+06	1.221e+07	2.20698e+07	1.40395e+07	2.17748e+07	7.16287e+06	1.81569e+07	2.13123e+07	5.98121e+06	2.44708e+06	5.77482e+06	3.11757e+06	2.91663e+06	1.72166e+07	1.8167e+06	2.14882e+06	3.25085e+07	4.96715e+07	1.77062e+07	5.77586e+07	1.24179e+07	1.44466e+06	63.8215	10.6018
303	AUS	117.306	-21.2001	438.1	3791.35	201487	116.622	3	41.2429	6.1	100000	100000	150.781	13.872	1.91084e+07	3.2606	3.845	104	14488.4	8117.61	3367.22	4261.8	2.75221e+07	4.67166e+07	1.22413e+07	6.91312e+06	1.15104e+07	2.09807e+07	1.37877e+07	2.12468e+07	7.00691e+06	1.76009e+07	2.10498e+07	5.85875e+06	2.08638e+06	4.06134e+06	2.33862e+06	2.91663e+06	1.38895e+07	1.8167e+06	1.16599e+06	3.0533e+07	4.6653e+07	1.66303e+07	5.42487e+07	1.16633e+07	1.44466e+06	59.782	7.83283
304	AUS	119.886	-33.6244	470.021	3640.07	268022	154.994	4	51.8679	6.1	100000	100000	158.459	13.2084	1.83459e+07	3.2606	0.963	104	26069	14606.1	2460.53	4261.8	2.64239e+07	4.51961e+07	1.1872e+07	6.68812e+06	1.1005e+07	2.0237e+07	1.6096e+07	2.62109e+07	8.46138e+06	2.3413e+07	2.80664e+07	7.53026e+06	1.76766e+06	6.58606e+06	3.48636e+06	2.91663e+06	1.07819e+07	1.8167e+06	292029	3.28336e+07	5.01683e+07	1.78833e+07	5.83362e+07	1.25421e+07	1.44466e+06	57.3966	4.32862
305	AUS	135.266	-33.2321	484.698	3717.53	267254	152.273	4	51.1733	6.1	100000	100000	179.102	13.5979	1.87363e+07	3.2606	3.3	103.4	32915.9	18442.3	3476.68	4261.8	2.69862e+07	4.60915e+07	1.20896e+07	6.82061e+06	1.13019e+07	2.0658e+07	1.59501e+07	2.58892e+07	8.36786e+06	2.3346e+07	2.7878e+07	7.45213e+06	2.12486e+06	8.07877e+06	4.16495e+06	2.91663e+06	1.42529e+07	1.8167e+06	1.00072e+06	3.38914e+07	5.17845e+07	1.84595e+07	6.02156e+07	1.29461e+07	1.44466e+06	58.618	5.9213
306	AUS	122.952	-33.1882	463.807	3668.22	257859	151.349	4	50.5943	6.1	100000	100000	206.812	13.2468	1.84878e+07	3.2606	1.076	103.2	17896.5	10027.1	2694.26	4261.8	2.66283e+07	4.52848e+07	1.18936e+07	6.70125e+06	1.10343e+07	2.03084e+07	1.5828e+07	2.56207e+07	8.28974e+06	2.25253e+07	2.78156e+07	7.39478e+06	1.84982e+06	4.80434e+06	2.67639e+06	2.91663e+06	1.16015e+07	1.8167e+06	326296	3.23857e+07	4.94839e+07	1.76394e+07	5.75404e+07	1.2371e+07	1.44466e+06	57.8405	4.52873
307	AUS	125.965	-31.9214	477.493	3738.09	263834	151.692	4	51.0715	6.1	100000	100000	231.533	13.6461	1.884e+07	3.2606	3.079	103.3	20016.4	11214.9	3498.86	4261.8	2.71355e+07	4.62016e+07	1.21163e+07	6.83691e+06	1.13386e+07	2.07258e+07	1.59287e+07	2.5842e+07	8.35413e+06	2.30472e+07	2.78468e+07	7.44036e+06	2.13266e+06	5.26651e+06	2.88649e+06	2.91663e+06	1.43263e+07	1.8167e+06	933705	3.33721e+07	5.09911e+07	1.81766e+07	5.9293e+07	1.27478e+07	1.44466e+06	58.9423	6.10827
308	AUS	132.545	-31.4185	465.4	3712.61	259157	144.263	3	49.1955	6.1	100000	100000	297.406	13.6448	1.87116e+07	3.2606	3.565	111	24032.7	13465.1	3400.75	4261.8	2.69505e+07	4.61988e+07	1.21157e+07	6.8365e+06	1.13376e+07	2.06878e+07	1.55312e+07	2.49711e+07	8.10046e+06	2.26387e+07	2.27986e+07	6.71412e+06	2.09817e+06	6.14211e+06	3.28454e+06	2.91663e+06	1.40011e+07	1.8167e+06	1.08108e+06	3.25005e+07	4.96593e+07	1.77019e+07	5.77444e+07	1.24148e+07	1.44466e+06	58.5405	6.05847
309	AUS	129.238	-31.2165	476.162	3699.63	263209	152.419	4	49.5138	6.1	100000	100000	201.982	13.4733	1.86461e+07	3.2606	3.428	103.4	23779.1	13323	3642.02	4261.8	2.68563e+07	4.58059e+07	1.20202e+07	6.77836e+06	1.1207e+07	2.05336e+07	1.5599e+07	2.51191e+07	8.14361e+06	2.29926e+07	2.7878e+07	7.30262e+06	2.18299e+06	6.08682e+06	3.25941e+06	2.91663e+06	1.47977e+07	1.8167e+06	1.03954e+06	3.32761e+07	5.08444e+07	1.81243e+07	5.91224e+07	1.27111e+07	1.44466e+06	58.3357	5.55597
310	AUS	120.684	-20.0794	449.939	3872.72	213933	122.699	3	42.6227	6.1	100000	100000	209.454	14.1887	1.95185e+07	3.2606	4.8	105.9	15279.7	8560.95	3677.79	4261.8	2.81128e+07	4.74339e+07	1.24153e+07	7.01926e+06	1.17509e+07	2.13464e+07	1.40976e+07	2.18971e+07	7.19892e+06	1.86881e+07	2.15061e+07	6.02028e+06	2.19556e+06	4.23385e+06	2.41704e+06	2.91663e+06	1.49149e+07	1.8167e+06	1.4556e+06	3.13862e+07	4.79567e+07	1.7095e+07	5.57646e+07	1.19892e+07	1.44466e+06	61.065	8.5574
311	AUS	123.48	-17.5042	461.668	3784.16	244772	135.949	3	45.9154	6.1	100000	100000	155.32	13.9985	1.90722e+07	3.2606	5.332	109.1	21722.7	12170.9	3570.75	4261.8	2.74699e+07	4.70037e+07	1.2311e+07	6.9556e+06	1.16065e+07	2.10693e+07	1.48241e+07	2.34417e+07	7.65315e+06	2.13821e+07	2.23054e+07	6.38026e+06	2.15794e+06	5.6385e+06	3.0556e+06	2.91663e+06	1.45635e+07	1.8167e+06	1.61693e+06	3.22401e+07	4.92614e+07	1.756e+07	5.72817e+07	1.23153e+07	1.44466e+06	59.6687	7.70471
312	AUS	129.198	-15.1802	487.326	3808.51	275446	154.064	4	48.1044	6.1	100000	100000	171.412	14.0929	1.91949e+07	3.2606	8.172	103.7	26883.1	15062.2	3735.12	4261.8	2.76467e+07	4.72175e+07	1.23628e+07	6.98724e+06	1.16782e+07	2.11785e+07	1.52977e+07	2.44633e+07	7.95221e+06	2.40616e+07	2.7972e+07	7.18336e+06	2.21571e+06	6.76353e+06	3.56704e+06	2.91663e+06	1.51023e+07	1.8167e+06	2.47815e+06	3.41038e+07	5.21091e+07	1.85751e+07	6.0593e+07	1.30273e+07	1.44466e+06	60.0527	8.0679
313	AUS	135.266	-15.0612	454.026	3722.76	243186	134.619	3	44.8462	6.1	100000	100000	157.696	13.7464	1.87627e+07	3.2606	3.979	108.8	21636.2	12122.4	3284.28	4261.8	2.70242e+07	4.64306e+07	1.21719e+07	6.8708e+06	1.14149e+07	2.07825e+07	1.45901e+07	2.29411e+07	7.50624e+06	2.12435e+07	2.22288e+07	6.27781e+06	2.05723e+06	5.61964e+06	3.04703e+06	2.91663e+06	1.36126e+07	1.8167e+06	1.20663e+06	3.16808e+07	4.84068e+07	1.72554e+07	5.62879e+07	1.21017e+07	1.44466e+06	58.7005	6.9771
315	AUS	130.941	-13.2784	489.461	3695.82	300582	170.21	4	50.7194	6.1	100000	100000	163.483	13.5041	1.86269e+07	3.2606	3.878	106.8	34648.5	19413	3187.43	4261.8	2.68286e+07	4.58766e+07	1.20374e+07	6.78882e+06	1.12305e+07	2.05524e+07	1.58544e+07	2.56787e+07	8.30664e+06	2.62573e+07	2.89692e+07	7.49919e+06	2.02318e+06	8.45649e+06	4.33666e+06	2.91663e+06	1.32877e+07	1.8167e+06	1.176e+06	3.42347e+07	5.23091e+07	1.86464e+07	6.08256e+07	1.30773e+07	1.44466e+06	58.2757	5.56355
320	EGY	34.3221	29.5094	664.698	4362.6	188711	123.896	3	42.0933	11.8	100000	100000	134.218	14.7481	2.19875e+07	3.2606	10.65	106.2	24401.4	13671.7	4282.46	4261.8	3.16689e+07	4.86883e+07	1.2719e+07	7.20489e+06	1.21746e+07	2.24911e+07	1.39791e+07	2.16478e+07	7.12536e+06	1.64848e+07	2.15793e+07	5.9784e+06	2.40812e+06	6.2225e+06	3.32109e+06	2.91663e+06	1.68651e+07	1.8167e+06	3.2296e+06	3.27922e+07	5.0105e+07	1.78608e+07	5.82627e+07	1.25263e+07	1.44466e+06	68.7895	9.79527
321	EGY	34.0554	30.6049	674.15	4051.04	232219	140.482	3	45.2575	11.8	100000	100000	145.805	14.4093	2.04173e+07	3.2606	5.805	110.1	32183.9	18032.2	4077.22	4261.8	2.94073e+07	4.79304e+07	1.25356e+07	7.09274e+06	1.19181e+07	2.17768e+07	1.46803e+07	2.31338e+07	7.56282e+06	2.02855e+07	2.25632e+07	6.34052e+06	2.33597e+06	7.91918e+06	4.0924e+06	2.91663e+06	1.62095e+07	1.8167e+06	1.76036e+06	3.32687e+07	5.08331e+07	1.81203e+07	5.91093e+07	1.27083e+07	1.44466e+06	63.8769	8.95222
322	EGY	32.9817	27.2477	661.019	4274.2	205144	131.769	3	43.22	11.8	100000	100000	184.526	14.7029	2.1542e+07	3.2606	8.682	108	16666.7	9338.12	4174.18	4261.8	3.10272e+07	4.85874e+07	1.26946e+07	7.18995e+06	1.21403e+07	2.23279e+07	1.42307e+07	2.21779e+07	7.28172e+06	1.79204e+07	2.20262e+07	6.11529e+06	2.37006e+06	4.53625e+06	2.55451e+06	2.91663e+06	1.652e+07	1.8167e+06	2.63281e+06	3.26077e+07	4.98231e+07	1.77603e+07	5.79348e+07	1.24558e+07	1.44466e+06	67.3956	9.80601
323	EGY	33.7244	28.5368	684.653	4423.05	208282	134.876	3	43.6113	11.8	100000	100000	140.18	15.0351	2.22922e+07	6.5212	13.539	108.8	21122.1	11834.4	4458.74	4261.8	3.21078e+07	4.93258e+07	1.28731e+07	7.29922e+06	1.23914e+07	2.27995e+07	1.43175e+07	2.23618e+07	7.33587e+06	1.81945e+07	2.22288e+07	6.1663e+06	2.47009e+06	5.50757e+06	2.99608e+06	2.91663e+06	1.74234e+07	3.63339e+06	4.10569e+06	3.37985e+07	5.16426e+07	1.84089e+07	6.00506e+07	1.29106e+07	1.44466e+06	69.7427	10.9113
324	EGY	29.2263	30.6774	671.093	3645.41	285656	166.109	4	47.2789	11.8	100000	100000	178.929	13.3112	1.83729e+07	3.2606	2.232	106	32245.3	18066.6	2784.56	4261.8	2.64627e+07	4.54333e+07	1.19297e+07	6.72322e+06	1.10835e+07	2.03265e+07	1.51199e+07	2.40785e+07	7.83969e+06	2.49535e+07	2.87073e+07	7.16819e+06	1.88156e+06	7.93257e+06	4.09849e+06	2.91663e+06	1.19144e+07	1.8167e+06	676852	3.31146e+07	5.05977e+07	1.80364e+07	5.88355e+07	1.26494e+07	1.44466e+06	57.4808	5.47959
325	EGY	34.6882	24.1233	702.683	4726.51	206566	130.357	3	42.0161	11.8	100000	100000	192.533	16.3954	2.38216e+07	6.5212	10.504	107.7	13936.5	7808.39	5465.69	4261.8	3.43106e+07	5.22955e+07	1.35892e+07	7.73868e+06	1.34146e+07	2.42697e+07	1.39617e+07	2.16114e+07	7.11463e+06	1.80446e+07	2.19509e+07	6.00076e+06	2.82407e+06	3.94102e+06	2.28392e+06	2.91663e+06	2.05365e+07	3.63339e+06	3.18533e+06	3.47078e+07	5.3032e+07	1.89041e+07	6.16662e+07	1.3258e+07	1.44466e+06	74.5277	13.8635
326	EGY	26.2514	31.0119	669.871	3667.8	284152	168.656	4	48.6432	11.8	100000	100000	176.014	13.2455	1.84857e+07	3.2606	1.768	106.5	30151.3	16893.3	2564.05	4261.8	2.66252e+07	4.52816e+07	1.18928e+07	6.70077e+06	1.10333e+07	2.03067e+07	1.54132e+07	2.47142e+07	8.02548e+06	2.48221e+07	2.88706e+07	7.30413e+06	1.80404e+06	7.47605e+06	3.89095e+06	2.91663e+06	1.11467e+07	1.8167e+06	536145	3.3053e+07	5.05035e+07	1.80028e+07	5.87261e+07	1.26259e+07	1.44466e+06	57.8339	5.04643
327	EGY	32.3005	30.1204	690.306	3801.2	289115	171.337	4	49.8283	11.8	100000	100000	184.24	13.7603	1.91581e+07	3.2606	3.575	107	27602.2	15465.1	3387.38	4261.8	2.75936e+07	4.64622e+07	1.21796e+07	6.87547e+06	1.14254e+07	2.09073e+07	1.56658e+07	2.52652e+07	8.1862e+06	2.52556e+07	2.90352e+07	7.42397e+06	2.09347e+06	6.92031e+06	3.63831e+06	2.91663e+06	1.39566e+07	1.8167e+06	1.08412e+06	3.40836e+07	5.20782e+07	1.85641e+07	6.05571e+07	1.30195e+07	1.44466e+06	59.9374	7.24208
328	COD	12.7621	-5.55864	843.444	3530.8	559989	305.764	7	79.2433	11.8	100000	100000	190.25	12.8789	1.77952e+07	3.2606	2.629	106.9	21082.2	11812.1	1787.07	4261.8	2.56307e+07	4.4432e+07	1.1686e+07	6.57505e+06	1.07533e+07	1.98154e+07	2.14297e+07	4.0961e+07	1.24781e+07	4.89179e+07	5.07539e+07	1.22696e+07	1.53091e+06	5.49888e+06	2.99213e+06	2.91663e+06	8.32856e+06	1.8167e+06	797242	4.18062e+07	6.38779e+07	2.27704e+07	7.4278e+07	1.59695e+07	1.44466e+06	55.6737	2.60492
329	OMN	53.7742	17.3426	516.398	4250.39	252491	160.196	4	42.4605	6.8	100000	100000	179.844	14.7834	2.1422e+07	6.5212	7.67	104.7	22393.3	12546.6	4476.33	4261.8	3.08544e+07	4.87669e+07	1.2738e+07	7.21651e+06	1.22012e+07	2.23554e+07	1.40613e+07	2.18207e+07	7.1764e+06	2.20564e+07	2.82884e+07	6.70037e+06	2.47628e+06	5.78471e+06	3.12207e+06	2.91663e+06	1.74788e+07	3.63339e+06	2.32592e+06	3.44986e+07	5.27123e+07	1.87902e+07	6.12945e+07	1.31781e+07	1.44466e+06	67.0202	10.6861
330	OMN	57.4179	20.1373	485.765	3587.1	312207	180.709	4	46.3928	6.8	100000	100000	255.112	13.1603	1.8079e+07	3.2606	1.127	108.5	18567.9	10403.3	2219.13	4261.8	2.60394e+07	4.50849e+07	1.18449e+07	6.67167e+06	1.09683e+07	2.01218e+07	1.4928e+07	2.36648e+07	7.71856e+06	2.72729e+07	2.95367e+07	7.15255e+06	1.68279e+06	4.95072e+06	2.74293e+06	2.91663e+06	9.91951e+06	1.8167e+06	341762	3.23932e+07	4.94954e+07	1.76434e+07	5.75538e+07	1.23738e+07	1.44466e+06	56.5613	4.84432
331	OMN	55.6252	18.3341	515.492	4097.43	274736	165.268	4	43.7101	6.8	100000	100000	194.71	14.7247	2.0651e+07	6.5212	8.564	105.7	13093.7	7336.22	4576.15	4261.8	2.9744e+07	4.8636e+07	1.27063e+07	7.19715e+06	1.21568e+07	2.2088e+07	1.43394e+07	2.24082e+07	7.34953e+06	2.39996e+07	2.86099e+07	6.83863e+06	2.51137e+06	3.75729e+06	2.2004e+06	2.91663e+06	1.77929e+07	3.63339e+06	2.59703e+06	3.44363e+07	5.26171e+07	1.87562e+07	6.11838e+07	1.31543e+07	1.44466e+06	64.6082	10.6685
332	OMN	58.7808	22.1971	508.249	3934.68	275169	169.438	4	45.1471	6.8	100000	100000	339.3	13.9846	1.98308e+07	6.5212	7.74	106.5	15446.3	8654.3	4236.89	4261.8	2.85626e+07	4.69722e+07	1.23033e+07	6.95094e+06	1.1596e+07	2.1277e+07	1.46561e+07	2.30821e+07	7.54765e+06	2.40374e+07	2.88706e+07	6.98875e+06	2.3921e+06	4.27017e+06	2.43355e+06	2.91663e+06	1.67201e+07	3.63339e+06	2.34715e+06	3.39385e+07	5.18564e+07	1.84851e+07	6.02992e+07	1.29641e+07	1.44466e+06	62.0421	8.39694
333	OMN	57.1719	23.5757	513.579	4146.68	251686	158.885	4	45.8064	6.8	100000	100000	135.71	14.5497	2.08993e+07	6.5212	8.931	104.6	11988.9	6717.22	4592.79	4261.8	3.01015e+07	4.82452e+07	1.26118e+07	7.13932e+06	1.20245e+07	2.20244e+07	1.48003e+07	2.33906e+07	7.63819e+06	2.1986e+07	2.82566e+07	6.99941e+06	2.51722e+06	3.51643e+06	2.0909e+06	2.91663e+06	1.78451e+07	3.63339e+06	2.70832e+06	3.43048e+07	5.24162e+07	1.86846e+07	6.09501e+07	1.3104e+07	1.44466e+06	65.3849	10.179
334	OMN	56.1068	24.4315	531.612	4463.46	256555	171.159	4	49.0762	6.8	100000	100000	199.406	14.937	2.24958e+07	6.5212	8.977	106.8	15012.8	8411.45	4616.75	4261.8	3.24011e+07	4.91083e+07	1.28205e+07	7.26703e+06	1.23173e+07	2.27828e+07	1.55057e+07	2.49156e+07	8.08427e+06	2.24113e+07	2.89692e+07	7.35094e+06	2.52564e+06	4.17567e+06	2.3906e+06	2.91663e+06	1.79202e+07	3.63339e+06	2.72227e+06	3.55444e+07	5.43103e+07	1.93598e+07	6.31526e+07	1.35776e+07	1.44466e+06	70.3799	10.9049
336	KAZ	51.6354	44.0386	576.523	3694.19	493061	259.961	6	66.3388	5.8	100000	100000	157.127	13.5942	1.86187e+07	6.5212	4.594	106.7	52559.8	29448.5	3597.87	4261.8	2.68168e+07	4.6083e+07	1.20875e+07	6.81936e+06	1.12991e+07	2.06212e+07	1.90058e+07	3.28378e+07	1.03687e+07	4.30714e+07	4.34045e+07	1.03662e+07	2.16747e+06	1.23614e+07	6.11184e+06	2.91663e+06	1.46527e+07	3.63339e+06	1.39313e+06	4.13538e+07	6.31868e+07	2.2524e+07	7.34743e+07	1.57967e+07	1.44466e+06	58.25	5.67198
337	KAZ	52.8063	43.6038	594.106	4014.98	472043	266.022	6	66.5844	5.8	100000	100000	395.072	14.3555	2.02355e+07	6.5212	8.532	107.4	55089.9	30866	4463.42	4261.8	2.91454e+07	4.78096e+07	1.25063e+07	7.07486e+06	1.18774e+07	2.16827e+07	1.90533e+07	3.29491e+07	1.04005e+07	4.12354e+07	4.37518e+07	1.04152e+07	2.47174e+06	1.2913e+07	6.36258e+06	2.91663e+06	1.74382e+07	3.63339e+06	2.58732e+06	4.26485e+07	6.5165e+07	2.32291e+07	7.57746e+07	1.62912e+07	1.44466e+06	63.3082	7.45493
338	KAZ	53.0835	45.0056	599.096	3757.47	541137	279.514	6	66.9413	5.8	100000	100000	538.508	13.8658	1.89377e+07	6.5212	5.949	108.5	57556.4	32247.9	3928.22	4261.8	2.72762e+07	4.67024e+07	1.22379e+07	6.91102e+06	1.15057e+07	2.09266e+07	1.91222e+07	3.50959e+07	1.08436e+07	4.7271e+07	4.43051e+07	1.04898e+07	2.2836e+06	1.34507e+07	6.60703e+06	2.91663e+06	1.57296e+07	3.63339e+06	1.80403e+06	4.30148e+07	6.57247e+07	2.34287e+07	7.64254e+07	1.64312e+07	1.44466e+06	59.2478	6.24647
339	KAZ	53.3778	42.6963	589.353	3929.96	480339	260.396	6	63.7129	5.8	100000	100000	203.734	14.3441	1.9807e+07	6.5212	8.3	106.7	54508.3	30540.1	4586.96	4261.8	2.85283e+07	4.77839e+07	1.25001e+07	7.07106e+06	1.18687e+07	2.15504e+07	1.84945e+07	3.16451e+07	1.00279e+07	4.196e+07	4.34045e+07	1.01293e+07	2.51517e+06	1.27862e+07	6.30494e+06	2.91663e+06	1.78268e+07	3.63339e+06	2.51697e+06	4.22983e+07	6.46299e+07	2.30384e+07	7.51524e+07	1.61575e+07	1.44466e+06	61.9676	7.48387
340	KAZ	55.1609	41.7431	564.212	4004.61	423775	238.425	5	61.1877	5.8	100000	100000	213.626	14.365	2.01832e+07	6.5212	7.637	110	50949.7	28546.3	4475.21	4261.8	2.90702e+07	4.78308e+07	1.25114e+07	7.078e+06	1.18845e+07	2.1675e+07	1.79962e+07	3.04943e+07	9.6981e+06	3.70188e+07	3.75621e+07	9.27768e+06	2.47588e+06	1.20104e+07	5.95226e+06	2.91663e+06	1.74753e+07	3.63339e+06	2.31591e+06	4.0448e+07	6.18028e+07	2.20306e+07	7.1865e+07	1.54507e+07	1.44466e+06	63.1446	7.65097
342	SYR	36.6076	35.5426	520.189	3951.61	261945	163.079	4	48.8364	6.8	100000	100000	182.992	13.7977	1.99161e+07	3.2606	6.28	105.4	45882.6	25707.3	3693.13	4261.8	2.86855e+07	4.65476e+07	1.22003e+07	6.88811e+06	1.14539e+07	2.11551e+07	1.54545e+07	2.48041e+07	8.05172e+06	2.28822e+07	2.85129e+07	7.29318e+06	2.20095e+06	1.09057e+07	5.45006e+06	2.91663e+06	1.49651e+07	1.8167e+06	1.90441e+06	3.47669e+07	5.31222e+07	1.89363e+07	6.17711e+07	1.32806e+07	1.44466e+06	62.309	6.84491
344	ARE	52.9462	23.6412	506.339	3841.07	289043	169.573	4	46.2554	6.8	100000	100000	261.171	14.0208	1.9359e+07	3.2606	8.165	106.6	13829.9	7748.66	4110.05	4261.8	2.78831e+07	4.70543e+07	1.23232e+07	6.96309e+06	1.16235e+07	2.11694e+07	1.48981e+07	2.36006e+07	7.69974e+06	2.52493e+07	2.89034e+07	7.0913e+06	2.34752e+06	3.91778e+06	2.27336e+06	2.91663e+06	1.63148e+07	1.8167e+06	2.47603e+06	3.38071e+07	5.16557e+07	1.84135e+07	6.00658e+07	1.29139e+07	1.44466e+06	60.5661	8.62875
345	ARE	55.1223	24.4645	514.047	3891.44	288516	169.425	4	46.9872	6.8	100000	100000	170.712	14.1953	1.96128e+07	6.5212	5.784	106.6	16805.8	9416	4184.11	4261.8	2.82486e+07	4.74488e+07	1.24189e+07	7.02146e+06	1.17559e+07	2.13787e+07	1.50569e+07	2.39424e+07	7.79985e+06	2.52034e+07	2.89034e+07	7.15732e+06	2.37355e+06	4.56655e+06	2.56829e+06	2.91663e+06	1.65517e+07	3.63339e+06	1.75399e+06	3.4337e+07	5.24654e+07	1.87022e+07	6.10073e+07	1.31163e+07	1.44466e+06	61.3602	9.20288
346	ARE	56.0183	25.6819	515.487	3797.49	314534	181.035	4	48.8617	6.8	100000	100000	165.051	13.957	1.91393e+07	6.5212	5.971	108.4	13026.6	7298.59	3970.09	4261.8	2.75666e+07	4.69097e+07	1.22882e+07	6.94169e+06	1.1575e+07	2.10562e+07	1.54599e+07	2.48159e+07	8.05516e+06	2.74761e+07	2.95029e+07	7.37287e+06	2.29832e+06	3.74265e+06	2.19374e+06	2.91663e+06	1.58648e+07	3.63339e+06	1.8107e+06	3.4436e+07	5.26167e+07	1.87561e+07	6.11833e+07	1.31542e+07	1.44466e+06	59.8788	8.23605
351	AZE	48.9173	40.6703	564.983	4096.47	423152	283.825	6	68.1717	5.8	100000	100000	205.935	13.3024	2.06462e+07	6.5212	3.212	109.7	37774.1	21164.2	2729.13	4261.8	2.9737e+07	4.54131e+07	1.19247e+07	6.72022e+06	1.10768e+07	2.09744e+07	1.93589e+07	3.56863e+07	1.1009e+07	3.69645e+07	4.49192e+07	1.06471e+07	1.86207e+06	9.1379e+06	4.64644e+06	2.91663e+06	1.17225e+07	3.63339e+06	974037	4.05048e+07	6.18895e+07	2.20615e+07	7.19658e+07	1.54724e+07	1.44466e+06	64.5931	3.93209
354	BRA	-52.773	-32.3429	601.662	3521.34	347427	191.21	4	58.8111	9.2	100000	100000	220.461	13.0313	1.77475e+07	3.2606	1.468	110.6	27721.5	15531.9	2290.18	4261.8	2.5562e+07	4.47861e+07	1.17722e+07	6.62745e+06	1.08697e+07	1.99235e+07	1.75212e+07	2.94076e+07	9.38574e+06	3.03495e+07	3.02581e+07	8.32868e+06	1.70777e+06	6.94632e+06	3.65014e+06	2.91663e+06	1.01751e+07	1.8167e+06	445170	3.4559e+07	5.28046e+07	1.88231e+07	6.14017e+07	1.32011e+07	1.44466e+06	55.5244	3.60847
355	BRA	-50.6972	-29.9978	588.594	3529.1	341377	190.124	4	56.6283	9.2	100000	100000	213.212	13.0298	1.77867e+07	3.2606	2.002	110.3	19346.5	10839.5	2028.19	4261.8	2.56184e+07	4.47826e+07	1.17714e+07	6.62692e+06	1.08686e+07	1.99336e+07	1.70793e+07	2.84062e+07	9.09711e+06	2.9821e+07	3.01537e+07	8.12361e+06	1.61567e+06	5.12046e+06	2.8201e+06	2.91663e+06	9.22455e+06	1.8167e+06	607105	3.3792e+07	5.16327e+07	1.84053e+07	6.00391e+07	1.29082e+07	1.44466e+06	55.6469	3.70289
358	BRA	-44.8304	-22.9825	631.336	3949.57	356101	236.047	5	63.3518	9.2	100000	100000	379.46	13.071	1.99058e+07	3.2606	2.679	109.9	19532.7	10943.8	2117.89	4261.8	2.86707e+07	4.48781e+07	1.17946e+07	6.64106e+06	1.09001e+07	2.05769e+07	1.84236e+07	3.14808e+07	9.98088e+06	3.11072e+07	3.75189e+07	9.46995e+06	1.6472e+06	5.16105e+06	2.83855e+06	2.91663e+06	9.55254e+06	1.8167e+06	812405	3.63016e+07	5.54672e+07	1.97722e+07	6.44979e+07	1.38668e+07	1.44466e+06	62.2768	3.78706
359	BRA	-42.0929	-21.9616	588.899	3622.19	327747	193.655	4	57.9126	9.2	100000	100000	152.871	12.9824	1.82558e+07	3.2606	0.887	110.9	16391.4	9183.86	2182.78	4261.8	2.62942e+07	4.46727e+07	1.17446e+07	6.61065e+06	1.08324e+07	2.00309e+07	1.73399e+07	2.89957e+07	9.26713e+06	2.86303e+07	3.0363e+07	8.25533e+06	1.67002e+06	4.47623e+06	2.52723e+06	2.91663e+06	9.78815e+06	1.8167e+06	268982	3.38044e+07	5.16516e+07	1.84121e+07	6.0061e+07	1.29129e+07	1.44466e+06	57.1147	3.41656
360	BRA	-38.4836	-4.42724	622.722	3565.95	376262	202.669	5	60.7129	9.2	100000	100000	179.713	13.0945	1.79724e+07	3.2606	2.257	105	20673.8	11583.2	2562.27	4261.8	2.58859e+07	4.49327e+07	1.18079e+07	6.64913e+06	1.0918e+07	2.00387e+07	1.79018e+07	3.02775e+07	9.63586e+06	3.28684e+07	3.54804e+07	9.07359e+06	1.80342e+06	5.40982e+06	2.95164e+06	2.91663e+06	1.11404e+07	1.8167e+06	684434	3.57949e+07	5.46929e+07	1.94962e+07	6.35976e+07	1.36732e+07	1.44466e+06	56.2279	4.3847
361	BRA	-35.8136	-6.20171	609.835	3573.27	366349	203.264	5	59.704	9.2	100000	100000	170.911	12.9736	1.80093e+07	3.2606	0.725	105	16488.2	9238.07	2073.96	4261.8	2.5939e+07	4.46523e+07	1.17396e+07	6.60764e+06	1.08257e+07	1.99529e+07	1.77004e+07	2.98163e+07	9.50333e+06	3.20024e+07	3.54804e+07	8.98264e+06	1.63176e+06	4.49732e+06	2.53682e+06	2.91663e+06	9.39226e+06	1.8167e+06	219856	3.50365e+07	5.35341e+07	1.90831e+07	6.22501e+07	1.33835e+07	1.44466e+06	56.3433	3.53096
362	BRA	-35.9018	-9.00218	632.019	3709.9	380999	226.071	5	65.0662	9.2	100000	100000	183.011	12.9962	1.86979e+07	3.2606	1.193	108.5	19690.7	11032.4	2152.99	4261.8	2.69308e+07	4.47046e+07	1.17524e+07	6.61538e+06	1.08429e+07	2.01692e+07	1.87588e+07	3.22602e+07	1.02038e+07	3.32821e+07	3.69209e+07	9.57946e+06	1.65954e+06	5.19551e+06	2.85422e+06	2.91663e+06	9.68015e+06	1.8167e+06	361776	3.63419e+07	5.55287e+07	1.97941e+07	6.45694e+07	1.38822e+07	1.44466e+06	58.4977	3.43581
363	BRA	-40.5311	-19.6367	621.819	3597.36	380509	224.443	5	64.5364	9.2	100000	100000	220.682	12.9611	1.81307e+07	3.2606	0.806	108.2	13193.3	7392.02	1961.88	4261.8	2.61139e+07	4.46231e+07	1.17325e+07	6.60332e+06	1.08161e+07	1.99778e+07	1.86556e+07	3.20196e+07	1.0135e+07	3.32393e+07	3.67944e+07	9.52192e+06	1.59236e+06	3.779e+06	2.21027e+06	2.91663e+06	8.9803e+06	1.8167e+06	244419	3.57415e+07	5.46114e+07	1.94671e+07	6.35027e+07	1.36528e+07	1.44466e+06	56.7231	3.12581
364	BRA	-50.8545	0.85816	679.047	3499.07	480618	256.381	6	68.0072	9.2	100000	100000	220.073	12.9321	1.76353e+07	3.2606	0.471	106.4	35006.4	19613.6	1820.99	4261.8	2.54004e+07	4.45557e+07	1.17161e+07	6.59335e+06	1.07939e+07	1.98119e+07	1.93273e+07	3.56075e+07	1.0987e+07	4.19844e+07	4.32568e+07	1.05051e+07	1.54283e+06	8.53452e+06	4.37214e+06	2.91663e+06	8.45594e+06	1.8167e+06	142830	3.91091e+07	5.97569e+07	2.13014e+07	6.9486e+07	1.49392e+07	1.44466e+06	55.1733	2.54416
365	BRA	-45.1492	-2.37959	644.373	3503.55	450587	232.189	5	66.222	9.2	100000	100000	172.017	12.9696	1.76579e+07	3.2606	0.598	109	20860.7	11687.9	2191.98	4261.8	2.54329e+07	4.46428e+07	1.17373e+07	6.60624e+06	1.08226e+07	1.98484e+07	1.89832e+07	3.27848e+07	1.03536e+07	3.93611e+07	3.7133e+07	9.70003e+06	1.67325e+06	5.45059e+06	2.97018e+06	2.91663e+06	9.82142e+06	1.8167e+06	181343	3.70688e+07	5.66395e+07	2.01901e+07	6.5861e+07	1.41599e+07	1.44466e+06	55.2441	3.31568
367	BRA	-41.7702	-3.24885	598.674	3561.24	346996	182.018	4	57.122	9.2	100000	100000	177.12	13.1014	1.79486e+07	3.2606	1.717	108.9	23812.5	13341.8	2605.25	4261.8	2.58517e+07	4.49486e+07	1.18118e+07	6.65149e+06	1.09233e+07	2.00374e+07	1.71797e+07	2.8633e+07	9.16254e+06	3.03119e+07	2.96724e+07	8.13167e+06	1.81853e+06	6.09411e+06	3.26272e+06	2.91663e+06	1.1291e+07	1.8167e+06	520679	3.43796e+07	5.25305e+07	1.87254e+07	6.10831e+07	1.31326e+07	1.44466e+06	56.1536	4.14437
368	BRA	-37.8574	-11.4195	624.741	3533.83	394169	219.026	5	62.5117	9.2	100000	100000	234.486	12.9711	1.78105e+07	3.2606	0.793	107.5	16611.2	9307	2381.85	4261.8	2.56527e+07	4.46464e+07	1.17382e+07	6.60677e+06	1.08237e+07	1.98936e+07	1.82583e+07	3.10982e+07	9.87129e+06	3.44326e+07	3.65014e+07	9.31653e+06	1.74e+06	4.52414e+06	2.54901e+06	2.91663e+06	1.05027e+07	1.8167e+06	240477	3.59136e+07	5.48744e+07	1.95609e+07	6.38086e+07	1.37186e+07	1.44466e+06	55.7214	3.52606
369	BRA	-39.3433	-14.1204	672.291	3511.73	460013	259.047	6	72.9899	9.2	100000	100000	360.105	12.8942	1.76991e+07	3.2606	1.99	106.8	17163.9	9616.68	1646.92	4261.8	2.54923e+07	4.44676e+07	1.16947e+07	6.58031e+06	1.0765e+07	1.98e+07	2.02726e+07	3.799e+07	1.16525e+07	4.01844e+07	4.34539e+07	1.09701e+07	1.48164e+06	4.64464e+06	2.60379e+06	2.91663e+06	7.79714e+06	1.8167e+06	603466	3.87116e+07	5.91496e+07	2.10848e+07	6.87798e+07	1.47874e+07	1.44466e+06	55.373	2.60718
370	BRA	-39.6904	-17.107	632.307	3555.87	405915	230.573	5	64.1328	9.2	100000	100000	200.928	13.0015	1.79216e+07	3.2606	1.16	109.2	18196.6	10195.3	2215.31	4261.8	2.58127e+07	4.47171e+07	1.17554e+07	6.61722e+06	1.0847e+07	1.99499e+07	1.85767e+07	3.18361e+07	1.00826e+07	3.54587e+07	3.72183e+07	9.51784e+06	1.68145e+06	4.86978e+06	2.70614e+06	2.91663e+06	9.90575e+06	1.8167e+06	351769	3.63587e+07	5.55544e+07	1.98033e+07	6.45993e+07	1.38886e+07	1.44466e+06	56.069	3.79245
371	BRA	-48.7887	-0.912681	629.701	3475.08	421005	215.091	5	60.4023	9.2	100000	100000	186.837	12.8947	1.75144e+07	3.2606	0.031	106.8	34971.7	19594.1	1735.07	4261.8	2.52262e+07	4.44688e+07	1.1695e+07	6.58048e+06	1.07654e+07	1.97472e+07	1.78399e+07	3.01356e+07	9.5951e+06	3.67769e+07	3.62116e+07	9.1036e+06	1.51263e+06	8.52696e+06	4.3687e+06	2.91663e+06	8.13233e+06	1.8167e+06	9400.73	3.62053e+07	5.53201e+07	1.97198e+07	6.43269e+07	1.383e+07	1.44466e+06	54.795	2.26708
372	SLE	-12.214	7.95757	772.004	3528.2	503628	283.867	6	65.5437	11.8	100000	100000	223.655	12.8956	1.77821e+07	3.2606	0.554	109.5	21829.2	12230.6	1298.56	4261.8	2.56119e+07	4.44708e+07	1.16955e+07	6.58078e+06	1.0766e+07	1.9825e+07	1.88517e+07	3.2477e+07	1.02657e+07	4.39944e+07	4.48161e+07	1.0402e+07	1.35918e+06	5.66173e+06	3.06616e+06	2.91663e+06	6.43592e+06	1.8167e+06	168000	3.82034e+07	5.83731e+07	2.08081e+07	6.78769e+07	1.45933e+07	1.44466e+06	55.6327	2.03966
374	GIN	-13.6693	10.1616	731.359	3529.69	440255	244.773	5	56.8855	11.8	100000	100000	333.526	13.0194	1.77896e+07	3.2606	0.587	110.8	23952.2	13420.1	2088.53	4261.8	2.56226e+07	4.47586e+07	1.17655e+07	6.62337e+06	1.08607e+07	1.99262e+07	1.71317e+07	2.85243e+07	9.1312e+06	3.84585e+07	3.791e+07	8.9147e+06	1.63688e+06	6.12457e+06	3.27657e+06	2.91663e+06	9.44548e+06	1.8167e+06	178007	3.61537e+07	5.52413e+07	1.96917e+07	6.42352e+07	1.38103e+07	1.44466e+06	55.6561	3.16264
376	SDN	37.1734	18.4904	747.918	4684.76	279666	189.067	4	50.1456	11.8	100000	100000	207.971	15.2583	2.36112e+07	6.5212	10.797	110	22176.9	12425.3	4908.99	4261.8	3.40075e+07	4.98188e+07	1.29922e+07	7.37219e+06	1.25598e+07	2.33501e+07	1.57331e+07	2.54125e+07	8.22912e+06	2.44302e+07	3.00497e+07	7.53014e+06	2.62837e+06	5.73752e+06	3.10062e+06	2.91663e+06	1.88305e+07	3.63339e+06	3.27418e+06	3.69889e+07	5.65174e+07	2.01466e+07	6.57191e+07	1.41294e+07	1.44466e+06	73.8693	12.0842
377	SDN	36.477	20.8661	678.167	4245.01	220882	141.233	3	42.7262	11.8	100000	100000	233.967	14.6337	2.13948e+07	9.7818	12.583	110.2	15177.1	8503.47	4605.16	4261.8	3.08153e+07	4.84329e+07	1.26572e+07	7.16709e+06	1.2088e+07	2.22321e+07	1.41207e+07	2.19458e+07	7.21328e+06	1.92951e+07	2.25892e+07	6.11379e+06	2.52156e+06	4.21148e+06	2.40688e+06	2.91663e+06	1.78839e+07	5.45009e+06	3.81579e+06	3.34715e+07	5.1143e+07	1.82308e+07	5.94696e+07	1.27857e+07	1.44466e+06	66.9353	10.4048
378	DJI	42.5224	11.7904	651.405	4087.77	241239	162.869	4	43.5747	11.8	100000	100000	152.521	13.2851	2.06023e+07	3.2606	3.553	105.3	18122.5	10153.8	2793.55	4261.8	2.96738e+07	4.5373e+07	1.1915e+07	6.71429e+06	1.10635e+07	2.09479e+07	1.43094e+07	2.23446e+07	7.3308e+06	2.10734e+07	2.84807e+07	6.81617e+06	1.88472e+06	4.85363e+06	2.6988e+06	2.91663e+06	1.19454e+07	1.8167e+06	1.07744e+06	3.21218e+07	4.90807e+07	1.74956e+07	5.70715e+07	1.22702e+07	1.44466e+06	64.4559	5.16985
393	DOM	-69.9074	18.8983	582.796	3572.21	330624	196.043	4	57.7119	9.2	100000	100000	185.953	12.9211	1.80039e+07	3.2606	0.055	111.1	16248.3	9103.67	1701.13	4261.8	2.59313e+07	4.45301e+07	1.17099e+07	6.58956e+06	1.07855e+07	1.99093e+07	1.72993e+07	2.89037e+07	9.24061e+06	2.88817e+07	3.04332e+07	8.24242e+06	1.5007e+06	4.44502e+06	2.51304e+06	2.91663e+06	8.00366e+06	1.8167e+06	16678.7	3.34452e+07	5.11027e+07	1.82164e+07	5.94228e+07	1.27757e+07	1.44466e+06	56.3265	2.65964
397	KWT	47.7693	29.0919	561.864	4341.17	320838	185.415	4	47.3471	6.8	100000	100000	198.096	15.8119	2.18795e+07	6.5212	10.437	109.4	29673.5	16625.6	5602.29	4261.8	3.15133e+07	5.1032e+07	1.32849e+07	7.5517e+06	1.29766e+07	2.32717e+07	1.51347e+07	2.41103e+07	7.84899e+06	2.80268e+07	2.98431e+07	7.26187e+06	2.87209e+06	7.37187e+06	3.84359e+06	2.91663e+06	2.09498e+07	3.63339e+06	3.16501e+06	3.76234e+07	5.74868e+07	2.04921e+07	6.68463e+07	1.43717e+07	1.44466e+06	68.4515	12.6226
398	KWT	47.5491	29.7671	560.496	4272.77	327841	188.92	4	47.8936	6.8	100000	100000	262.311	15.5673	2.15347e+07	6.5212	9.847	109.9	30674.7	17186.6	5464.38	4261.8	3.10168e+07	5.04976e+07	1.3156e+07	7.47263e+06	1.27926e+07	2.29871e+07	1.52524e+07	2.43651e+07	7.92351e+06	2.86386e+07	3.00151e+07	7.32412e+06	2.82361e+06	7.59015e+06	3.94283e+06	2.91663e+06	2.05325e+07	3.63339e+06	2.9861e+06	3.75293e+07	5.73431e+07	2.04409e+07	6.66792e+07	1.43358e+07	1.44466e+06	67.373	12.0872
399	IRQ	47.643	30.3518	559.908	4112.79	351438	198.124	4	49.3239	6.8	100000	100000	232.599	15.1191	2.07284e+07	6.5212	9.066	111.5	31185.5	17472.7	5241.39	4261.8	2.98555e+07	4.95115e+07	1.2918e+07	7.32671e+06	1.24548e+07	2.24133e+07	1.55585e+07	2.50308e+07	8.11787e+06	3.06999e+07	3.05742e+07	7.49464e+06	2.74522e+06	7.70151e+06	3.99345e+06	2.91663e+06	1.98534e+07	3.63339e+06	2.74926e+06	3.7489e+07	5.72814e+07	2.04189e+07	6.66075e+07	1.43204e+07	1.44466e+06	64.8504	10.9964
412	IRN	60.0131	25.8212	477.624	3592.03	291701	167.636	4	45.0801	6.8	100000	100000	189.641	13.2574	1.81038e+07	3.2606	2.347	106.3	7800.85	4370.69	2709.07	4261.8	2.60752e+07	4.53091e+07	1.18995e+07	6.70484e+06	1.10424e+07	2.02062e+07	1.46414e+07	2.30507e+07	7.53843e+06	2.54815e+07	2.88051e+07	6.97757e+06	1.85502e+06	2.60338e+06	1.67583e+06	2.91663e+06	1.16529e+07	1.8167e+06	711726	3.18336e+07	4.86404e+07	1.73387e+07	5.65596e+07	1.21601e+07	1.44466e+06	56.6392	5.19679
415	IRN	53.7537	36.5476	579.038	4600.96	328476	233.406	5	61.8676	6.8	100000	100000	196.044	14.2239	2.31888e+07	6.5212	11.464	109.4	24181.1	13548.3	3865.78	4261.8	3.33992e+07	4.75132e+07	1.24345e+07	7.031e+06	1.17776e+07	2.24311e+07	1.8131e+07	3.08045e+07	9.78711e+06	2.86941e+07	3.73039e+07	9.31973e+06	2.26165e+06	6.17447e+06	3.29925e+06	2.91663e+06	1.55274e+07	3.63339e+06	3.47645e+06	3.8804e+07	5.92908e+07	2.11352e+07	6.8944e+07	1.48227e+07	1.44466e+06	72.5479	6.93582
416	IRN	57.7329	26.6715	552.64	5295.29	224352	164.743	4	48.795	6.8	100000	100000	112.961	15.7161	2.66883e+07	9.7818	12.559	105.7	15024.8	8418.18	4943.06	4261.8	3.84395e+07	5.0823e+07	1.32345e+07	7.52078e+06	1.29046e+07	2.45845e+07	1.54457e+07	2.47849e+07	8.04611e+06	1.95983e+07	2.86099e+07	7.29719e+06	2.64035e+06	4.17829e+06	2.39179e+06	2.91663e+06	1.89359e+07	5.45009e+06	3.80851e+06	3.69894e+07	5.65182e+07	2.01468e+07	6.572e+07	1.41295e+07	1.44466e+06	83.4961	11.8855
417	IRN	55.7506	27.4103	479.271	3810.66	251926	157.343	4	44.6616	6.8	100000	100000	131.076	13.4735	1.92057e+07	3.2606	3.067	104.3	10059.1	5635.93	3127.22	4261.8	2.76623e+07	4.58065e+07	1.20204e+07	6.77844e+06	1.12072e+07	2.06949e+07	1.45495e+07	2.28546e+07	7.48083e+06	2.2007e+07	2.81613e+07	6.88853e+06	2.00202e+06	3.09569e+06	1.89964e+06	2.91663e+06	1.30847e+07	1.8167e+06	930066	3.19469e+07	4.88134e+07	1.74003e+07	5.67607e+07	1.22033e+07	1.44466e+06	60.0865	6.26842
418	IRN	53.5438	27.4785	472.162	4039.32	219709	143.345	3	43.819	6.8	100000	100000	96.7739	13.7374	2.03582e+07	3.2606	4.28	110.7	12070.1	6762.68	3539.72	4261.8	2.93222e+07	4.64102e+07	1.2167e+07	6.86777e+06	1.14081e+07	2.1235e+07	1.43635e+07	2.24593e+07	7.36458e+06	1.91927e+07	2.27198e+07	6.22233e+06	2.14702e+06	3.53412e+06	2.09895e+06	2.91663e+06	1.44612e+07	1.8167e+06	1.29791e+06	3.14583e+07	4.80668e+07	1.71342e+07	5.58926e+07	1.20167e+07	1.44466e+06	63.692	7.24475
419	IRN	51.536	28.8261	484.849	3814.33	254737	160.932	4	45.9595	6.8	100000	100000	150.544	13.3584	1.92242e+07	3.2606	2.372	104.9	19231.1	10774.9	2914.09	4261.8	2.76889e+07	4.55418e+07	1.1956e+07	6.73928e+06	1.11194e+07	2.06091e+07	1.48337e+07	2.34623e+07	7.6592e+06	2.22526e+07	2.83523e+07	7.02093e+06	1.92709e+06	5.09531e+06	2.80867e+06	2.91663e+06	1.23598e+07	1.8167e+06	719307	3.23302e+07	4.93991e+07	1.76091e+07	5.74419e+07	1.23498e+07	1.44466e+06	60.1443	5.78737
420	IRN	49.9343	30.5354	545.752	4096.72	310270	178.012	4	47.2739	6.8	100000	100000	254.429	14.991	2.06475e+07	6.5212	8.36	108	33446.5	18739.5	5038.57	4261.8	2.97388e+07	4.9228e+07	1.28495e+07	7.28476e+06	1.23581e+07	2.22918e+07	1.51189e+07	2.40762e+07	7.83901e+06	2.71036e+07	2.93683e+07	7.21923e+06	2.67392e+06	8.19443e+06	4.21753e+06	2.91663e+06	1.92308e+07	3.63339e+06	2.53516e+06	3.6516e+07	5.57948e+07	1.9889e+07	6.48788e+07	1.39487e+07	1.44466e+06	64.597	10.7246
421	IRN	48.4434	30.6126	555.932	4097.35	343230	192.956	4	48.5381	6.8	100000	100000	168.489	15.08	2.06506e+07	6.5212	9.109	110.6	31139.5	17447	5220.49	4261.8	2.97434e+07	4.94251e+07	1.28971e+07	7.31393e+06	1.24253e+07	2.2361e+07	1.53907e+07	2.46653e+07	8.0112e+06	2.99829e+07	3.02581e+07	7.40039e+06	2.73787e+06	7.69148e+06	3.98889e+06	2.91663e+06	1.97894e+07	3.63339e+06	2.7623e+06	3.72157e+07	5.68639e+07	2.02701e+07	6.6122e+07	1.4216e+07	1.44466e+06	64.6069	10.9456
424	TZA	38.4296	-6.18739	672.245	3620.5	322014	180.495	4	54.6508	11.8	100000	100000	104.776	12.9976	1.82473e+07	3.2606	0.368	108.6	17157	9612.79	1963.88	4261.8	2.62819e+07	4.47079e+07	1.17532e+07	6.61587e+06	1.0844e+07	2.00406e+07	1.66742e+07	2.74962e+07	8.83408e+06	2.81296e+07	2.95705e+07	7.90071e+06	1.59306e+06	4.64313e+06	2.6031e+06	2.91663e+06	8.98769e+06	1.8167e+06	111596	3.31727e+07	5.06864e+07	1.8068e+07	5.89387e+07	1.26716e+07	1.44466e+06	57.088	3.48158
426	ETH	42.4566	10.9022	629.352	3873.09	232293	143.803	3	41.6214	11.8	100000	100000	118.609	13.3699	1.95204e+07	3.2606	5.859	110.8	14059.5	7877.33	3387.62	4261.8	2.81154e+07	4.55683e+07	1.19625e+07	6.7432e+06	1.11282e+07	2.07035e+07	1.3873e+07	2.14254e+07	7.05968e+06	2.02919e+07	2.2746e+07	6.02569e+06	2.09356e+06	3.96784e+06	2.29612e+06	2.91663e+06	1.39574e+07	1.8167e+06	1.77674e+06	3.10096e+07	4.73813e+07	1.68899e+07	5.50955e+07	1.18453e+07	1.44466e+06	61.0708	5.53856
427	ETH	41.912	12.522	649.981	3760.76	263660	163.027	4	43.5176	11.8	100000	100000	147.688	13.2053	1.89542e+07	3.2606	2.266	105.3	24569.9	13766.2	2559.34	4261.8	2.73e+07	4.51889e+07	1.18702e+07	6.68705e+06	1.10026e+07	2.04098e+07	1.42968e+07	2.23178e+07	7.32291e+06	2.3032e+07	2.84807e+07	6.81103e+06	1.80239e+06	6.25924e+06	3.33779e+06	2.91663e+06	1.11301e+07	1.8167e+06	687163	3.205e+07	4.89709e+07	1.74565e+07	5.69439e+07	1.22427e+07	1.44466e+06	59.2996	5.01952
428	ETH	40.8067	13.7266	670.464	3537.06	342066	188.452	4	47.1513	11.8	100000	100000	142.699	13.188	1.78268e+07	3.2606	1.33	109.8	20339.3	11395.8	2562.37	4261.8	2.56762e+07	4.51489e+07	1.18605e+07	6.68113e+06	1.09894e+07	2.00712e+07	1.50924e+07	2.4019e+07	7.82227e+06	2.98812e+07	2.99806e+07	7.25449e+06	1.80346e+06	5.33691e+06	2.9185e+06	2.91663e+06	1.11408e+07	1.8167e+06	403322	3.3083e+07	5.05493e+07	1.80191e+07	5.87793e+07	1.26373e+07	1.44466e+06	55.7724	5.05213
429	GAB	11.0461	-3.23585	799.987	3769.72	473298	278.133	6	73.8894	11.8	100000	100000	165.651	12.9359	1.89994e+07	3.2606	1.577	109	20596.2	11539.7	1781.87	4261.8	2.73651e+07	4.45646e+07	1.17183e+07	6.59466e+06	1.07968e+07	2.02079e+07	2.04409e+07	3.84187e+07	1.17719e+07	4.13449e+07	4.45596e+07	1.11364e+07	1.52908e+06	5.39292e+06	2.94396e+06	2.91663e+06	8.30898e+06	1.8167e+06	478224	3.96146e+07	6.05293e+07	2.15767e+07	7.03842e+07	1.51323e+07	1.44466e+06	59.441	3.01999
441	ESP	-2.20171	37.5383	438.028	4227.05	253240	171.807	4	50.4632	4.2	100000	100000	150.254	13.7017	2.13043e+07	3.2606	5.477	107.1	40386.2	22627.8	3591.66	4261.8	3.06849e+07	4.63287e+07	1.21472e+07	6.85572e+06	1.13809e+07	2.14795e+07	1.58003e+07	2.55599e+07	8.27204e+06	2.21217e+07	2.90683e+07	7.48383e+06	2.16528e+06	9.70738e+06	4.90532e+06	2.91663e+06	1.46323e+07	1.8167e+06	1.6609e+06	3.48809e+07	5.32964e+07	1.89984e+07	6.19737e+07	1.33241e+07	1.44466e+06	66.6521	5.75949
442	ESP	-6.95765	37.5013	408.619	3680.42	251495	141.819	3	46.2673	4.2	100000	100000	152.111	13.3941	1.85493e+07	3.2606	3.64	110.5	39065.8	21887.9	3352.28	4261.8	2.67168e+07	4.5624e+07	1.1976e+07	6.75144e+06	1.11466e+07	2.0443e+07	1.49007e+07	2.36061e+07	7.70137e+06	2.19694e+07	2.26674e+07	6.43962e+06	2.08113e+06	9.41951e+06	4.77445e+06	2.91663e+06	1.38397e+07	1.8167e+06	1.10383e+06	3.2459e+07	4.95959e+07	1.76793e+07	5.76707e+07	1.2399e+07	1.44466e+06	58.0328	5.4094
452	COL	-74.9908	9.88684	583.725	3521.42	343011	194.134	4	57.8781	9.2	100000	100000	107.81	12.8716	1.7748e+07	3.2606	0.006	110.9	17419.1	9759.64	1605.4	4261.8	2.55627e+07	4.44148e+07	1.16818e+07	6.5725e+06	1.07476e+07	1.97959e+07	1.7333e+07	2.89799e+07	9.26258e+06	2.99638e+07	3.0363e+07	8.25221e+06	1.46705e+06	4.70027e+06	2.62908e+06	2.91663e+06	7.63804e+06	1.8167e+06	1819.5	3.34998e+07	5.11862e+07	1.82462e+07	5.95198e+07	1.27965e+07	1.44466e+06	55.5258	2.38868
453	COL	-72.6545	11.2791	579.148	3548.02	326306	184.554	4	55.4242	9.2	100000	100000	145.447	13.0348	1.7882e+07	3.2606	0.57	109.3	14952.2	8377.5	2020.33	4261.8	2.57557e+07	4.47943e+07	1.17742e+07	6.62866e+06	1.08725e+07	1.99651e+07	1.68332e+07	2.78524e+07	8.93713e+06	2.85045e+07	2.98088e+07	7.98878e+06	1.61291e+06	4.16246e+06	2.38459e+06	2.91663e+06	9.1957e+06	1.8167e+06	172852	3.32306e+07	5.07749e+07	1.80995e+07	5.90416e+07	1.26937e+07	1.44466e+06	55.9452	3.93883
455	COL	-77.0281	7.70188	681.407	3485.91	521697	286.17	6	71.0635	9.2	100000	100000	226.016	12.9146	1.7569e+07	3.2606	0.607	109.8	14316.7	8021.39	1735.83	4261.8	2.53049e+07	4.45151e+07	1.17062e+07	6.58734e+06	1.07806e+07	1.97788e+07	1.99097e+07	3.70705e+07	1.1396e+07	4.55729e+07	4.49709e+07	1.09121e+07	1.5129e+06	4.0239e+06	2.3216e+06	2.91663e+06	8.13521e+06	1.8167e+06	184072	3.9248e+07	5.99692e+07	2.1377e+07	6.97328e+07	1.49923e+07	1.44466e+06	54.9659	2.42092
456	JOR	35.4468	29.8051	480.739	4357.13	169619	113.707	3	40.9018	6.8	100000	100000	124.823	14.5723	2.19599e+07	3.2606	7.06	103.5	24814.8	13903.4	4119.45	4261.8	3.16292e+07	4.82956e+07	1.2624e+07	7.14678e+06	1.20415e+07	2.23474e+07	1.37106e+07	2.10858e+07	6.95928e+06	1.48171e+07	2.0932e+07	5.81825e+06	2.35082e+06	6.31263e+06	3.36206e+06	2.91663e+06	1.63449e+07	1.8167e+06	2.14094e+06	3.20478e+07	4.89675e+07	1.74553e+07	5.694e+07	1.22419e+07	1.44466e+06	68.7032	8.95329
458	YEM	52.367	16.8821	501.692	4253.07	233840	158.721	4	45.4398	6.8	100000	100000	252.176	13.9642	2.14355e+07	3.2606	5.456	104.6	26668.6	14942	3329.74	4261.8	3.08738e+07	4.6926e+07	1.22921e+07	6.94411e+06	1.15805e+07	2.17233e+07	1.47202e+07	2.32191e+07	7.58787e+06	2.04271e+07	2.82566e+07	6.96637e+06	2.07321e+06	6.71677e+06	3.54578e+06	2.91663e+06	1.37646e+07	1.8167e+06	1.65453e+06	3.34879e+07	5.11679e+07	1.82397e+07	5.94987e+07	1.2792e+07	1.44466e+06	67.0624	7.82327
459	YEM	44.5031	13.5609	492.025	4289.71	227317	156.033	4	42.5866	6.8	100000	100000	161.912	13.82	2.16201e+07	3.2606	5.66	104	19552	10954.7	3523.91	4261.8	3.11398e+07	4.65984e+07	1.22127e+07	6.89563e+06	1.14709e+07	2.16635e+07	1.40895e+07	2.18801e+07	7.19391e+06	1.98573e+07	2.80664e+07	6.69384e+06	2.14147e+06	5.16528e+06	2.84047e+06	2.91663e+06	1.4409e+07	1.8167e+06	1.71639e+06	3.28235e+07	5.01528e+07	1.78778e+07	5.83183e+07	1.25382e+07	1.44466e+06	67.6402	7.73679
460	YEM	50.7149	15.6403	490.811	4512.96	207046	137.839	3	39.8927	6.8	100000	100000	128.333	14.8171	2.27453e+07	3.2606	10.582	109.5	15578.6	8728.46	4395.15	4261.8	3.27604e+07	4.88419e+07	1.27561e+07	7.22762e+06	1.22267e+07	2.27625e+07	1.34813e+07	2.06088e+07	6.81801e+06	1.80865e+07	2.2408e+07	5.84416e+06	2.44774e+06	4.29902e+06	2.44667e+06	2.91663e+06	1.72225e+07	1.8167e+06	3.20898e+06	3.2749e+07	5.0039e+07	1.78372e+07	5.81859e+07	1.25097e+07	1.44466e+06	71.1603	11.0933
461	YEM	47.7294	14.3415	507.024	4251.48	237767	149.712	4	41.4214	6.8	100000	100000	128.286	14.8003	2.14275e+07	6.5212	7.628	102.7	14769.5	8275.1	4530.45	4261.8	3.08623e+07	4.88045e+07	1.27471e+07	7.22209e+06	1.2214e+07	2.237e+07	1.3828e+07	2.1331e+07	7.03181e+06	2.07701e+07	2.76605e+07	6.55565e+06	2.4953e+06	4.12262e+06	2.36648e+06	2.91663e+06	1.76493e+07	3.63339e+06	2.31319e+06	3.38543e+07	5.17278e+07	1.84392e+07	6.01497e+07	1.2932e+07	1.44466e+06	67.0374	11.1729
462	YEM	43.3138	15.7178	509.046	4174.6	254887	163.93	4	43.6895	6.8	100000	100000	216.591	14.2938	2.104e+07	6.5212	8.233	105.5	16286.1	9124.84	4220.34	4261.8	3.03042e+07	4.76706e+07	1.24726e+07	7.0543e+06	1.18306e+07	2.18665e+07	1.43349e+07	2.23986e+07	7.34669e+06	2.22657e+07	2.85452e+07	6.83165e+06	2.38629e+06	4.45326e+06	2.51679e+06	2.91663e+06	1.66673e+07	3.63339e+06	2.49665e+06	3.39935e+07	5.19406e+07	1.85151e+07	6.03971e+07	1.29851e+07	1.44466e+06	65.8251	9.58563
467	MRT	-15.7698	17.7123	751.405	3841.87	405342	231.301	5	52.9609	11.8	100000	100000	168.404	14.1642	1.9363e+07	6.5212	6.984	108.8	14366.3	8049.22	3832.3	4261.8	2.78888e+07	4.73784e+07	1.24018e+07	7.01106e+06	1.17323e+07	2.12825e+07	1.63243e+07	2.67164e+07	8.60813e+06	3.54086e+07	3.7048e+07	8.49613e+06	2.24988e+06	4.03473e+06	2.32652e+06	2.91663e+06	1.54187e+07	3.63339e+06	2.11789e+06	3.7165e+07	5.67864e+07	2.02425e+07	6.60318e+07	1.41966e+07	1.44466e+06	60.5786	8.14424
468	MRT	-15.9948	20.2665	720.25	3645.58	394188	226.476	5	51.982	11.8	100000	100000	160.372	13.4229	1.83737e+07	3.2606	3.339	108.2	18187.8	10190.3	2922.94	4261.8	2.6464e+07	4.56902e+07	1.19921e+07	6.76123e+06	1.11686e+07	2.04152e+07	1.61199e+07	2.62637e+07	8.47672e+06	3.44343e+07	3.67944e+07	8.38859e+06	1.93021e+06	4.86786e+06	2.70526e+06	2.91663e+06	1.23901e+07	1.8167e+06	1.01255e+06	3.55938e+07	5.43858e+07	1.93867e+07	6.32404e+07	1.35964e+07	1.44466e+06	57.4836	6.16223
471	SEN	-16.5175	14.5317	749.262	3757.64	412542	233.03	5	53.0778	11.8	100000	100000	184.144	13.8957	1.89385e+07	6.5212	7.321	109.1	16482.5	9234.89	3693.92	4261.8	2.72774e+07	4.67705e+07	1.22544e+07	6.92109e+06	1.15284e+07	2.09504e+07	1.63486e+07	2.67704e+07	8.6238e+06	3.60376e+07	3.71756e+07	8.51627e+06	2.20123e+06	4.49608e+06	2.53626e+06	2.91663e+06	1.49677e+07	3.63339e+06	2.22009e+06	3.70573e+07	5.66219e+07	2.01838e+07	6.58406e+07	1.41555e+07	1.44466e+06	59.2504	7.40849
472	SEN	-16.0431	15.8727	732.401	3654.51	415848	235.753	5	53.5129	11.8	100000	100000	163.949	13.4875	1.84187e+07	6.5212	3.706	109.4	10248.4	5742.02	3250.69	4261.8	2.65287e+07	4.58385e+07	1.20281e+07	6.78317e+06	1.12178e+07	2.04793e+07	1.6439e+07	2.69713e+07	8.68206e+06	3.63264e+07	3.73039e+07	8.56516e+06	2.04542e+06	3.13697e+06	1.9184e+06	2.91663e+06	1.35002e+07	3.63339e+06	1.12384e+06	3.62065e+07	5.53219e+07	1.97204e+07	6.43289e+07	1.38305e+07	1.44466e+06	57.6242	5.89
474	SOM	41.7206	-0.618634	669.217	3606.95	324494	166.833	4	49.2823	11.8	100000	100000	141.941	13.3049	1.8179e+07	3.2606	2.167	106.1	14148	7926.9	2819.97	4261.8	2.61835e+07	4.54187e+07	1.19261e+07	6.72106e+06	1.10786e+07	2.02656e+07	1.55497e+07	2.50115e+07	8.11223e+06	2.83462e+07	2.87398e+07	7.35146e+06	1.89401e+06	3.98713e+06	2.30489e+06	2.91663e+06	1.20365e+07	1.8167e+06	657141	3.30201e+07	5.04532e+07	1.79849e+07	5.86675e+07	1.26133e+07	1.44466e+06	56.8744	5.55158
475	SOM	43.3494	1.07433	685.469	3737.75	308113	164.908	4	47.0035	11.8	100000	100000	149.205	13.764	1.88382e+07	3.2606	4.112	105.7	26130.3	14640.4	3462.35	4261.8	2.7133e+07	4.64707e+07	1.21817e+07	6.87673e+06	1.14283e+07	2.08181e+07	1.50604e+07	2.395e+07	7.80208e+06	2.69152e+07	2.86099e+07	7.13563e+06	2.11983e+06	6.59941e+06	3.49243e+06	2.91663e+06	1.42055e+07	1.8167e+06	1.24696e+06	3.38397e+07	5.17055e+07	1.84313e+07	6.01237e+07	1.29264e+07	1.44466e+06	58.9368	7.74158
476	SOM	45.7962	2.9187	700.224	3890.11	293399	161.781	4	46.2561	11.8	100000	100000	191.051	14.2116	1.96061e+07	6.5212	6.495	105.1	26707.4	14963.7	3984.69	4261.8	2.8239e+07	4.74856e+07	1.24278e+07	7.02691e+06	1.17683e+07	2.13895e+07	1.48983e+07	2.36009e+07	7.69984e+06	2.56299e+07	2.84164e+07	7.0528e+06	2.30345e+06	6.72522e+06	3.54963e+06	2.91663e+06	1.59119e+07	3.63339e+06	1.9696e+06	3.45837e+07	5.28424e+07	1.88366e+07	6.14457e+07	1.32106e+07	1.44466e+06	61.3392	9.21185
477	SOM	47.8186	5.17806	686.761	3904.11	274311	154.981	4	44.2431	11.8	100000	100000	118.136	14.2072	1.96767e+07	6.5212	7.433	103.8	19402	10870.6	4134.42	4261.8	2.83407e+07	4.74756e+07	1.24254e+07	7.02543e+06	1.17649e+07	2.14064e+07	1.44573e+07	2.26584e+07	7.42313e+06	2.39624e+07	2.80034e+07	6.83799e+06	2.35608e+06	5.13256e+06	2.8256e+06	2.91663e+06	1.63929e+07	3.63339e+06	2.25405e+06	3.39048e+07	5.1805e+07	1.84667e+07	6.02394e+07	1.29512e+07	1.44466e+06	61.56	9.33527
478	SOM	49.4018	7.85161	632.847	3863.26	246289	143.67	3	40.948	11.8	100000	100000	125.175	13.7559	1.94709e+07	3.2606	4.414	110.8	12786	7163.81	3358	4261.8	2.80441e+07	4.64524e+07	1.21772e+07	6.87402e+06	1.14221e+07	2.0994e+07	1.37211e+07	2.11076e+07	6.96574e+06	2.15146e+07	2.2746e+07	5.96484e+06	2.08315e+06	3.69021e+06	2.1699e+06	2.91663e+06	1.38588e+07	1.8167e+06	1.33854e+06	3.11859e+07	4.76507e+07	1.69859e+07	5.54087e+07	1.19127e+07	1.44466e+06	60.916	7.68192
479	SOM	50.142	10.7049	633.138	4150.89	220370	142.118	3	40.7014	11.8	100000	100000	170.384	13.8395	2.09205e+07	3.2606	5.164	110.4	10928.1	6122.85	3407.96	4261.8	3.01321e+07	4.66426e+07	1.22234e+07	6.90216e+06	1.14857e+07	2.14772e+07	1.36652e+07	2.09912e+07	6.93127e+06	1.92504e+07	2.26413e+07	5.93475e+06	2.10071e+06	3.28516e+06	1.98577e+06	2.91663e+06	1.4025e+07	1.8167e+06	1.56598e+06	3.12005e+07	4.7673e+07	1.69938e+07	5.54347e+07	1.19183e+07	1.44466e+06	65.4512	7.87777
480	KEN	39.2109	-3.82512	657.616	3614.52	314912	173.846	4	51.6344	11.8	100000	100000	164.959	12.9831	1.82172e+07	3.2606	0.36	107.4	12182.9	6825.87	1874.47	4261.8	2.62385e+07	4.46744e+07	1.1745e+07	6.61091e+06	1.0833e+07	2.00204e+07	1.6047e+07	2.61028e+07	8.42996e+06	2.75091e+07	2.91678e+07	7.59729e+06	1.56163e+06	3.55871e+06	2.11012e+06	2.91663e+06	8.65586e+06	1.8167e+06	109170	3.2435e+07	4.95592e+07	1.76662e+07	5.7628e+07	1.23898e+07	1.44466e+06	56.9938	3.53323
481	KEN	39.9345	-2.4173	660.147	3542.49	340830	178.353	4	50.9954	11.8	100000	100000	140.083	13.0059	1.78542e+07	3.2606	0.277	108.1	10656	5970.38	1897.17	4261.8	2.57156e+07	4.47271e+07	1.17579e+07	6.61871e+06	1.08503e+07	1.99339e+07	1.59127e+07	2.58067e+07	8.34387e+06	2.97732e+07	2.94019e+07	7.55773e+06	1.56961e+06	3.22583e+06	1.9588e+06	2.91663e+06	8.74039e+06	1.8167e+06	84000.1	3.25627e+07	4.97543e+07	1.77357e+07	5.78548e+07	1.24386e+07	1.44466e+06	55.858	3.63145
482	KEN	40.8761	-1.50062	659.674	3551.22	328216	170.508	4	50.1616	11.8	100000	100000	168.25	13.0666	1.78981e+07	3.2606	0.52	106.7	13921.1	7799.76	2068.12	4261.8	2.57789e+07	4.4868e+07	1.17921e+07	6.63955e+06	1.08967e+07	1.99951e+07	1.57365e+07	2.54199e+07	8.23128e+06	2.86713e+07	2.89363e+07	7.44628e+06	1.62971e+06	3.93766e+06	2.28239e+06	2.91663e+06	9.37091e+06	1.8167e+06	157690	3.25388e+07	4.97179e+07	1.77228e+07	5.78125e+07	1.24295e+07	1.44466e+06	55.9956	4.01879
486	NAM	16.1201	-27.4892	681.983	4613.11	182964	118.859	3	43.2248	11.8	100000	100000	110.286	15.5301	2.32501e+07	6.5212	8.214	104.9	20387.1	11422.6	4594.01	4261.8	3.34874e+07	5.04161e+07	1.31364e+07	7.46057e+06	1.27646e+07	2.3453e+07	1.42317e+07	2.21802e+07	7.28238e+06	1.59828e+07	2.12642e+07	6.05498e+06	2.51764e+06	5.34732e+06	2.92323e+06	2.91663e+06	1.78489e+07	3.63339e+06	2.49089e+06	3.36638e+07	5.14367e+07	1.83355e+07	5.98112e+07	1.28592e+07	1.44466e+06	72.7394	11.4056
494	MOZ	32.3131	-25.5654	667.821	3608.44	306160	176.341	4	53.6372	11.8	100000	100000	141.478	13.1747	1.81865e+07	3.2606	0.968	108	11663.3	6534.76	2357.4	4261.8	2.61943e+07	4.51182e+07	1.1853e+07	6.67658e+06	1.09792e+07	2.01643e+07	1.64648e+07	2.70287e+07	8.69869e+06	2.67446e+07	2.93683e+07	7.79361e+06	1.7314e+06	3.44544e+06	2.05863e+06	2.91663e+06	1.04156e+07	1.8167e+06	293545	3.29496e+07	5.03455e+07	1.79465e+07	5.85424e+07	1.25864e+07	1.44466e+06	56.8979	4.59411
495	MOZ	34.1131	-24.2742	646.986	3560.16	277419	158.615	4	50.6919	11.8	100000	100000	129.792	13.1049	1.79432e+07	3.2606	0.635	104.6	10931.5	6124.73	2143.28	4261.8	2.58439e+07	4.49568e+07	1.18138e+07	6.65271e+06	1.0926e+07	2.00386e+07	1.58487e+07	2.5666e+07	8.30293e+06	2.42339e+07	2.82566e+07	7.4398e+06	1.65613e+06	3.28589e+06	1.9861e+06	2.91663e+06	9.6449e+06	1.8167e+06	192563	3.18989e+07	4.87401e+07	1.73742e+07	5.66755e+07	1.2185e+07	1.44466e+06	56.1366	4.11017
497	MOZ	34.6445	-19.5306	634.788	3511.43	275572	156.252	4	50.4936	11.8	100000	100000	140.84	12.9637	1.76976e+07	3.2606	0.264	104.1	5195.56	2910.99	1820.19	4261.8	2.54901e+07	4.46293e+07	1.1734e+07	6.60423e+06	1.08181e+07	1.98551e+07	1.58068e+07	2.5574e+07	8.27615e+06	2.40726e+07	2.8098e+07	7.40899e+06	1.54255e+06	2.03539e+06	1.41762e+06	2.91663e+06	8.45296e+06	1.8167e+06	80057.8	3.12838e+07	4.78002e+07	1.70392e+07	5.55826e+07	1.19501e+07	1.44466e+06	55.3682	3.01609
498	MOZ	36.7098	-17.5956	658.585	3517.05	307269	171.791	4	52.6849	11.8	100000	100000	221.433	13.0056	1.77259e+07	3.2606	0.668	107	10494.6	5879.95	2232.44	4261.8	2.55309e+07	4.47264e+07	1.17577e+07	6.61861e+06	1.08501e+07	1.98967e+07	1.62668e+07	2.65888e+07	8.57112e+06	2.68415e+07	2.90352e+07	7.68171e+06	1.68747e+06	3.19064e+06	1.9428e+06	2.91663e+06	9.96753e+06	1.8167e+06	202571	3.24838e+07	4.96338e+07	1.76928e+07	5.77148e+07	1.24085e+07	1.44466e+06	55.4568	3.37612
499	MOZ	39.133	-16.1425	659.288	3605.74	287406	164.682	4	51.3807	11.8	100000	100000	194.046	13.1607	1.8173e+07	3.2606	1.714	105.8	11162.6	6254.21	2633.91	4261.8	2.61748e+07	4.50858e+07	1.18452e+07	6.6718e+06	1.09686e+07	2.01492e+07	1.59937e+07	2.59852e+07	8.3958e+06	2.51063e+07	2.86423e+07	7.53296e+06	1.8286e+06	3.33627e+06	2.009e+06	2.91663e+06	1.13912e+07	1.8167e+06	519769	3.25193e+07	4.96881e+07	1.77121e+07	5.77778e+07	1.2422e+07	1.44466e+06	56.8554	4.45279
504	COG	11.8899	-4.18683	791.419	3470.53	536898	279.814	6	69.0865	11.8	100000	100000	246.107	12.848	1.74915e+07	3.2606	0.33	109.5	18774.4	10519	1546.94	4261.8	2.51932e+07	4.43599e+07	1.16684e+07	6.56437e+06	1.07296e+07	1.97031e+07	1.95339e+07	3.61248e+07	1.11317e+07	4.69008e+07	4.48161e+07	1.0722e+07	1.4465e+06	4.99575e+06	2.7634e+06	2.91663e+06	7.41271e+06	1.8167e+06	100072	3.91825e+07	5.98691e+07	2.13413e+07	6.96164e+07	1.49673e+07	1.44466e+06	54.7233	2.27881
505	QAT	51.1835	25.3219	529.755	3828.88	336302	192.886	4	48.4089	6.8	100000	100000	153.408	14.0731	1.92976e+07	6.5212	6.461	110.6	21185.4	11869.8	4499.46	4261.8	2.77946e+07	4.71726e+07	1.23519e+07	6.9806e+06	1.16631e+07	2.11926e+07	1.5363e+07	2.46051e+07	7.99364e+06	2.93777e+07	3.02581e+07	7.38872e+06	2.48441e+06	5.52136e+06	3.00235e+06	2.91663e+06	1.75517e+07	3.63339e+06	1.95929e+06	3.54166e+07	5.4115e+07	1.92902e+07	6.29255e+07	1.35287e+07	1.44466e+06	60.3738	8.70067
519	TUR	33.9122	36.8922	543.104	4688.58	235107	170.467	4	52.5275	6.8	100000	100000	279.634	14.1267	2.36305e+07	6.5212	12.946	106.9	44280.5	24809.7	3571.05	4261.8	3.40353e+07	4.72938e+07	1.23813e+07	6.99852e+06	1.17038e+07	2.24825e+07	1.62339e+07	2.6516e+07	8.55e+06	2.05378e+07	2.90022e+07	7.66491e+06	2.15804e+06	1.05564e+07	5.29128e+06	2.91663e+06	1.45645e+07	3.63339e+06	3.92587e+06	3.63344e+07	5.55173e+07	1.97901e+07	6.45561e+07	1.38793e+07	1.44466e+06	73.9296	6.32178
522	TUR	39.9	40.572	548.004	4649.46	280277	205.072	5	56.6106	6.8	100000	100000	201.576	13.6826	2.34333e+07	3.2606	7.543	105.3	33859.4	18970.9	2759.68	4261.8	3.37513e+07	4.6285e+07	1.21366e+07	6.84925e+06	1.13663e+07	2.20777e+07	1.70757e+07	2.8398e+07	9.09475e+06	2.44836e+07	3.56009e+07	8.71337e+06	1.87281e+06	8.28445e+06	4.25846e+06	2.91663e+06	1.18283e+07	1.8167e+06	2.28741e+06	3.66707e+07	5.60311e+07	1.99732e+07	6.51536e+07	1.40078e+07	1.44466e+06	73.3127	4.13086
527	NZL	170.601	-44.1611	522.321	4139.18	314921	207.93	5	60.5759	6.1	100000	100000	216.811	13.3143	2.08615e+07	3.2606	3.606	105.9	37053.6	20760.6	2513.24	4261.8	3.00471e+07	4.54403e+07	1.19314e+07	6.72425e+06	1.10858e+07	2.10457e+07	1.78745e+07	3.02149e+07	9.61788e+06	2.75099e+07	3.58434e+07	9.09025e+06	1.78618e+06	8.98083e+06	4.57503e+06	2.91663e+06	1.0968e+07	1.8167e+06	1.09352e+06	3.66028e+07	5.59274e+07	1.99363e+07	6.5033e+07	1.39819e+07	1.44466e+06	65.2666	3.76299
528	NZL	172.025	-42.9279	541.714	3873.57	392674	243.134	5	68.1073	6.1	100000	100000	169.317	13.0763	1.95228e+07	6.5212	0.955	111	28595.4	16021.6	2019.52	4261.8	2.81189e+07	4.48905e+07	1.17976e+07	6.64288e+06	1.09041e+07	2.04708e+07	1.93465e+07	3.56555e+07	1.10004e+07	3.4302e+07	3.79976e+07	9.93531e+06	1.61262e+06	7.13684e+06	3.73675e+06	2.91663e+06	9.1927e+06	3.63339e+06	289603	3.80004e+07	5.80629e+07	2.06975e+07	6.75162e+07	1.45157e+07	1.44466e+06	61.0784	3.19825
530	NZL	175.33	-40.2233	526.932	3520.62	395059	213.079	5	66.0365	6.1	100000	100000	288.705	12.978	1.77439e+07	3.2606	3.036	106.7	31580.7	17694.2	2380.87	4261.8	2.55568e+07	4.46625e+07	1.17421e+07	6.60915e+06	1.0829e+07	1.98799e+07	1.89473e+07	3.27007e+07	1.03296e+07	3.45104e+07	3.61704e+07	9.60869e+06	1.73965e+06	7.78767e+06	4.03262e+06	2.91663e+06	1.04992e+07	1.8167e+06	920665	3.6945e+07	5.64502e+07	2.01226e+07	6.5641e+07	1.41126e+07	1.44466e+06	55.5132	3.14239
531	NZL	176.306	-39.1157	515.259	3837.79	348296	219.875	5	63.9422	6.1	100000	100000	167.751	13.0249	1.93425e+07	3.2606	2.525	107.6	23276.8	13041.6	2037.14	4261.8	2.78592e+07	4.47712e+07	1.17686e+07	6.62524e+06	1.08648e+07	2.03778e+07	1.85394e+07	3.17494e+07	1.00578e+07	3.04254e+07	3.65431e+07	9.44887e+06	1.61882e+06	5.97731e+06	3.20962e+06	2.91663e+06	9.25741e+06	1.8167e+06	765704	3.60993e+07	5.51581e+07	1.9662e+07	6.41385e+07	1.37895e+07	1.44466e+06	60.5143	2.91789
532	NZL	177.606	-38.3669	525.561	3641.82	384228	222.439	5	66.4253	6.1	100000	100000	173.719	13.0614	1.83548e+07	3.2606	5.177	108	24141.4	13526.1	2234.74	4261.8	2.64366e+07	4.48559e+07	1.17892e+07	6.63777e+06	1.08927e+07	2.01224e+07	1.90226e+07	3.2877e+07	1.03799e+07	3.35642e+07	3.67103e+07	9.68595e+06	1.68828e+06	6.16582e+06	3.29532e+06	2.91663e+06	9.97581e+06	1.8167e+06	1.56992e+06	3.68363e+07	5.62842e+07	2.00634e+07	6.54479e+07	1.4071e+07	1.44466e+06	57.4242	3.42904
533	NZL	175.276	-37.7232	523.347	3526.22	391238	215.378	5	66.2394	6.1	100000	100000	178.348	12.9741	1.77722e+07	3.2606	2.548	107	29875.2	16738.6	2033.89	4261.8	2.55975e+07	4.46534e+07	1.17399e+07	6.6078e+06	1.08261e+07	1.98849e+07	1.89866e+07	3.27927e+07	1.03559e+07	3.41766e+07	3.6294e+07	9.63672e+06	1.61767e+06	7.41584e+06	3.86358e+06	2.91663e+06	9.24546e+06	1.8167e+06	772679	3.66838e+07	5.60511e+07	1.99804e+07	6.51769e+07	1.40128e+07	1.44466e+06	55.6015	3.09459
534	NZL	173.808	-35.5605	515.008	3523.09	381619	214.827	5	65.8175	6.1	100000	100000	148.729	12.9014	1.77564e+07	3.2606	2.677	106.9	26420.5	14803	1533.8	4261.8	2.55747e+07	4.44844e+07	1.16988e+07	6.58279e+06	1.07705e+07	1.98222e+07	1.89048e+07	3.26013e+07	1.03012e+07	3.33363e+07	3.62528e+07	9.59541e+06	1.44188e+06	6.66268e+06	3.5212e+06	2.91663e+06	7.36183e+06	1.8167e+06	811798	3.60822e+07	5.51319e+07	1.96527e+07	6.4108e+07	1.3783e+07	1.44466e+06	55.552	2.74241
535	PER	-80.605	-5.12788	559.331	3575.63	302186	162.764	4	47.1059	9.2	100000	100000	143.918	13.1085	1.80212e+07	3.2606	1.206	105.3	11645.6	6524.86	2549.23	4261.8	2.59561e+07	4.49651e+07	1.18158e+07	6.65393e+06	1.09287e+07	2.00639e+07	1.50826e+07	2.39978e+07	7.81607e+06	2.63974e+07	2.84807e+07	7.13457e+06	1.79884e+06	3.44158e+06	2.05688e+06	2.91663e+06	1.10946e+07	1.8167e+06	365719	3.20644e+07	4.8993e+07	1.74644e+07	5.69696e+07	1.22483e+07	1.44466e+06	56.3805	4.50903
538	PER	-70.5045	-17.6803	499.331	3976.05	157400	105.154	3	39.2007	9.2	100000	100000	130.362	13.0757	2.00393e+07	3.2606	2.019	101.2	6373.8	3571.14	2310.84	4261.8	2.88629e+07	4.48892e+07	1.17973e+07	6.64269e+06	1.09037e+07	2.06191e+07	1.33229e+07	2.02811e+07	6.7208e+06	1.37496e+07	2.04019e+07	5.62026e+06	1.71503e+06	2.29226e+06	1.53439e+06	2.91663e+06	1.02492e+07	1.8167e+06	612260	2.85336e+07	4.35981e+07	1.55413e+07	5.06963e+07	1.08995e+07	1.44466e+06	62.6944	3.95231
539	PER	-79.2003	-7.31475	551.191	3826.01	256270	156.753	4	47.2808	9.2	100000	100000	144.397	13.0683	1.92831e+07	3.2606	1.148	104.2	14020.3	7855.38	1974.57	4261.8	2.77737e+07	4.48721e+07	1.17931e+07	6.64016e+06	1.08981e+07	2.03954e+07	1.51204e+07	2.40794e+07	7.83996e+06	2.23865e+07	2.81296e+07	7.12203e+06	1.59682e+06	3.9593e+06	2.29223e+06	2.91663e+06	9.02718e+06	1.8167e+06	348130	3.15854e+07	4.82611e+07	1.72035e+07	5.61186e+07	1.20653e+07	1.44466e+06	60.3285	4.16808
541	PER	-75.6873	-13.8859	512.477	3935.05	194895	127.621	3	42.7347	9.2	100000	100000	123.81	12.928	1.98327e+07	3.2606	0.48	107.1	14648.6	8207.37	1556.68	4261.8	2.85653e+07	4.45462e+07	1.17138e+07	6.59195e+06	1.07908e+07	2.04416e+07	1.41226e+07	2.19497e+07	7.21446e+06	1.70251e+07	2.18012e+07	6.05387e+06	1.44992e+06	4.09626e+06	2.3545e+06	2.91663e+06	7.45034e+06	1.8167e+06	145560	2.93072e+07	4.47801e+07	1.59626e+07	5.20707e+07	1.1195e+07	1.44466e+06	62.0479	2.61077
542	PER	-71.9698	-16.5531	503.66	3997.45	169457	112.678	3	39.5522	9.2	100000	100000	155.55	13.1025	2.01471e+07	3.2606	1.798	103.3	6757.77	3786.27	2243.3	4261.8	2.90182e+07	4.49511e+07	1.18124e+07	6.65186e+06	1.09241e+07	2.06715e+07	1.34034e+07	2.04476e+07	6.77021e+06	1.48029e+07	2.08851e+07	5.69276e+06	1.69129e+06	2.37597e+06	1.57245e+06	2.91663e+06	1.00067e+07	1.8167e+06	545242	2.87883e+07	4.39873e+07	1.568e+07	5.11489e+07	1.09968e+07	1.44466e+06	63.0318	3.98756
544	NIC	-83.8889	13.8738	613.218	3481.93	378781	215.296	5	61.1652	9.2	100000	100000	169.956	12.8912	1.75489e+07	3.2606	0.071	106.9	19649.9	11009.6	1767.04	4261.8	2.5276e+07	4.44607e+07	1.1693e+07	6.57928e+06	1.07627e+07	1.97543e+07	1.79918e+07	3.0484e+07	9.69516e+06	3.30884e+07	3.62528e+07	9.17566e+06	1.52387e+06	5.18662e+06	2.85018e+06	2.91663e+06	8.2531e+06	1.8167e+06	21530.7	3.52354e+07	5.38381e+07	1.91915e+07	6.26035e+07	1.34595e+07	1.44466e+06	54.9031	2.60914
546	MDG	44.9928	-24.6668	609.887	3591.45	244522	143.446	3	46.3812	11.8	100000	100000	153.491	12.9378	1.81009e+07	3.2606	0.427	110.8	8341.23	4673.46	2030.09	4261.8	2.6071e+07	4.45691e+07	1.17194e+07	6.59532e+06	1.07983e+07	1.99506e+07	1.49255e+07	2.36594e+07	7.71697e+06	2.13602e+07	2.2746e+07	6.45583e+06	1.61634e+06	2.72118e+06	1.72938e+06	2.91663e+06	9.23154e+06	1.8167e+06	129487	3.00279e+07	4.58813e+07	1.63552e+07	5.33513e+07	1.14703e+07	1.44466e+06	56.63	3.11571
547	MDG	47.042	-23.585	664.479	3727.8	306496	192.258	4	55.8328	11.8	100000	100000	159.145	12.9077	1.87881e+07	3.2606	0.34	110.4	7649.52	4285.91	1737.14	4261.8	2.70608e+07	4.44989e+07	1.17023e+07	6.58494e+06	1.07753e+07	2.01244e+07	1.69169e+07	2.80405e+07	8.99148e+06	2.6774e+07	3.01884e+07	8.05434e+06	1.51336e+06	2.57038e+06	1.66083e+06	2.91663e+06	8.14019e+06	1.8167e+06	103105	3.27811e+07	5.0088e+07	1.78547e+07	5.82429e+07	1.2522e+07	1.44466e+06	58.78	2.49513
548	MDG	43.9825	-22.3716	622.96	3889.34	212545	135.889	3	47.0104	11.8	100000	100000	155.095	13.2751	1.96023e+07	3.2606	2.67	109.1	9479.46	5311.19	2704.58	4261.8	2.82335e+07	4.535e+07	1.19094e+07	6.71089e+06	1.10559e+07	2.06519e+07	1.50619e+07	2.39532e+07	7.80303e+06	1.85669e+07	2.23054e+07	6.47915e+06	1.85345e+06	2.96933e+06	1.84219e+06	2.91663e+06	1.16373e+07	1.8167e+06	809676	3.06873e+07	4.68887e+07	1.67143e+07	5.45227e+07	1.17222e+07	1.44466e+06	61.3272	5.3009
549	MDG	47.9168	-20.8326	680.677	3722.88	258572	160.931	4	66.5604	11.8	100000	100000	127.305	13.037	1.87633e+07	3.2606	0.806	104.8	12236.9	6856.14	1997.88	4261.8	2.70251e+07	4.47995e+07	1.17755e+07	6.62942e+06	1.08741e+07	2.02207e+07	1.90487e+07	3.29382e+07	1.03974e+07	2.25876e+07	2.83203e+07	8.87548e+06	1.60502e+06	3.57049e+06	2.11548e+06	2.91663e+06	9.11308e+06	1.8167e+06	244419	3.3598e+07	5.13363e+07	1.82997e+07	5.96944e+07	1.28341e+07	1.44466e+06	58.7024	3.36656
550	MDG	48.8126	-18.1021	714.766	3978.32	311819	209.364	5	61.7952	11.8	100000	100000	113.823	12.9929	2.00507e+07	3.2606	0.998	106	23705.3	13281.7	1757.51	4261.8	2.88794e+07	4.46969e+07	1.17505e+07	6.61425e+06	1.08404e+07	2.05563e+07	1.81167e+07	3.07715e+07	9.77765e+06	2.72389e+07	3.58841e+07	9.20345e+06	1.52052e+06	6.07075e+06	3.2521e+06	2.91663e+06	8.21715e+06	1.8167e+06	302643	3.53171e+07	5.3963e+07	1.9236e+07	6.27487e+07	1.34907e+07	1.44466e+06	62.7302	2.93322
551	MDG	44.7716	-17.3056	645.896	3589.87	271243	158.35	4	49.0446	11.8	100000	100000	150.63	13.02	1.8093e+07	3.2606	1.043	104.4	15932	8926.45	2168.29	4261.8	2.60595e+07	4.476e+07	1.17659e+07	6.62358e+06	1.08611e+07	2.0014e+07	1.5499e+07	2.49009e+07	8.07998e+06	2.36945e+07	2.8193e+07	7.28614e+06	1.66492e+06	4.37606e+06	2.48169e+06	2.91663e+06	9.73565e+06	1.8167e+06	316289	3.1844e+07	4.86562e+07	1.73443e+07	5.65779e+07	1.2164e+07	1.44466e+06	56.6051	3.79521
552	MDG	46.7951	-15.8678	629.977	3623.62	250218	142.145	3	47.0034	11.8	100000	100000	194.061	13.1983	1.8263e+07	3.2606	1.809	110.5	18610.7	10427.3	2487.18	4261.8	2.63045e+07	4.51729e+07	1.18663e+07	6.68468e+06	1.09973e+07	2.02051e+07	1.50604e+07	2.395e+07	7.80207e+06	2.18578e+07	2.26674e+07	6.50614e+06	1.77702e+06	4.96006e+06	2.74718e+06	2.91663e+06	1.08761e+07	1.8167e+06	548578	3.10412e+07	4.74296e+07	1.69071e+07	5.51516e+07	1.18574e+07	1.44466e+06	57.1372	4.56659
553	MDG	49.4916	-15.5656	697.619	3682.81	330299	196.023	4	59.3865	11.8	100000	100000	181.156	13.0729	1.85614e+07	3.2606	1.183	111.3	23619.7	13233.8	2205.73	4261.8	2.67342e+07	4.48826e+07	1.17957e+07	6.64172e+06	1.09015e+07	2.01911e+07	1.76367e+07	2.9671e+07	9.46155e+06	2.88533e+07	3.05036e+07	8.39901e+06	1.67808e+06	6.05208e+06	3.24362e+06	2.91663e+06	9.87115e+06	1.8167e+06	358744	3.44523e+07	5.26416e+07	1.8765e+07	6.12123e+07	1.31604e+07	1.44466e+06	58.0706	3.82095
554	MDG	48.2551	-14.8766	626.241	3584.75	246034	138.506	3	47.545	11.8	100000	100000	124.257	13.1215	1.80671e+07	3.2606	1.989	109.7	15195	8513.5	2576.33	4261.8	2.60223e+07	4.49952e+07	1.18231e+07	6.65839e+06	1.09387e+07	2.00876e+07	1.51774e+07	2.42026e+07	7.876e+06	2.14923e+07	2.24596e+07	6.53928e+06	1.80836e+06	4.21538e+06	2.40865e+06	2.91663e+06	1.11897e+07	1.8167e+06	603163	3.08527e+07	4.71416e+07	1.68044e+07	5.48168e+07	1.17854e+07	1.44466e+06	56.5243	4.26714
555	MDG	49.1491	-13.5968	680.167	3769.94	307943	186.892	4	56.2574	11.8	100000	100000	132.851	13.1533	1.90005e+07	3.2606	2.45	109.7	9935.69	5566.81	2509.58	4261.8	2.73667e+07	4.50687e+07	1.1841e+07	6.66926e+06	1.09629e+07	2.03817e+07	1.70037e+07	2.82357e+07	9.04788e+06	2.69003e+07	2.99462e+07	8.07445e+06	1.7849e+06	3.06879e+06	1.88741e+06	2.91663e+06	1.09551e+07	1.8167e+06	742961	3.35723e+07	5.12969e+07	1.82856e+07	5.96486e+07	1.28242e+07	1.44466e+06	59.4444	4.36205
556	MDG	44.7591	-19.8979	603.424	3525.41	241565	136.01	3	45.403	11.8	100000	100000	138.049	12.9784	1.7768e+07	3.2606	0.239	109.1	7497.38	4200.67	1970.99	4261.8	2.55916e+07	4.46634e+07	1.17424e+07	6.60929e+06	1.08294e+07	1.98872e+07	1.47122e+07	2.32019e+07	7.58281e+06	2.11019e+07	2.23054e+07	6.33399e+06	1.59556e+06	2.53722e+06	1.64575e+06	2.91663e+06	9.01393e+06	1.8167e+06	72476.6	2.97021e+07	4.53834e+07	1.61777e+07	5.27723e+07	1.13459e+07	1.44466e+06	55.5886	3.47895
557	ERI	42.4329	12.8599	647.104	3694.08	262875	158.625	4	43.6291	11.8	100000	100000	140.514	13.2047	1.86182e+07	3.2606	1.993	104.6	22811.4	12780.9	2634.17	4261.8	2.6816e+07	4.51875e+07	1.18699e+07	6.68684e+06	1.10022e+07	2.03125e+07	1.43215e+07	2.23702e+07	7.33833e+06	2.29634e+07	2.82566e+07	6.80316e+06	1.8287e+06	5.87585e+06	3.1635e+06	2.91663e+06	1.13921e+07	1.8167e+06	604376	3.19049e+07	4.87492e+07	1.73775e+07	5.66862e+07	1.21873e+07	1.44466e+06	58.2483	5.00286
558	ERI	40.9398	14.2296	663.62	3788.23	297008	185.153	4	47.9276	11.8	100000	100000	146.775	13.2095	1.90927e+07	3.2606	1.766	109.3	16295.8	9130.28	2447.18	4261.8	2.74994e+07	4.51986e+07	1.18726e+07	6.68848e+06	1.10058e+07	2.0453e+07	1.52597e+07	2.4381e+07	7.92814e+06	2.59451e+07	2.98088e+07	7.31173e+06	1.76296e+06	4.45538e+06	2.51775e+06	2.91663e+06	1.07347e+07	1.8167e+06	535538	3.27378e+07	5.00218e+07	1.78311e+07	5.81659e+07	1.25055e+07	1.44466e+06	59.7327	4.83188
559	ERI	38.1558	17.4519	736.115	4914.71	238200	167.331	4	48.3881	11.8	100000	100000	200.009	15.3957	2.47702e+07	9.7818	11.559	106.2	14925	8362.22	4768.79	4261.8	3.56768e+07	5.01213e+07	1.30652e+07	7.41694e+06	1.26634e+07	2.37887e+07	1.53586e+07	2.45954e+07	7.9908e+06	2.0808e+07	2.87725e+07	7.27339e+06	2.57909e+06	4.15652e+06	2.38189e+06	2.91663e+06	1.83951e+07	5.45009e+06	3.50526e+06	3.63939e+07	5.56083e+07	1.98225e+07	6.46619e+07	1.39021e+07	1.44466e+06	77.4952	11.9242
560	ERI	38.8744	15.9343	710.886	4575.55	231871	157.846	4	44.6884	11.8	100000	100000	184.17	14.9642	2.30608e+07	6.5212	9.204	104.3	24281.2	13604.4	4496	4261.8	3.32147e+07	4.91686e+07	1.28351e+07	7.27597e+06	1.23379e+07	2.29665e+07	1.45554e+07	2.28672e+07	7.48451e+06	2.02551e+07	2.81613e+07	6.89094e+06	2.48319e+06	6.19629e+06	3.30917e+06	2.91663e+06	1.75408e+07	3.63339e+06	2.79111e+06	3.51214e+07	5.36639e+07	1.91294e+07	6.2401e+07	1.3416e+07	1.44466e+06	72.1472	11.0087
561	LBY	11.6938	32.5609	691.423	3598.12	341085	193.144	4	51.6435	11.8	100000	100000	195.344	13.2302	1.81345e+07	3.2606	1.398	110.7	32507.4	18213.4	2410.21	4261.8	2.61194e+07	4.52464e+07	1.18842e+07	6.69556e+06	1.10216e+07	2.01934e+07	1.6049e+07	2.6107e+07	8.43119e+06	2.97955e+07	3.0293e+07	7.6836e+06	1.74996e+06	7.98971e+06	4.12446e+06	2.91663e+06	1.06035e+07	1.8167e+06	423942	3.41398e+07	5.21641e+07	1.85947e+07	6.06569e+07	1.3041e+07	1.44466e+06	56.7351	4.84215
562	LBY	13.3855	32.2418	705.229	3884.35	306930	187.513	4	50.5801	11.8	100000	100000	178.357	13.7253	1.95771e+07	3.2606	3.999	109.7	33120.8	18557.1	3463.74	4261.8	2.81972e+07	4.63825e+07	1.21603e+07	6.86368e+06	1.13988e+07	2.10005e+07	1.5825e+07	2.56142e+07	8.28784e+06	2.68118e+07	2.99462e+07	7.56164e+06	2.12032e+06	8.12343e+06	4.18525e+06	2.91663e+06	1.42101e+07	1.8167e+06	1.21269e+06	3.48361e+07	5.32281e+07	1.8974e+07	6.18942e+07	1.3307e+07	1.44466e+06	61.2484	6.79879
563	LBY	24.7901	31.2804	657.837	3671.92	259929	154.66	4	46.1871	11.8	100000	100000	252.678	13.2835	1.85065e+07	3.2606	1.943	103.8	29978	16796.2	2637.97	4261.8	2.66552e+07	4.53694e+07	1.19141e+07	6.71376e+06	1.10623e+07	2.0343e+07	1.48833e+07	2.35687e+07	7.69039e+06	2.27061e+07	2.80034e+07	7.01317e+06	1.83003e+06	7.43827e+06	3.87378e+06	2.91663e+06	1.14054e+07	1.8167e+06	589213	3.24461e+07	4.95762e+07	1.76723e+07	5.76478e+07	1.23941e+07	1.44466e+06	57.8989	5.18289
564	LBY	18.806	30.0529	689.08	3743.95	298560	172.446	4	47.9663	11.8	100000	100000	139.878	13.7162	1.88695e+07	3.2606	3.811	107.1	27574.7	15449.7	3655.75	4261.8	2.7178e+07	4.63618e+07	1.21552e+07	6.86061e+06	1.13919e+07	2.07895e+07	1.52681e+07	2.4399e+07	7.93341e+06	2.60807e+07	2.90683e+07	7.25854e+06	2.18781e+06	6.91431e+06	3.63559e+06	2.91663e+06	1.48427e+07	1.8167e+06	1.15568e+06	3.40218e+07	5.19837e+07	1.85305e+07	6.04473e+07	1.29959e+07	1.44466e+06	59.0347	7.03021
565	LBY	15.9196	30.9753	680.499	3575.56	333877	190.091	4	51.1373	11.8	100000	100000	185.61	13.1379	1.80208e+07	3.2606	1.148	110.2	28280.9	15845.4	2151.85	4261.8	2.59557e+07	4.50332e+07	1.18324e+07	6.66401e+06	1.09512e+07	2.00873e+07	1.59425e+07	2.58725e+07	8.36301e+06	2.91659e+07	3.01189e+07	7.62491e+06	1.65914e+06	7.06828e+06	3.70558e+06	2.91663e+06	9.67601e+06	1.8167e+06	348130	3.35889e+07	5.13223e+07	1.82947e+07	5.96782e+07	1.28306e+07	1.44466e+06	56.3795	4.45904
566	LBY	23.3082	31.7923	658.979	3679.29	258828	153.769	4	45.9389	11.8	100000	100000	140.266	13.3056	1.85436e+07	3.2606	2.143	103.6	31416.5	17602.2	2679.35	4261.8	2.67086e+07	4.54203e+07	1.19265e+07	6.72129e+06	1.10791e+07	2.03712e+07	1.48292e+07	2.34527e+07	7.65637e+06	2.26099e+07	2.79406e+07	6.98567e+06	1.84458e+06	7.75188e+06	4.01635e+06	2.91663e+06	1.15496e+07	1.8167e+06	649863	3.25037e+07	4.96643e+07	1.77037e+07	5.77501e+07	1.24161e+07	1.44466e+06	58.015	5.34228
567	LBY	20.8336	31.6693	674.937	3733.04	266829	157.921	4	46.665	11.8	100000	100000	201.38	13.515	1.88145e+07	3.2606	3.057	104.4	33684.3	18872.8	3277.48	4261.8	2.70988e+07	4.59017e+07	1.20435e+07	6.79252e+06	1.12388e+07	2.06151e+07	1.49871e+07	2.3792e+07	7.75581e+06	2.33088e+07	2.8193e+07	7.07167e+06	2.05484e+06	8.24628e+06	4.2411e+06	2.91663e+06	1.35899e+07	1.8167e+06	927033	3.33085e+07	5.08938e+07	1.8142e+07	5.91799e+07	1.27235e+07	1.44466e+06	58.8626	6.24214
568	ZAF	19.4353	-33.5662	626.64	3901.05	196930	123.014	3	43.3108	11.8	100000	100000	189.657	13.5098	1.96613e+07	3.2606	2.496	105.9	26552.8	14877.1	2835.05	4261.8	2.83185e+07	4.58896e+07	1.20406e+07	6.79074e+06	1.12348e+07	2.08548e+07	1.42508e+07	2.22206e+07	7.29429e+06	1.72028e+07	2.15061e+07	6.08233e+06	1.89931e+06	6.69153e+06	3.53431e+06	2.91663e+06	1.20885e+07	1.8167e+06	756910	3.08729e+07	4.71724e+07	1.68154e+07	5.48525e+07	1.17931e+07	1.44466e+06	61.5118	5.43909
569	ZAF	22.9816	-33.4638	612.115	3790.78	208692	129.893	3	45.0475	11.8	100000	100000	133.893	13.1451	1.91055e+07	3.2606	1.171	107.6	16850.7	9441.16	2146.18	4261.8	2.75179e+07	4.50498e+07	1.18364e+07	6.66646e+06	1.09567e+07	2.04054e+07	1.46343e+07	2.30354e+07	7.53394e+06	1.82303e+07	2.19258e+07	6.27239e+06	1.65715e+06	4.57634e+06	2.57274e+06	2.91663e+06	9.65542e+06	1.8167e+06	355105	3.01403e+07	4.60531e+07	1.64164e+07	5.3551e+07	1.15133e+07	1.44466e+06	59.773	3.84027
570	ZAF	26.38	-33.0273	648.247	3783.89	254501	158.539	4	50.9479	11.8	100000	100000	112.4	13.1956	1.90708e+07	3.2606	1.768	104.6	7284.19	4081.22	2321.3	4261.8	2.74679e+07	4.51666e+07	1.18648e+07	6.68375e+06	1.09952e+07	2.04357e+07	1.59027e+07	2.57847e+07	8.33747e+06	2.2232e+07	2.82566e+07	7.46288e+06	1.71871e+06	2.49074e+06	1.62462e+06	2.91663e+06	1.02866e+07	1.8167e+06	536145	3.19625e+07	4.88373e+07	1.74089e+07	5.67886e+07	1.22093e+07	1.44466e+06	59.6643	4.08362
571	ZAF	29.0198	-31.4013	683.173	4024.16	275743	180.783	4	52.4508	11.8	100000	100000	193.193	13.4937	2.02818e+07	3.2606	7.334	108.7	17899.8	10029	2490.4	4261.8	2.92121e+07	4.58528e+07	1.20316e+07	6.78529e+06	1.12225e+07	2.10209e+07	1.62179e+07	2.64806e+07	8.5397e+06	2.40876e+07	2.96044e+07	7.70467e+06	1.77815e+06	4.80508e+06	2.67673e+06	2.91663e+06	1.08874e+07	1.8167e+06	2.22403e+06	3.37237e+07	5.15283e+07	1.83681e+07	5.99177e+07	1.28821e+07	1.44466e+06	63.453	5.11293
572	ZAF	18.0418	-30.5118	663.997	4254.69	198500	125.881	3	44.1086	11.8	100000	100000	183.619	14.5613	2.14437e+07	3.2606	11.686	106.7	23644	13247.4	3921.42	4261.8	3.08856e+07	4.8271e+07	1.2618e+07	7.14314e+06	1.20332e+07	2.21902e+07	1.44276e+07	2.25953e+07	7.40457e+06	1.734e+07	2.17022e+07	6.16999e+06	2.2812e+06	6.05738e+06	3.24602e+06	2.91663e+06	1.57076e+07	1.8167e+06	3.54377e+06	3.27705e+07	5.00719e+07	1.78489e+07	5.82241e+07	1.2518e+07	1.44466e+06	67.088	8.72245
573	ZAF	30.8902	-29.2828	666.274	3838.97	270134	170.396	4	52.6604	11.8	100000	100000	139.663	13.2673	1.93484e+07	3.2606	2.696	106.8	14910	8353.82	2325.59	4261.8	2.78678e+07	4.5332e+07	1.1905e+07	6.70822e+06	1.10499e+07	2.05726e+07	1.62617e+07	2.65775e+07	8.56784e+06	2.35975e+07	2.89692e+07	7.67432e+06	1.72022e+06	4.15325e+06	2.3804e+06	2.91663e+06	1.0302e+07	1.8167e+06	817560	3.28771e+07	5.02347e+07	1.7907e+07	5.84135e+07	1.25587e+07	1.44466e+06	60.5329	4.56797
574	ZAF	16.9014	-28.7076	671.498	4259.43	216927	133.12	3	45.0667	11.8	100000	100000	230.26	14.8956	2.14675e+07	3.2606	11.388	108.4	17876.6	10016	4012.74	4261.8	3.092e+07	4.90163e+07	1.27983e+07	7.25343e+06	1.2286e+07	2.24548e+07	1.46385e+07	2.30444e+07	7.53659e+06	1.89496e+07	2.21272e+07	6.28986e+06	2.31331e+06	4.8e+06	2.67442e+06	2.91663e+06	1.60022e+07	1.8167e+06	3.4534e+06	3.31436e+07	5.0642e+07	1.80522e+07	5.88871e+07	1.26605e+07	1.44466e+06	67.1627	9.76869
581	MAR	-8.85045	31.9039	671.156	3862.99	245757	150.805	4	46.6595	11.8	100000	100000	131.123	13.7334	1.94694e+07	3.2606	4.436	103	26106.2	14626.9	3450.88	4261.8	2.80421e+07	4.6401e+07	1.21647e+07	6.86642e+06	1.1405e+07	2.09759e+07	1.49859e+07	2.37894e+07	7.75505e+06	2.14681e+07	2.77534e+07	7.03516e+06	2.11579e+06	6.59417e+06	3.49005e+06	2.91663e+06	1.41675e+07	1.8167e+06	1.34521e+06	3.31178e+07	5.06025e+07	1.80381e+07	5.88412e+07	1.26506e+07	1.44466e+06	60.9116	6.82346
583	MAR	-14.8461	24.3728	669.316	3575.26	336168	195.223	4	48.8671	11.8	100000	100000	165.805	13.0447	1.80193e+07	3.2606	1.148	111	19511.7	10932.1	2235.66	4261.8	2.59535e+07	4.48172e+07	1.17798e+07	6.63205e+06	1.088e+07	2.00125e+07	1.54611e+07	2.48184e+07	8.05589e+06	2.9366e+07	3.03981e+07	7.44044e+06	1.6886e+06	5.15648e+06	2.83647e+06	2.91663e+06	9.97913e+06	1.8167e+06	348130	3.30251e+07	5.04608e+07	1.79876e+07	5.86764e+07	1.26152e+07	1.44466e+06	56.3747	4.38385
584	MAR	-12.5622	27.1315	678.753	3666.53	310993	183.06	4	49.8111	11.8	100000	100000	172.001	13.2887	1.84793e+07	3.2606	4.933	109	23240.1	13021.1	2633.18	4261.8	2.6616e+07	4.53814e+07	1.1917e+07	6.71553e+06	1.10663e+07	2.03392e+07	1.56622e+07	2.52572e+07	8.18387e+06	2.71668e+07	2.97064e+07	7.47408e+06	1.82835e+06	5.96933e+06	3.20599e+06	2.91663e+06	1.13887e+07	1.8167e+06	1.49593e+06	3.35008e+07	5.11877e+07	1.82467e+07	5.95217e+07	1.27969e+07	1.44466e+06	57.8139	5.51982
585	MAR	-9.82367	29.1067	652.811	3763.95	257818	162.902	4	48.1004	11.8	100000	100000	206.47	13.151	1.89703e+07	3.2606	3.088	105.4	15987.6	8957.63	2606.33	4261.8	2.73232e+07	4.50635e+07	1.18397e+07	6.6685e+06	1.09612e+07	2.03712e+07	1.52969e+07	2.44615e+07	7.95167e+06	2.25217e+07	2.85129e+07	7.22682e+06	1.81891e+06	4.3882e+06	2.48721e+06	2.91663e+06	1.12948e+07	1.8167e+06	936434	3.22007e+07	4.92012e+07	1.75386e+07	5.72117e+07	1.23003e+07	1.44466e+06	59.35	4.55142
586	MAR	-16.1301	22.085	690.501	3609.67	347640	205.088	5	49.2526	11.8	100000	100000	119.673	13.1498	1.81927e+07	3.2606	1.568	105.1	19141.6	10724.7	2380.34	4261.8	2.62032e+07	4.50606e+07	1.1839e+07	6.66806e+06	1.09602e+07	2.01462e+07	1.55434e+07	2.49977e+07	8.10821e+06	3.03681e+07	3.55205e+07	8.04357e+06	1.73946e+06	5.0758e+06	2.7998e+06	2.91663e+06	1.04973e+07	1.8167e+06	475495	3.40935e+07	5.20933e+07	1.85695e+07	6.05747e+07	1.30233e+07	1.44466e+06	56.9172	4.87245
587	MAR	-3.74668	34.8141	697.985	4069.27	255974	169.314	4	51.2607	11.8	100000	100000	106.063	13.626	2.05091e+07	3.2606	7.321	106.6	30993.6	17365.2	3653.19	4261.8	2.95395e+07	4.61557e+07	1.21052e+07	6.83011e+06	1.13233e+07	2.11907e+07	1.59685e+07	2.59297e+07	8.37964e+06	2.23606e+07	2.89034e+07	7.54286e+06	2.18691e+06	7.65968e+06	3.97443e+06	2.91663e+06	1.48343e+07	1.8167e+06	2.22009e+06	3.44814e+07	5.2686e+07	1.87808e+07	6.12639e+07	1.31715e+07	1.44466e+06	64.1642	6.04683
588	PAK	67.8598	24.536	538.869	3688.73	356860	205.749	5	52.3402	6.8	100000	100000	207.839	13.6618	1.85912e+07	6.5212	3.233	105.3	31819.2	17827.8	2962.85	4261.8	2.67771e+07	4.62375e+07	1.21251e+07	6.84222e+06	1.13505e+07	2.06665e+07	1.61948e+07	2.64294e+07	8.52485e+06	3.11735e+07	3.56009e+07	8.32833e+06	1.94424e+06	7.83966e+06	4.05625e+06	2.91663e+06	1.25265e+07	3.63339e+06	980405	3.60428e+07	5.50718e+07	1.96313e+07	6.40381e+07	1.3768e+07	1.44466e+06	58.1639	6.7339
589	PAK	66.5165	25.7451	520.631	3721.87	341558	194.404	4	49.8225	6.8	100000	100000	362.495	13.7436	1.87582e+07	3.2606	9.044	111	26707.4	14963.7	3089.67	4261.8	2.70177e+07	4.64242e+07	1.21704e+07	6.86985e+06	1.14128e+07	2.0779e+07	1.56646e+07	2.52625e+07	8.18541e+06	2.98368e+07	3.03981e+07	7.52679e+06	1.98882e+06	6.72523e+06	3.54963e+06	2.91663e+06	1.29577e+07	1.8167e+06	2.74259e+06	3.47867e+07	5.31526e+07	1.89471e+07	6.18064e+07	1.32881e+07	1.44466e+06	58.6864	7.18071
590	PAK	62.6046	25.6628	489.698	3639.3	307994	180.456	4	47.0381	6.8	100000	100000	175.32	13.2791	1.83421e+07	3.2606	3.789	108.5	11844.7	6636.4	2789.92	4261.8	2.64184e+07	4.53591e+07	1.19116e+07	6.71224e+06	1.10589e+07	2.02921e+07	1.50679e+07	2.39662e+07	7.80681e+06	2.69049e+07	2.95367e+07	7.21081e+06	1.88345e+06	3.48498e+06	2.07661e+06	2.91663e+06	1.19329e+07	1.8167e+06	1.14901e+06	3.26634e+07	4.99082e+07	1.77906e+07	5.80338e+07	1.24771e+07	1.44466e+06	57.3845	5.24986
591	PAK	64.5507	25.7656	533.35	4278.82	289490	182.378	4	47.7464	6.8	100000	100000	213.671	14.8793	2.15652e+07	6.5212	7.998	108.8	18385.4	10301.1	4516.28	4261.8	3.10607e+07	4.89801e+07	1.27895e+07	7.24807e+06	1.22737e+07	2.24704e+07	1.52207e+07	2.42965e+07	7.90345e+06	2.52884e+07	2.96384e+07	7.28249e+06	2.49032e+06	4.91094e+06	2.72485e+06	2.91663e+06	1.76047e+07	3.63339e+06	2.42539e+06	3.56637e+07	5.44925e+07	1.94248e+07	6.33645e+07	1.36231e+07	1.44466e+06	67.4684	10.7313
602	TUN	10.5327	33.1143	720.116	3836.97	331711	191.388	4	50.9206	11.8	100000	100000	276.834	13.9342	1.93383e+07	3.2606	9.471	110.4	29981.2	16798	4003.24	4261.8	2.78532e+07	4.68578e+07	1.22756e+07	6.93401e+06	1.15576e+07	2.10957e+07	1.58969e+07	2.5772e+07	8.33378e+06	2.89766e+07	3.01884e+07	7.6105e+06	2.30997e+06	7.43896e+06	3.87409e+06	2.91663e+06	1.59716e+07	1.8167e+06	2.87207e+06	3.55867e+07	5.4375e+07	1.93829e+07	6.32278e+07	1.35937e+07	1.44466e+06	60.5013	7.91266
603	TUN	10.0124	34.8215	707.6	3647.36	347843	193.395	4	53.8687	11.8	100000	100000	210.719	13.4459	1.83827e+07	3.2606	2.899	110.7	29795.4	16693.9	3145.07	4261.8	2.64769e+07	4.57431e+07	1.2005e+07	6.76906e+06	1.11861e+07	2.0436e+07	1.65127e+07	2.71356e+07	8.72966e+06	3.03858e+07	3.0293e+07	7.88468e+06	2.00829e+06	7.39846e+06	3.85568e+06	2.91663e+06	1.31449e+07	1.8167e+06	879120	3.49557e+07	5.34108e+07	1.90392e+07	6.21066e+07	1.33527e+07	1.44466e+06	57.5116	5.84546
605	SAU	42.874	17.0264	484.105	3609.18	285772	166.463	4	44.5949	6.8	100000	100000	247.688	13.2082	1.81903e+07	3.2606	3.015	106	18338.2	10274.6	3004.96	4261.8	2.61997e+07	4.51956e+07	1.18719e+07	6.68804e+06	1.10048e+07	2.0192e+07	1.45348e+07	2.28233e+07	7.47163e+06	2.49637e+07	2.87073e+07	6.92611e+06	1.95904e+06	4.90065e+06	2.72017e+06	2.91663e+06	1.26701e+07	1.8167e+06	914297	3.22792e+07	4.93211e+07	1.75813e+07	5.73511e+07	1.23303e+07	1.44466e+06	56.9096	5.24857
606	SAU	51.5078	23.4583	512.517	3812.02	298072	172.311	4	46.6556	6.8	100000	100000	255.638	14.0192	1.92126e+07	6.5212	6.305	107.1	14836	8312.38	4309.49	4261.8	2.76721e+07	4.70507e+07	1.23224e+07	6.96256e+06	1.16223e+07	2.1126e+07	1.4985e+07	2.37876e+07	7.75452e+06	2.6038e+07	2.90683e+07	7.14026e+06	2.41763e+06	4.13713e+06	2.37307e+06	2.91663e+06	1.6951e+07	3.63339e+06	1.91199e+06	3.42318e+07	5.23047e+07	1.86449e+07	6.08205e+07	1.30762e+07	1.44466e+06	60.1079	8.48627
607	SAU	50.0899	25.2613	540.774	4231.06	288089	169.701	4	46.3366	6.8	100000	100000	232.113	15.383	2.13245e+07	6.5212	9.436	106.5	23095.3	12940	5219.26	4261.8	3.0714e+07	5.00933e+07	1.30585e+07	7.4128e+06	1.26538e+07	2.27865e+07	1.49158e+07	2.36386e+07	7.71087e+06	2.5166e+07	2.88706e+07	7.09606e+06	2.73744e+06	5.93776e+06	3.19164e+06	2.91663e+06	1.97857e+07	3.63339e+06	2.86146e+06	3.61739e+07	5.5272e+07	1.97026e+07	6.42709e+07	1.3818e+07	1.44466e+06	66.7153	12.0917
608	SAU	48.3122	27.6838	558.821	4294.76	324557	188.396	4	47.6909	6.8	100000	100000	351.452	15.6033	2.16456e+07	6.5212	9.886	109.8	28616.1	16033.1	5430.87	4261.8	3.11764e+07	5.05765e+07	1.3175e+07	7.4843e+06	1.28197e+07	2.30464e+07	1.52088e+07	2.42706e+07	7.89588e+06	2.83517e+07	2.99806e+07	7.30323e+06	2.81183e+06	7.14135e+06	3.7388e+06	2.91663e+06	2.04308e+07	3.63339e+06	2.99792e+06	3.74143e+07	5.71673e+07	2.03783e+07	6.64748e+07	1.42918e+07	1.44466e+06	67.7197	12.3346
609	SAU	35.3546	28.6296	512.541	5294	149168	109.092	3	39.7828	6.8	100000	100000	172.209	15.9976	2.66817e+07	6.5212	11.825	102.2	23373.3	13095.7	4947.29	4261.8	3.84301e+07	5.14357e+07	1.33822e+07	7.61144e+06	1.31161e+07	2.47951e+07	1.34562e+07	2.05568e+07	6.80259e+06	1.30306e+07	2.063e+07	5.69213e+06	2.64183e+06	5.99836e+06	3.21919e+06	2.91663e+06	1.8949e+07	3.63339e+06	3.58592e+06	3.42334e+07	5.23071e+07	1.86458e+07	6.08233e+07	1.30768e+07	1.44466e+06	83.4757	11.5501
610	SAU	36.6451	26.8094	446.062	3740.47	200782	122.129	3	41.146	6.8	100000	100000	150.707	13.4076	1.88519e+07	3.2606	2.342	105.8	9557.55	5354.94	2699.53	4261.8	2.71527e+07	4.5655e+07	1.19835e+07	6.75602e+06	1.11569e+07	2.05408e+07	1.37658e+07	2.12011e+07	6.99339e+06	1.75393e+07	2.14817e+07	5.88515e+06	1.85167e+06	2.98636e+06	1.84993e+06	2.91663e+06	1.16198e+07	1.8167e+06	710210	2.96644e+07	4.53259e+07	1.61572e+07	5.27054e+07	1.13315e+07	1.44466e+06	58.9797	5.87008
611	SAU	39.95	21.3996	488.461	4150.55	221034	138.629	3	42.5503	6.8	100000	100000	280.906	14.4965	2.09188e+07	6.5212	6.909	109.5	10206.5	5718.52	4569.76	4261.8	3.01296e+07	4.81259e+07	1.25829e+07	7.12167e+06	1.19842e+07	2.19889e+07	1.40814e+07	2.1863e+07	7.18887e+06	1.93084e+07	2.2408e+07	6.0842e+06	2.50912e+06	3.12783e+06	1.91424e+06	2.91663e+06	1.77728e+07	3.63339e+06	2.09515e+06	3.25785e+07	4.97784e+07	1.77444e+07	5.78829e+07	1.24446e+07	1.44466e+06	65.4459	10.1959
612	SAU	38.476	24.2543	525.821	4957.22	189514	122.624	3	40.7857	6.8	100000	100000	248.508	16.9099	2.49844e+07	6.5212	12.647	105.8	14098.4	7899.1	5936.75	4261.8	3.59853e+07	5.33976e+07	1.38541e+07	7.90177e+06	1.37996e+07	2.49877e+07	1.36843e+07	2.1031e+07	6.94306e+06	1.6555e+07	2.14817e+07	5.85265e+06	2.98966e+06	3.97631e+06	2.29997e+06	2.91663e+06	2.19539e+07	3.63339e+06	3.83519e+06	3.51462e+07	5.37018e+07	1.91429e+07	6.2445e+07	1.34254e+07	1.44466e+06	78.1654	15.5248
613	SAU	41.8863	18.753	476.984	3700.26	267408	162.661	4	43.4637	6.8	100000	100000	138.149	13.2658	1.86493e+07	3.2606	2.853	105.3	12845	7196.83	2939.26	4261.8	2.68609e+07	4.53285e+07	1.19042e+07	6.7077e+06	1.10488e+07	2.037e+07	1.42848e+07	2.22925e+07	7.31545e+06	2.33594e+07	2.84807e+07	6.80616e+06	1.93594e+06	3.70305e+06	2.17574e+06	2.91663e+06	1.2446e+07	1.8167e+06	865170	3.17897e+07	4.85733e+07	1.73148e+07	5.64816e+07	1.21433e+07	1.44466e+06	58.3457	5.1565
621	TKM	53.8693	39.7856	549.588	3760.05	457638	247.565	5	59.3973	5.8	100000	100000	200.911	13.8266	1.89507e+07	6.5212	6.189	111.2	39859.3	22332.6	3960.79	4261.8	2.72949e+07	4.66133e+07	1.22163e+07	6.89783e+06	1.14759e+07	2.08996e+07	1.76389e+07	2.9676e+07	9.46298e+06	3.99769e+07	3.80855e+07	9.15457e+06	2.29505e+06	9.59251e+06	4.8531e+06	2.91663e+06	1.58348e+07	3.63339e+06	1.87681e+06	3.93722e+07	6.01589e+07	2.14446e+07	6.99534e+07	1.50397e+07	1.44466e+06	59.2885	6.74821
622	TKM	54.3053	38.0138	538.998	3547.23	466446	256.535	6	60.7468	5.8	100000	100000	196.436	13.1119	1.7878e+07	3.2606	3.331	106.1	33519.5	18780.5	2939.48	4261.8	2.575e+07	4.4973e+07	1.18177e+07	6.6551e+06	1.09313e+07	2.00254e+07	1.79086e+07	3.0293e+07	9.6403e+06	4.07464e+07	4.31098e+07	9.83871e+06	1.93602e+06	8.21036e+06	4.22477e+06	2.91663e+06	1.24467e+07	1.8167e+06	1.01012e+06	3.85928e+07	5.8968e+07	2.10201e+07	6.85686e+07	1.4742e+07	1.44466e+06	55.9327	4.21539
623	TKM	54.9057	40.9897	558.544	3935.05	437176	243.407	5	59.2163	5.8	100000	100000	181.006	14.2156	1.98326e+07	6.5212	7.528	110.6	46410.6	26003.1	4409.47	4261.8	2.85652e+07	4.74946e+07	1.243e+07	7.02824e+06	1.17713e+07	2.14579e+07	1.76026e+07	2.95931e+07	9.43915e+06	3.81895e+07	3.78226e+07	9.1189e+06	2.45277e+06	1.10208e+07	5.50239e+06	2.91663e+06	1.72678e+07	3.63339e+06	2.28286e+06	4.00311e+07	6.11657e+07	2.18035e+07	7.11242e+07	1.52914e+07	1.44466e+06	62.0478	7.597
624	TKM	53.7392	42.1923	584.76	3919.53	479879	259.535	6	62.7303	5.8	100000	100000	180.1	14.3337	1.97544e+07	6.5212	7.679	106.6	50453	28268	4557.23	4261.8	2.84525e+07	4.77604e+07	1.24944e+07	7.06758e+06	1.18608e+07	2.15271e+07	1.83014e+07	3.11978e+07	9.89983e+06	4.19199e+07	4.33552e+07	1.00368e+07	2.50471e+06	1.19021e+07	5.90303e+06	2.91663e+06	1.77334e+07	3.63339e+06	2.32865e+06	4.19599e+07	6.41128e+07	2.28541e+07	7.45511e+07	1.60282e+07	1.44466e+06	61.8031	7.43072
625	AGO	12.4035	-15.596	611.929	3653.82	241836	140.572	3	44.8131	11.8	100000	100000	160.069	13.1057	1.84153e+07	3.2606	0.581	110.1	12730.1	7132.46	2002.84	4261.8	2.65238e+07	4.49587e+07	1.18142e+07	6.65298e+06	1.09266e+07	2.01753e+07	1.45828e+07	2.29256e+07	7.50169e+06	2.11255e+07	2.25632e+07	6.30037e+06	1.60676e+06	3.678e+06	2.16436e+06	2.91663e+06	9.13138e+06	1.8167e+06	176188	3.01309e+07	4.60387e+07	1.64113e+07	5.35343e+07	1.15097e+07	1.44466e+06	57.6135	3.93359
626	AGO	13.7299	-12.5154	655.642	3633.81	294761	170.377	4	50.0108	11.8	100000	100000	213.487	13.0658	1.83144e+07	3.2606	1.816	106.7	12472.5	6988.16	2270.78	4261.8	2.63785e+07	4.48661e+07	1.17917e+07	6.63929e+06	1.08961e+07	2.01143e+07	1.57045e+07	2.53499e+07	8.21089e+06	2.57489e+07	2.89363e+07	7.43268e+06	1.70095e+06	3.62186e+06	2.13883e+06	2.91663e+06	1.01055e+07	1.8167e+06	550701	3.23355e+07	4.94072e+07	1.7612e+07	5.74512e+07	1.23518e+07	1.44466e+06	57.2979	4.16062
627	AGO	13.695	-9.12403	730.569	3488.51	411875	223.216	5	62.9781	11.8	100000	100000	247.663	12.8901	1.75821e+07	3.2606	0.036	108.1	25552.9	14316.9	1766.58	4261.8	2.53238e+07	4.4458e+07	1.16923e+07	6.57889e+06	1.07618e+07	1.9763e+07	1.83502e+07	3.13107e+07	9.93216e+06	3.59794e+07	3.67523e+07	9.37802e+06	1.52371e+06	6.47354e+06	3.43521e+06	2.91663e+06	8.25136e+06	1.8167e+06	10917	3.6114e+07	5.51805e+07	1.967e+07	6.41645e+07	1.37951e+07	1.44466e+06	55.0069	2.85346
628	AGO	13.086	-6.67103	730.339	3552.62	421662	232.62	5	62.8956	11.8	100000	100000	213.971	12.8844	1.79052e+07	3.2606	0.147	109.3	20746.3	11623.8	1654.98	4261.8	2.57891e+07	4.44447e+07	1.16891e+07	6.57692e+06	1.07574e+07	1.98514e+07	1.83339e+07	3.1273e+07	9.92139e+06	3.68343e+07	3.72611e+07	9.40934e+06	1.48447e+06	5.42563e+06	2.95883e+06	2.91663e+06	7.8279e+06	1.8167e+06	44577.6	3.61023e+07	5.51627e+07	1.96636e+07	6.41438e+07	1.37907e+07	1.44466e+06	56.0177	2.71201
629	AGO	12.3665	-5.13162	841.289	3479.65	597453	317.24	7	76.7175	11.8	100000	100000	216.971	12.8397	1.75374e+07	3.2606	2.216	108.1	20669.4	11580.8	1366.32	4261.8	2.52594e+07	4.43406e+07	1.16637e+07	6.56151e+06	1.07233e+07	1.97097e+07	2.0966e+07	3.97635e+07	1.21459e+07	5.21905e+07	5.14533e+07	1.20955e+07	1.383e+06	5.40888e+06	2.95122e+06	2.91663e+06	6.70571e+06	1.8167e+06	672000	4.16975e+07	6.37119e+07	2.27112e+07	7.40849e+07	1.5928e+07	1.44466e+06	54.8671	2.15623
632	PRT	-8.10548	37.66	407.573	3673.71	249277	143.212	3	46.9791	4.2	100000	100000	139.788	13.2367	1.85155e+07	3.2606	3.745	110.8	40603.4	22749.4	3101.47	4261.8	2.66681e+07	4.52616e+07	1.18879e+07	6.6978e+06	1.10266e+07	2.03084e+07	1.50551e+07	2.39386e+07	7.79874e+06	2.17756e+07	2.2746e+07	6.50986e+06	1.99297e+06	9.75472e+06	4.92684e+06	2.91663e+06	1.29976e+07	1.8167e+06	1.13567e+06	3.23729e+07	4.94643e+07	1.76324e+07	5.75177e+07	1.23661e+07	1.44466e+06	57.927	4.55437
633	ARG	-66.555	-44.5516	646.938	3985.56	338785	189.359	4	57.8506	9.2	100000	100000	406.052	14.1518	2.00872e+07	6.5212	4.782	110.1	43194.1	24201	3805.44	4261.8	2.89319e+07	4.73506e+07	1.23951e+07	7.00693e+06	1.17229e+07	2.14815e+07	1.73274e+07	2.89673e+07	9.25894e+06	2.95945e+07	3.00843e+07	8.22882e+06	2.24043e+06	1.03195e+07	5.1836e+06	2.91663e+06	1.53314e+07	3.63339e+06	1.45014e+06	3.72196e+07	5.68699e+07	2.02722e+07	6.6129e+07	1.42175e+07	1.44466e+06	62.8443	6.76369
634	ARG	-65.1058	-42.5733	644.486	3879.24	345679	185.505	4	59.678	9.2	100000	100000	377.89	14.1382	1.95514e+07	3.2606	7.674	109.6	37819.9	21189.9	3935.85	4261.8	2.81601e+07	4.73198e+07	1.23876e+07	7.00238e+06	1.17126e+07	2.13165e+07	1.76952e+07	2.98044e+07	9.4999e+06	3.01968e+07	2.99117e+07	8.38081e+06	2.28628e+06	9.14789e+06	4.65098e+06	2.91663e+06	1.57542e+07	1.8167e+06	2.32713e+06	3.70753e+07	5.66494e+07	2.01936e+07	6.58726e+07	1.41624e+07	1.44466e+06	61.1679	7.04573
636	ARG	-65.0656	-40.6746	634.007	3842.17	331653	177.373	4	55.6256	9.2	100000	100000	436.971	14.1247	1.93645e+07	3.2606	8.875	108.1	38549.5	21598.7	4045.3	4261.8	2.7891e+07	4.72894e+07	1.23802e+07	6.99788e+06	1.17023e+07	2.12522e+07	1.68745e+07	2.79451e+07	8.96393e+06	2.89716e+07	2.94019e+07	7.97571e+06	2.32475e+06	9.30696e+06	4.72329e+06	2.91663e+06	1.6107e+07	1.8167e+06	2.69134e+06	3.64721e+07	5.57278e+07	1.98651e+07	6.48009e+07	1.3932e+07	1.44466e+06	60.5834	7.15733
637	ARG	-63.0121	-40.1198	618.371	3734.45	332936	179.551	4	55.1834	9.2	100000	100000	514.016	13.7121	1.88216e+07	3.2606	4.219	108.4	33039.6	18511.6	3725.32	4261.8	2.7109e+07	4.63523e+07	1.21529e+07	6.85921e+06	1.13888e+07	2.07725e+07	1.67838e+07	2.77416e+07	8.90508e+06	2.90836e+07	2.95029e+07	7.9436e+06	2.21227e+06	8.10573e+06	4.17721e+06	2.91663e+06	1.50703e+07	1.8167e+06	1.27941e+06	3.55387e+07	5.43016e+07	1.93567e+07	6.31425e+07	1.35754e+07	1.44466e+06	58.8848	5.96097
638	ARG	-61.7103	-38.4259	601.598	3753.48	302711	172.213	4	54.636	9.2	100000	100000	471.062	13.5585	1.89176e+07	3.2606	3.764	107.2	26094.2	14620.2	3363.47	4261.8	2.72472e+07	4.60013e+07	1.20677e+07	6.80727e+06	1.12719e+07	2.06791e+07	1.66712e+07	2.74894e+07	8.83211e+06	2.64433e+07	2.91014e+07	7.86296e+06	2.08507e+06	6.59155e+06	3.48886e+06	2.91663e+06	1.3877e+07	1.8167e+06	1.14143e+06	3.45517e+07	5.27934e+07	1.88191e+07	6.13888e+07	1.31984e+07	1.44466e+06	59.1849	5.49964
639	ARG	-58.8478	-38.0035	601.466	3620.94	337799	186.759	4	55.5917	9.2	100000	100000	570.211	13.2151	1.82495e+07	3.2606	1.849	109.7	27103	15185.4	2870.87	4261.8	2.62851e+07	4.52116e+07	1.18758e+07	6.69041e+06	1.10101e+07	2.02146e+07	1.68676e+07	2.79295e+07	8.95942e+06	2.95085e+07	2.99462e+07	8.01433e+06	1.9119e+06	6.81149e+06	3.58884e+06	2.91663e+06	1.22116e+07	1.8167e+06	560708	3.45439e+07	5.27815e+07	1.88149e+07	6.1375e+07	1.31954e+07	1.44466e+06	57.095	4.12846
640	ARG	-57.7842	-36.0581	589.474	3546.53	320590	175.537	4	55.3953	9.2	100000	100000	378.623	13.092	1.78745e+07	3.2606	1.068	107.8	26396.1	14789.3	2481.15	4261.8	2.57449e+07	4.49269e+07	1.18065e+07	6.64828e+06	1.09161e+07	2.00086e+07	1.68273e+07	2.78391e+07	8.93329e+06	2.80051e+07	2.93013e+07	7.9471e+06	1.7749e+06	6.65736e+06	3.51877e+06	2.91663e+06	1.08548e+07	1.8167e+06	323870	3.38382e+07	5.17033e+07	1.84305e+07	6.01212e+07	1.29258e+07	1.44466e+06	55.9217	3.44607
641	ARG	-58.8305	-34.0514	588.156	3560.46	312840	172.883	4	54.4899	9.2	100000	100000	723.926	13.1565	1.79447e+07	3.2606	1.796	107.2	25573	14328.1	2661.85	4261.8	2.5846e+07	4.50761e+07	1.18428e+07	6.67036e+06	1.09654e+07	2.00801e+07	1.66411e+07	2.7422e+07	8.81262e+06	2.73281e+07	2.91014e+07	7.84978e+06	1.83842e+06	6.47791e+06	3.4372e+06	2.91663e+06	1.14887e+07	1.8167e+06	544636	3.37606e+07	5.15848e+07	1.83882e+07	5.99833e+07	1.28962e+07	1.44466e+06	56.1413	4.29391
644	GUY	-57.5254	5.59876	629.361	3479.62	434364	236.443	5	65.652	9.2	100000	100000	557.066	12.8578	1.75373e+07	3.2606	0	109.8	17709.6	9922.4	1345.37	4261.8	2.52592e+07	4.43829e+07	1.1674e+07	6.56777e+06	1.07371e+07	1.97242e+07	1.88727e+07	3.25262e+07	1.02798e+07	3.79438e+07	3.74758e+07	9.6745e+06	1.37564e+06	4.7636e+06	2.65787e+06	2.91663e+06	6.62259e+06	1.8167e+06	0	3.61853e+07	5.52895e+07	1.97089e+07	6.42913e+07	1.38224e+07	1.44466e+06	54.8667	1.91398
645	GUY	-58.5253	6.45368	695.947	3493.74	536488	294.391	6	78.9972	9.2	100000	100000	523.834	12.8817	1.76085e+07	3.2606	2.284	110.9	10651.9	5968.1	1394.33	4261.8	2.53617e+07	4.44385e+07	1.16876e+07	6.576e+06	1.07554e+07	1.97638e+07	2.13848e+07	4.08445e+07	1.24458e+07	4.68649e+07	4.55445e+07	1.16716e+07	1.39285e+06	3.22494e+06	1.95839e+06	2.91663e+06	6.81647e+06	1.8167e+06	692621	4.01031e+07	6.12758e+07	2.18428e+07	7.12522e+07	1.5319e+07	1.44466e+06	55.0893	2.07659
658	URY	-56.2407	-34.2139	593.989	3600.21	319118	178.675	4	55.6461	9.2	100000	100000	271.939	13.2067	1.81451e+07	3.2606	1.647	108.3	25036.4	14027.5	2756.54	4261.8	2.61346e+07	4.51921e+07	1.1871e+07	6.68752e+06	1.10037e+07	2.01778e+07	1.68787e+07	2.79546e+07	8.96666e+06	2.78766e+07	2.94692e+07	7.98277e+06	1.87171e+06	6.36092e+06	3.38402e+06	2.91663e+06	1.18175e+07	1.8167e+06	499452	3.41039e+07	5.21092e+07	1.85752e+07	6.05932e+07	1.30273e+07	1.44466e+06	56.7681	4.39731
659	URY	-54.5928	-34.211	603.329	3616.93	339572	194.037	4	57.8453	9.2	100000	100000	521.481	13.087	1.82293e+07	3.2606	1.355	110.9	27894.1	15628.6	2559.42	4261.8	2.6256e+07	4.49153e+07	1.18037e+07	6.64657e+06	1.09123e+07	2.01068e+07	1.73263e+07	2.89649e+07	9.25825e+06	2.96633e+07	3.0363e+07	8.24925e+06	1.80242e+06	6.98396e+06	3.66725e+06	2.91663e+06	1.11304e+07	1.8167e+06	410903	3.46534e+07	5.29488e+07	1.88745e+07	6.15695e+07	1.32372e+07	1.44466e+06	57.0318	3.72756
660	URY	-57.723	-33.7834	592.399	3607.84	315820	177.934	4	55.8826	9.2	100000	100000	401.469	13.2106	1.81835e+07	3.2606	1.498	108.2	25493.8	14283.8	2546.05	4261.8	2.619e+07	4.52011e+07	1.18732e+07	6.68886e+06	1.10067e+07	2.0192e+07	1.69271e+07	2.80633e+07	8.99809e+06	2.75885e+07	2.94355e+07	8.00151e+06	1.79772e+06	6.46065e+06	3.42935e+06	2.91663e+06	1.10834e+07	1.8167e+06	454267	3.40103e+07	5.19663e+07	1.85243e+07	6.0427e+07	1.29916e+07	1.44466e+06	56.8884	4.51835
663	ISR	34.8427	31.0467	479.967	3981.3	203803	126.446	3	42.3043	6.8	100000	100000	588.561	14.037	2.00658e+07	3.2606	5.56	106.7	27779.3	15564.3	4048.89	4261.8	2.8901e+07	4.70909e+07	1.23321e+07	6.9685e+06	1.16357e+07	2.13856e+07	1.40263e+07	2.17472e+07	7.1547e+06	1.78032e+07	2.17022e+07	6.00721e+06	2.32602e+06	6.95892e+06	3.65587e+06	2.91663e+06	1.61185e+07	1.8167e+06	1.68607e+06	3.19946e+07	4.88864e+07	1.74264e+07	5.68456e+07	1.22216e+07	1.44466e+06	62.7772	8.35719
672	ESH	-16.5546	21.3523	669.048	3565.11	344151	196.185	4	47.8233	11.8	100000	100000	535.53	13.1274	1.79682e+07	3.2606	1.557	111.1	16384.3	9179.87	2404.93	4261.8	2.58798e+07	4.50089e+07	1.18264e+07	6.66041e+06	1.09432e+07	2.00637e+07	1.52373e+07	2.43324e+07	7.91393e+06	3.00633e+07	3.04332e+07	7.34869e+06	1.74811e+06	4.47467e+06	2.52652e+06	2.91663e+06	1.05848e+07	1.8167e+06	472159	3.30116e+07	5.04403e+07	1.79803e+07	5.86525e+07	1.26101e+07	1.44466e+06	56.2147	4.63495
[truncated: 3 more columns]
