# Supplementary material for: Solar-Powered Direct Air Capture: Techno-Economic and Environmental Assessment
Source: Environ Sci Technol. 2024 Jan 25;58(5):2282–92. doi: 10.1021/acs.est.3c08269 (PMC10851427; doi:10.1021/acs.est.3c08269)
Supplement: Supplementary file 1 — es3c08269_si_001.zip [file es3c08269_si_001.zip › Results_Size_Chile.xlsx]

## Sheet: Results_Size_V2_88
Size (tCO2/y)	LCOD (USD/tCO2)	AC_Section (m2)	Solar field surface (m2)	MW_intercept (MW)	Number of fields	INT peak capacity (tCO2/h)	WACC (%)	CONT Production (tCO2/y)	INT Production (tCO2/y)	Total optimization time (s)	CONT_peak (tCO2/h)	air_flow_hour (m3/h)	PV_installed (MWp)	Battery_installed (MWh)	Tower_height (m)	CaCO3_storage (t)	CaO_storage (t)	water_day (m3/d)	CO2_storage (t)	AC_Cost (USD2022)	Pellet_Cost (USD2022)	Filter_Cost (USD2022)	Slaker_Cost (USD2022)	TURB1_Cost (USD2022)	other_CONT_Cost (USD2022)	COMP_Cost (USD2022)	TURB2_Cost (USD2022)	other_INT_Cost (USD2022)	heliostat_Cost (USD2022)	tower_Cost (USD2022)	calciner_Cost (USD2022)	WS_Cost (USD2022)	CaCO3S_Cost (USD2022)	CaOS_Cost (USD2022)	CO2S_Cost (USD2022)	CAPEX_DES (USD2022)	CAPEX_Panels (USD2022)	CAPEX_Battery (USD2022)	indirect_field_costs (USD2022)	engineering_costs (USD2022)	other_project_costs (USD2022)	contingency_costs (USD2022)	OPEX_fix (USD2022/y)	OPEX_var (USD2022/y)	Fans Electricity (kWh/tCO2)	Water Losses (tH2O/tCO2)	PV_error (MWh)
100000	344.826	3787.16	141962	89.9031	2	38.9144	4.2	100000	100000	111.092	12.9679	1.90873e+07	3.2606	0.506	109.3	11666.3	6536.47	1855.63	4261.8	2.74917e+07	4.4639e+07	1.17364e+07	6.60568e+06	1.08213e+07	2.02588e+07	1.32571e+07	2.01454e+07	6.6805e+06	1.2401e+07	1.49044e+07	5.00611e+06	1.55501e+06	3.4461e+06	2.05893e+06	2.91663e+06	8.58558e+06	1.8167e+06	153444	2.72058e+07	4.15692e+07	1.4818e+07	4.83371e+07	1.03923e+07	1.44466e+06	59.7159	3.58729	0
150000	319.394	5680.73	211468	133.921	3	58.5318	4.2	150000	150000	177.479	19.4519	2.86309e+07	6.5212	0.747	109.3	17449.6	9776.72	2783.24	6392.69	4.12375e+07	5.86917e+07	1.51214e+07	8.68519e+06	1.56885e+07	2.78848e+07	1.74649e+07	2.92796e+07	9.34891e+06	1.84728e+07	2.23566e+07	7.52363e+06	1.8811e+06	4.70691e+06	2.6321e+06	3.92359e+06	1.19098e+07	3.63339e+06	226527	3.81385e+07	5.82739e+07	2.07727e+07	6.77615e+07	1.45685e+07	1.59495e+06	59.7159	3.58682	0
200000	304.353	7574.31	281953	178.558	4	78.0429	4.2	200000	200000	181.958	25.9359	3.81745e+07	6.5212	1.012	109.3	23265.9	13035.5	3710.99	8523.59	5.49833e+07	7.12705e+07	1.81e+07	1.05466e+07	2.04185e+07	3.50638e+07	2.121e+07	4.03923e+07	1.23204e+07	2.463e+07	2.98088e+07	1.00316e+07	2.20723e+06	5.97495e+06	3.20855e+06	4.93056e+06	1.50235e+07	3.63339e+06	306888	4.87163e+07	7.44364e+07	2.65341e+07	8.65555e+07	1.86091e+07	1.71098e+06	59.7159	3.58682	0
250000	292.376	9467.89	350519	221.981	5	97.7699	4.2	250000	250000	233.726	32.4198	4.77182e+07	6.5212	1.278	109.3	29019	16258.9	4638.46	10654.5	6.87291e+07	8.28561e+07	2.08089e+07	1.2261e+07	2.50492e+07	4.19409e+07	2.46963e+07	4.96534e+07	1.48699e+07	3.06196e+07	3.72611e+07	1.2559e+07	2.53327e+06	7.22919e+06	3.77873e+06	5.93753e+06	1.79882e+07	3.63339e+06	387553	5.8703e+07	8.96956e+07	3.19735e+07	1.04299e+08	2.24239e+07	1.80676e+06	59.7159	3.58646	0
300000	284.307	11361.5	424013	268.524	6	116.945	4.2	300000	300000	108.774	38.9038	5.72618e+07	9.7818	1.519	109.3	34934.4	19573.2	5566.63	12785.4	8.2475e+07	9.37069e+07	2.33204e+07	1.38667e+07	2.96022e+07	4.85942e+07	2.78712e+07	5.8505e+07	1.72752e+07	3.70397e+07	4.47133e+07	1.50366e+07	2.85955e+06	8.51882e+06	4.365e+06	6.94449e+06	2.08421e+07	5.45009e+06	460636	6.86801e+07	1.0494e+08	3.74076e+07	1.22025e+08	2.6235e+07	1.88899e+06	59.7159	3.58699	0
350000	280.154	13255	489028	309.698	7	137.075	4.2	350000	350000	182.706	45.3878	6.68054e+07	13.0424	1.758	109.3	40572.3	22732	6493.6	14916.3	9.62208e+07	1.03983e+08	2.5679e+07	1.53873e+07	3.61354e+07	5.5481e+07	3.10267e+07	7.0011e+07	2.02075e+07	4.27191e+07	5.21655e+07	1.76004e+07	3.18541e+06	9.74795e+06	4.92377e+06	7.95146e+06	2.36019e+07	7.26678e+06	533112	7.91295e+07	1.20906e+08	4.30991e+07	1.40591e+08	3.02266e+07	1.96142e+06	59.7159	3.58623	0
400000	274.095	15148.6	558002	353.378	8	156.762	4.2	400000	400000	228.985	51.8717	7.63491e+07	13.0424	2.023	109.3	46338.4	25962.7	7421.13	17047.2	1.09967e+08	1.1379e+08	2.79141e+07	1.68387e+07	4.0837e+07	6.18693e+07	3.39699e+07	7.91688e+07	2.26277e+07	4.87443e+07	5.96177e+07	2.01242e+07	3.51147e+06	1.1005e+07	5.49524e+06	8.95843e+06	2.6288e+07	7.26678e+06	613473	8.86151e+07	1.354e+08	4.82655e+07	1.57444e+08	3.385e+07	2.02641e+06	59.7159	3.58613	0
450000	269.012	17042.2	626812	396.955	9	176.471	4.2	450000	450000	232.959	58.3557	8.58927e+07	13.0424	2.288	109.3	52098.8	29190.2	8348.63	19178.1	1.23712e+08	1.23206e+08	3.00465e+07	1.82321e+07	4.54894e+07	6.81374e+07	3.67981e+07	8.82398e+07	2.50076e+07	5.47552e+07	6.70699e+07	2.265e+07	3.83752e+06	1.22609e+07	6.06615e+06	9.96539e+06	2.89101e+07	7.26678e+06	693834	9.79684e+07	1.49691e+08	5.336e+07	1.74063e+08	3.74228e+07	2.08551e+06	59.7159	3.58603	0
500000	266.235	18935.8	696478	441.074	10	196.076	4.2	500000	500000	342.168	64.8397	9.54363e+07	16.303	2.529	109.3	57888.3	32433.9	9276.26	21309	1.37458e+08	1.32288e+08	3.20917e+07	1.95759e+07	5.00984e+07	7.43024e+07	4.22604e+07	9.71792e+07	2.78879e+07	6.08408e+07	7.45221e+07	2.51664e+07	4.16361e+06	1.3523e+07	6.63993e+06	1.09724e+07	3.14768e+07	9.08348e+06	766917	1.07856e+08	1.648e+08	5.87455e+07	1.91631e+08	4.11999e+07	2.13984e+06	59.7159	3.58603	0
550000	265.538	20829.4	768169	486.476	11	215.439	4.2	550000	550000	204.662	71.3236	1.0498e+08	19.5636	2.769	109.3	63746.3	35716	10204.2	23439.9	1.51204e+08	1.41078e+08	3.40614e+07	2.08767e+07	5.46688e+07	8.03778e+07	5.03675e+07	1.08526e+08	3.17787e+07	6.71034e+07	8.19743e+07	2.7661e+07	4.48981e+06	1.48002e+07	7.22051e+06	1.19793e+07	3.39952e+07	1.09002e+07	839697	1.18461e+08	1.81003e+08	6.45217e+07	2.10473e+08	4.52508e+07	2.19021e+06	59.7159	3.58621	0
600000	262.033	22722.9	837099	530.128	12	235.132	4.2	600000	600000	211.277	77.8076	1.14524e+08	19.5636	3.035	109.3	69510.8	38945.8	11131.7	25570.8	1.6495e+08	1.49612e+08	3.5965e+07	2.21396e+07	5.92044e+07	8.63742e+07	5.34322e+07	1.17579e+08	3.42022e+07	7.31248e+07	8.94265e+07	3.01853e+07	4.81586e+06	1.60569e+07	7.79183e+06	1.29863e+07	3.64687e+07	1.09002e+07	920362	1.27624e+08	1.95003e+08	6.95121e+07	2.26752e+08	4.87508e+07	2.23723e+06	59.7159	3.58614	0
650000	259.665	24616.5	906857	574.305	13	254.726	4.2	650000	650000	277.153	84.2916	1.24067e+08	19.5636	3.3	109.3	75303.4	42191.3	12059.3	27701.7	1.78696e+08	1.57918e+08	3.781e+07	2.33687e+07	6.37083e+07	9.23001e+07	5.90491e+07	1.26523e+08	3.71145e+07	7.92185e+07	9.68788e+07	3.27007e+07	5.14196e+06	1.73198e+07	8.36592e+06	1.39933e+07	3.89031e+07	1.09002e+07	1.00072e+06	1.37108e+08	2.09496e+08	7.46782e+07	2.43604e+08	5.23739e+07	2.28137e+06	59.7159	3.58614	0
700000	258.54	26510.1	976710	618.543	14	274.309	4.2	700000	700000	202.607	90.7755	1.33611e+08	22.8242	3.54	109.3	81099.2	45438.6	12987	29832.6	1.92442e+08	1.66018e+08	3.96025e+07	2.45674e+07	7.05454e+07	9.8635e+07	6.20777e+07	1.37967e+08	4.0009e+07	8.53205e+07	1.04331e+08	3.52151e+07	5.46806e+06	1.85833e+07	8.94034e+06	1.50002e+07	4.13017e+07	1.27169e+07	1.0735e+06	1.47117e+08	2.24788e+08	8.01296e+07	2.61386e+08	5.61971e+07	2.32301e+06	59.7159	3.58614	0
750000	255.385	28403.7	1.04715e+06	660.062	14	293.749	4.2	750000	750000	258.598	97.2595	1.43155e+08	26.0848	3.781	111.5	86657.2	48552.7	13914.7	31963.5	2.06187e+08	1.73933e+08	4.13475e+07	2.57385e+07	7.51476e+07	1.04471e+08	6.50153e+07	1.46897e+08	4.23825e+07	9.14741e+07	1.0701e+08	3.71794e+07	5.7942e+06	2.06977e+07	9.49118e+06	1.60072e+07	4.36677e+07	1.45336e+07	1.14659e+06	1.55781e+08	2.38027e+08	8.48487e+07	2.7678e+08	5.95068e+07	2.36247e+06	59.7159	3.58619	0
800000	253.018	30297.3	1.11411e+06	702.617	15	313.412	4.2	800000	800000	180.172	103.743	1.52698e+08	26.0848	4.046	111.4	92200.3	51658.4	14842	34094.4	2.19933e+08	1.81677e+08	4.30494e+07	2.68846e+07	7.9724e+07	1.10254e+08	6.79232e+07	1.5588e+08	4.47606e+07	9.73227e+07	1.14521e+08	3.97057e+07	6.12015e+06	2.19062e+07	1.00405e+07	1.70142e+07	4.60023e+07	1.45336e+07	1.22695e+06	1.64706e+08	2.51663e+08	8.97096e+07	2.92637e+08	6.29158e+07	2.39998e+06	59.7159	3.58602	0
850000	250.916	32190.8	1.18683e+06	748.48	16	332.923	4.2	850000	850000	366.929	110.227	1.62242e+08	26.0848	4.312	111.2	98286	55068.1	15770	36225.3	2.33679e+08	1.89266e+08	4.47119e+07	2.80076e+07	8.42765e+07	1.15988e+08	7.07506e+07	1.64746e+08	4.70993e+07	1.03675e+08	1.21874e+08	4.22061e+07	6.4464e+06	2.32329e+07	1.06437e+07	1.80211e+07	4.83109e+07	1.45336e+07	1.30761e+06	1.73623e+08	2.65288e+08	9.45664e+07	3.0848e+08	6.6322e+07	2.43576e+06	59.7159	3.58619	0
900000	249.74	34084.4	1.25501e+06	791.348	17	352.353	4.2	900000	900000	220.306	116.711	1.71785e+08	29.3454	4.552	111.1	103696	58099.5	16697.5	38356.2	2.47425e+08	1.96711e+08	4.6338e+07	2.91093e+07	8.88065e+07	1.21678e+08	7.35133e+07	1.7621e+08	4.99447e+07	1.09632e+08	1.29341e+08	4.4708e+07	6.77242e+06	2.44125e+07	1.11799e+07	1.90281e+07	5.05919e+07	1.63503e+07	1.38039e+06	1.83055e+08	2.79699e+08	9.97034e+07	3.25237e+08	6.99248e+07	2.46998e+06	59.7159	3.5861	0
950000	248.938	35978	1.32378e+06	834.57	18	372.212	4.2	950000	950000	314.403	123.195	1.81329e+08	32.606	4.792	111	109581	61396.4	17625	40487.1	2.61171e+08	2.04023e+08	4.79306e+07	3.01912e+07	9.33155e+07	1.27326e+08	7.92453e+07	1.85286e+08	5.29063e+07	1.15639e+08	1.36791e+08	4.72472e+07	7.09846e+06	2.56953e+07	1.17631e+07	2.09378e+07	5.28487e+07	1.8167e+07	1.45317e+06	1.92683e+08	2.9441e+08	1.04947e+08	3.42344e+08	7.36026e+07	2.5028e+06	59.7159	3.58606	0
1000000	247.163	37871.6	1.39298e+06	878.782	19	391.727	4.2	1000000	1e+06	181.296	129.679	1.90873e+08	32.606	5.057	110.9	115240	64567.1	18552.5	42618	2.74917e+08	2.1121e+08	4.94921e+07	3.12549e+07	9.78045e+07	1.32936e+08	8.20277e+07	1.94165e+08	5.52386e+07	1.21683e+08	1.44224e+08	4.97541e+07	7.42453e+06	2.69291e+07	1.2324e+07	2.19447e+07	5.5083e+07	1.8167e+07	1.53353e+06	2.01445e+08	3.07799e+08	1.0972e+08	3.57912e+08	7.69496e+07	2.53433e+06	59.7159	3.58603	0
															109.895
