# Supplementary material for: Solar-Powered Direct Air Capture: Techno-Economic and Environmental Assessment
Source: Environ Sci Technol. 2024 Jan 25;58(5):2282–92. doi: 10.1021/acs.est.3c08269 (PMC10851427; doi:10.1021/acs.est.3c08269)
Supplement: Supplementary file 1 — es3c08269_si_001.zip [file es3c08269_si_001.zip › Results_Size_Portugal.xlsx]

## Sheet: Results_Size_V2_632
Size (tCO2/y)	LCOD (USD/tCO2)	AC_Section (m2)	Solar field surface (m2)	MW_intercept (MW)	Number of fields	INT peak capacity (tCO2/h)	WACC (%)	CONT Production (tCO2/y)	INT Production (tCO2/y)	Total optimization time (s)	CONT_peak (tCO2/h)	air_flow_hour (m3/h)	PV_installed (MWp)	Battery_installed (MWh)	Tower_height (m)	CaCO3_storage (t)	CaO_storage (t)	water_day (m3/d)	CO2_storage (t)	AC_Cost (USD2022)	Pellet_Cost (USD2022)	Filter_Cost (USD2022)	Slaker_Cost (USD2022)	TURB1_Cost (USD2022)	other_CONT_Cost (USD2022)	COMP_Cost (USD2022)	TURB2_Cost (USD2022)	other_INT_Cost (USD2022)	heliostat_Cost (USD2022)	tower_Cost (USD2022)	calciner_Cost (USD2022)	WS_Cost (USD2022)	CaCO3S_Cost (USD2022)	CaOS_Cost (USD2022)	CO2S_Cost (USD2022)	CAPEX_DES (USD2022)	CAPEX_Panels (USD2022)	CAPEX_Battery (USD2022)	indirect_field_costs (USD2022)	engineering_costs (USD2022)	other_project_costs (USD2022)	contingency_costs (USD2022)	OPEX_fix (USD2022/y)	OPEX_var (USD2022/y)	Fans Electricity (kWh/tCO2)	Water Losses (tH2O/tCO2)	PV_error (MWh)
100000	407.573	3673.71	249277	143.212	3	46.9791	4.2	100000	100000	136.074	13.2367	1.85155e+07	3.2606	3.745	110.8	40603.4	22749.4	3101.47	4261.8	2.66681e+07	4.52616e+07	1.18879e+07	6.6978e+06	1.10266e+07	2.03084e+07	1.50551e+07	2.39386e+07	7.79874e+06	2.17756e+07	2.2746e+07	6.50986e+06	1.99297e+06	9.75472e+06	4.92684e+06	2.91663e+06	1.29976e+07	1.8167e+06	1.13567e+06	3.23729e+07	4.94643e+07	1.76324e+07	5.75177e+07	1.23661e+07	1.44466e+06	57.927	4.55437	0
150000	386.104	5510.56	373081	216.3	5	70.6152	4.2	150000	150000	139.375	19.8551	2.77732e+07	6.5212	5.611	107.5	60848.1	34092.3	4652.09	6392.69	4.00022e+07	5.95102e+07	1.53166e+07	8.80631e+06	1.59861e+07	2.79243e+07	1.98248e+07	3.68563e+07	1.13362e+07	3.25905e+07	3.65014e+07	1.00478e+07	2.53806e+06	1.41683e+07	6.93328e+06	3.92359e+06	1.80308e+07	3.63339e+06	1.70153e+06	4.63787e+07	7.08645e+07	2.52608e+07	8.24021e+07	1.77161e+07	1.59495e+06	57.927	4.5541	0
200000	365.23	7347.42	494691	284.204	6	94.2722	4.2	200000	200000	99.3895	26.4735	3.7031e+07	6.5212	7.489	110.8	81412	45613.8	6202.39	8523.59	5.33362e+07	7.22645e+07	1.83336e+07	1.06937e+07	2.08059e+07	3.50868e+07	2.40962e+07	4.80238e+07	1.4424e+07	4.32137e+07	4.5492e+07	1.30481e+07	3.08304e+06	1.86515e+07	8.97133e+06	4.93056e+06	2.27436e+07	3.63339e+06	2.27103e+06	5.87425e+07	8.97558e+07	3.1995e+07	1.04369e+08	2.2439e+07	1.71098e+06	57.927	4.55346	0
250000	354.764	9184.27	616316	355.905	8	117.945	4.2	250000	250000	116.941	33.0919	4.62887e+07	6.5212	10.622	108.8	101478	56856.5	7752.69	10654.5	6.66703e+07	8.40115e+07	2.10774e+07	1.2432e+07	2.55244e+07	4.19431e+07	2.80319e+07	5.89631e+07	1.7399e+07	5.38383e+07	5.92767e+07	1.65923e+07	3.62803e+06	2.39288e+07	1.09601e+07	5.93753e+06	2.72322e+07	3.63339e+06	3.22111e+06	7.1579e+07	1.09369e+08	3.89866e+07	1.27176e+08	2.73424e+07	1.80676e+06	57.927	4.55307	0
300000	345.944	11021.1	740417	425.375	9	141.544	4.2	300000	300000	170.089	39.7102	5.55465e+07	9.7818	11.233	110.8	122206	68469.9	9303.35	12785.4	8.00043e+07	9.50137e+07	2.36214e+07	1.40601e+07	3.01638e+07	4.85727e+07	3.17062e+07	7.20991e+07	2.07611e+07	6.46791e+07	6.8238e+07	1.95844e+07	4.17314e+06	2.84477e+07	1.30143e+07	6.94449e+06	3.15509e+07	5.45009e+06	3.4064e+06	8.39071e+07	1.28206e+08	4.57013e+07	1.4908e+08	3.20516e+07	1.88899e+06	57.927	4.5532	0
350000	341.138	12858	861690	497.024	11	165.172	4.2	350000	350000	139.078	46.3286	6.48042e+07	13.0424	13.098	109.4	142038	79581.7	10853.6	14916.3	9.33384e+07	1.05433e+08	2.60104e+07	1.56019e+07	3.6821e+07	5.54409e+07	3.519e+07	8.30505e+07	2.36481e+07	7.52729e+07	8.20685e+07	2.31283e+07	4.7181e+06	3.27714e+07	1.49799e+07	7.95146e+06	3.57314e+07	7.26678e+06	3.97196e+06	9.67062e+07	1.47763e+08	5.26725e+07	1.7182e+08	3.69407e+07	1.96142e+06	57.927	4.55292	0
400000	334.851	14694.8	983601	565.086	12	189.035	4.2	400000	400000	170.938	52.947	7.40619e+07	13.0424	14.976	110.8	163139	91404	12403.9	17047.2	1.06672e+08	1.15377e+08	2.82743e+07	1.70735e+07	4.16118e+07	6.18018e+07	4.12295e+07	9.39778e+07	2.70415e+07	8.59224e+07	9.0984e+07	2.61405e+07	5.2631e+06	3.73716e+07	1.70712e+07	8.95843e+06	3.97982e+07	7.26678e+06	4.54146e+06	1.08628e+08	1.65978e+08	5.91656e+07	1.93001e+08	4.14945e+07	2.02641e+06	57.927	4.55278	0
450000	333.912	16531.7	1.11222e+06	640.469	14	212.326	4.2	450000	450000	118.475	59.5654	8.33197e+07	13.0424	16.856	109.7	183477	102799	13955.3	19178.1	1.20007e+08	1.24925e+08	3.04343e+07	1.84863e+07	4.63524e+07	6.80408e+07	4.98749e+07	1.07089e+08	3.13927e+07	9.71581e+07	1.04812e+08	2.9654e+07	5.80844e+06	4.27082e+07	1.90868e+07	9.96539e+06	4.37704e+07	7.26678e+06	5.11157e+06	1.22018e+08	1.86438e+08	6.64589e+07	2.16792e+08	4.66095e+07	2.08551e+06	57.927	4.55337	0
500000	328.944	18368.5	1.23622e+06	710.218	15	235.723	4.2	500000	500000	99.6811	66.1837	9.25774e+07	16.303	18.722	110.8	203557	114050	15505.9	21309	1.33341e+08	1.34133e+08	3.25058e+07	1.98489e+07	5.10488e+07	7.41753e+07	5.35228e+07	1.17849e+08	3.42745e+07	1.0799e+08	1.1373e+08	3.26241e+07	6.35354e+06	4.7086e+07	2.19797e+07	1.09724e+07	4.76565e+07	9.08348e+06	5.67743e+06	1.33676e+08	2.04251e+08	7.28088e+07	2.37506e+08	5.10628e+07	2.13984e+06	57.927	4.55341	0
550000	326.948	20205.4	1.35937e+06	782.785	17	259.567	4.2	550000	550000	99.3901	72.8021	1.01835e+08	19.5636	20.588	109.9	224274	125657	17056.4	23439.9	1.46675e+08	1.43046e+08	3.4501e+07	2.11679e+07	5.57059e+07	8.0219e+07	5.98046e+07	1.28724e+08	3.77058e+07	1.18747e+08	1.27564e+08	3.61881e+07	6.8986e+06	5.16026e+07	2.40329e+07	1.19793e+07	5.14681e+07	1.09002e+07	6.2433e+06	1.46275e+08	2.23501e+08	7.96707e+07	2.5989e+08	5.58753e+07	2.19021e+06	57.927	4.55337	0
600000	323.094	22042.2	1.48347e+06	852.265	18	282.867	4.2	600000	600000	99.794	79.4205	1.11093e+08	19.5636	22.467	110.8	244268	136860	18607.1	25570.8	1.60009e+08	1.51699e+08	3.64292e+07	2.24483e+07	6.03276e+07	8.61825e+07	6.3379e+07	1.41905e+08	4.10568e+07	1.29588e+08	1.36476e+08	3.91489e+07	7.44371e+06	5.59615e+07	2.60145e+07	1.29863e+07	5.52137e+07	1.09002e+07	6.8131e+06	1.57793e+08	2.41101e+08	8.59445e+07	2.80355e+08	6.02753e+07	2.23723e+06	57.927	4.55341	0
650000	320.593	23879.1	1.60651e+06	924.487	20	306.66	4.2	650000	650000	100.046	86.0389	1.20351e+08	19.5636	24.345	110	264950	148447	20157.6	27701.7	1.73343e+08	1.6012e+08	3.8298e+07	2.36946e+07	6.49169e+07	9.20745e+07	6.69316e+07	1.52801e+08	4.39465e+07	1.40336e+08	1.50248e+08	4.27036e+07	7.98876e+06	6.13731e+07	2.80643e+07	1.39933e+07	5.88992e+07	1.09002e+07	7.3826e+06	1.69721e+08	2.59326e+08	9.24411e+07	3.01547e+08	6.48315e+07	2.28137e+06	57.927	4.55337	0
700000	317.865	25716	1.73068e+06	994.292	21	330.014	4.2	700000	700000	100.198	92.6572	1.29608e+08	22.8242	26.211	110.8	284981	159670	21708.3	29832.6	1.86677e+08	1.68334e+08	4.01136e+07	2.491e+07	7.18837e+07	9.83835e+07	7.03326e+07	1.63427e+08	4.67519e+07	1.51184e+08	1.59222e+08	4.56739e+07	8.53388e+06	6.57401e+07	3.00495e+07	1.50002e+07	6.25309e+07	1.27169e+07	7.94847e+06	1.81314e+08	2.7704e+08	9.87556e+07	3.22145e+08	6.926e+07	2.32301e+06	57.927	4.55341	0
750000	315.532	27552.8	1.85446e+06	1064.34	22	353.422	4.2	750000	750000	100.642	99.2756	1.38866e+08	26.0848	28.077	111.6	305124	170956	23258.9	31963.5	2.00011e+08	1.76358e+08	4.18811e+07	2.60975e+07	7.65732e+07	1.04184e+08	7.36638e+07	1.767e+08	5.00727e+07	1.61996e+08	1.68353e+08	4.86601e+07	9.07897e+06	7.01316e+07	3.20459e+07	1.60072e+07	6.61127e+07	1.45336e+07	8.51433e+06	1.92929e+08	2.94786e+08	1.05081e+08	3.42781e+08	7.36966e+07	2.36247e+06	57.927	4.55342	0
800000	314.181	29389.7	1.97788e+06	1136.31	24	377.163	4.2	800000	800000	102.216	105.894	1.48124e+08	26.0848	29.955	110.8	325695	182482	24809.4	34094.4	2.13345e+08	1.84211e+08	4.3605e+07	2.72595e+07	8.12365e+07	1.09931e+08	7.99555e+07	1.87542e+08	5.34996e+07	1.72778e+08	1.81968e+08	5.21991e+07	9.62404e+06	7.46163e+07	3.40846e+07	1.70142e+07	6.96486e+07	1.45336e+07	9.08383e+06	2.04999e+08	3.1323e+08	1.11656e+08	3.64227e+08	7.83074e+07	2.39998e+06	57.927	4.55341	0
850000	312.005	31226.5	2.10176e+06	1206.07	25	400.458	4.2	850000	850000	120.231	112.512	1.57382e+08	26.0848	31.834	111.5	345747	193717	26360.1	36225.3	2.26679e+08	1.91905e+08	4.52889e+07	2.83981e+07	8.58754e+07	1.15629e+08	8.3258e+07	2.00708e+08	5.67932e+07	1.83599e+08	1.91089e+08	5.51744e+07	1.01691e+07	7.98906e+07	3.6072e+07	1.80211e+07	7.31423e+07	1.45336e+07	9.65364e+06	2.16383e+08	3.30623e+08	1.17856e+08	3.84453e+08	8.26559e+07	2.43576e+06	57.927	4.55342	0
900000	311.817	33063.4	2.2252e+06	1278.39	27	424.301	4.2	900000	900000	99.7551	119.131	1.66639e+08	29.3454	33.7	110.8	366403	205290	27910.6	38356.2	2.40013e+08	1.99454e+08	4.6936e+07	2.95152e+07	9.04913e+07	1.21282e+08	9.24578e+07	2.11628e+08	6.08171e+07	1.94382e+08	2.04714e+08	5.87234e+07	1.07142e+07	8.43937e+07	3.81191e+07	1.90281e+07	7.65965e+07	1.63503e+07	1.02195e+07	2.29062e+08	3.49996e+08	1.24762e+08	4.06979e+08	8.7499e+07	2.46998e+06	57.927	4.55341	0
950000	309.849	34900.2	2.34942e+06	1348.19	28	447.578	4.2	950000	950000	99.8955	125.749	1.75897e+08	32.606	35.566	111.4	386446	216520	29461.3	40487.1	2.53347e+08	2.06868e+08	4.85492e+07	3.06123e+07	9.50858e+07	1.26892e+08	9.58532e+07	2.22238e+08	6.36182e+07	2.05234e+08	2.13772e+08	6.16923e+07	1.12593e+07	8.87635e+07	4.10083e+07	2.09378e+07	8.00141e+07	1.8167e+07	1.07854e+07	2.40334e+08	3.67219e+08	1.30901e+08	4.27006e+08	9.18047e+07	2.5028e+06	57.927	4.55344	0
1000000	309.277	36737.1	2.47244e+06	1420.44	30	471.446	4.2	1000000	1e+06	100.391	132.367	1.85155e+08	32.606	37.444	110.8	407114	228100	31011.8	42618	2.66681e+08	2.14156e+08	5.01308e+07	3.16907e+07	1.02098e+08	1.32951e+08	9.92759e+07	2.35699e+08	6.69949e+07	2.1598e+08	2.2746e+08	6.52482e+07	1.18044e+07	9.32693e+07	4.30566e+07	2.19447e+07	8.33969e+07	1.8167e+07	1.13549e+07	2.52595e+08	3.85953e+08	1.37579e+08	4.48791e+08	9.64883e+07	2.53433e+06	57.927	4.55341	0
															110.411
