# Supplementary material for: Solar-Powered Direct Air Capture: Techno-Economic and Environmental Assessment
Source: Environ Sci Technol. 2024 Jan 25;58(5):2282–92. doi: 10.1021/acs.est.3c08269 (PMC10851427; doi:10.1021/acs.est.3c08269)
Supplement: Supplementary file 1 — es3c08269_si_001.zip [file es3c08269_si_001.zip › Sample_Week.xlsx]

## Sheet: Profile_88
Month	Day	Day of year	Hour	DNI (W/m^2)	Dry-bulb (C)	RHum (%)	Pressure (mbar)	Air flow (kmol/h)	Total CO2 (kmol/h)	Capture Efficiency (factor)	Captured CO2 (kmol/h)	Captured CO2 (t/h)	H2O/CO2 Mass Ratio	Water losses AC (t/h)	Total Water Losses (t/h)	Field Efficiency	Gross heat per field (MW)	Heat after start-up per field (MW)	Net heat into solar calciner (MW)	CO2 output per solar calciner (t/h)	Total CO2 output (t/h)	AC Elec (MW)	TURB1 Elec (MW)	TURB2 Elec (MW)	COMP Elec (MW)	Misc Cont Elec (MW)	Misc Int Elec (MW)	Desalination capacity (t/h)	Des Elec (MW)	Total Elec without PV (MW)	PV to System (MW)	Stored electricity (MWh)	Total electricity balance (MW)
8	24	236	0	0	10.7	65	939	759470	318.977	0.89837	286.56	12.6115	4.08468	51.5139	52.3598	0	0	0	0	0	0	0.757431	-1.72217	0	0	0.766977	0	59.8749	0.209562	0.011797	0.012	1	-0.000202957
8	24	236	1	0	10.9	63	939	758935	318.753	0.894329	285.07	12.5459	4.35042	54.5801	55.426	0	0	0	0	0	0	0.757431	-1.71322	0	0	0.762991	0	59.8749	0.209562	0.0167623	0.017	0.983	-0.000237689
8	24	236	2	0	10.5	64	939	760005	319.202	0.895505	285.847	12.5801	4.18079	52.5949	53.4408	0	0	0	0	0	0	0.757431	-1.71789	0	0	0.765071	0	59.8749	0.209562	0.0141718	0.014	0.969	0.000171761
8	24	236	3	0	10.3	62	939	760541	319.427	0.890042	284.304	12.5122	4.39658	55.0109	55.8568	0	0	0	0	0	0	0.757431	-1.70862	0	0	0.76094	0	59.8749	0.209562	0.0193164	0.019	0.95	0.000316373
8	24	236	4	0	10.1	64	939	761078	319.653	0.894293	285.863	12.5809	4.1328	51.9941	52.84	0	0	0	0	0	0	0.757431	-1.71799	0	0	0.765115	0	59.8749	0.209562	0.0141171	0.014	0.936	0.000117085
8	24	236	5	0	9.9	68	939	761616	319.879	0.901922	288.506	12.6971	3.65499	46.4079	47.2539	0	0	0	0	0	0	0.757431	-1.73387	0	0	0.772186	0	59.8749	0.209562	0.00531006	0.005	0.931	0.000310064
8	24	236	6	0	9.8	71	939	761885	319.992	0.906517	290.078	12.7663	3.3215	42.4034	43.2493	0	0	0	0	0	0	0.757431	-1.74332	0	0	0.776395	0	59.8749	0.209562	6.79936e-05	0	0.93	6.79936e-05
8	24	236	7	0	10.1	70	939	761078	319.653	0.905959	289.592	12.745	3.45467	44.0296	44.8756	0.0867	0	0	0	0	0	0.757431	-1.7404	0	0	0.775095	0	59.8749	0.209562	0.00168755	0.002	0.974	-0.000312449
8	24	236	8	546	11	69	939	758668	318.641	0.907158	289.057	12.7214	3.64688	46.3934	47.2394	0.411	15.9285	0	0	0	0	0.757431	-1.73718	0	0	0.773662	0	59.8749	0.209562	0.00347154	0.003	1.012	0.000471544
8	24	236	9	855	12	63	939	756007	317.523	0.897617	285.014	12.5435	4.48262	56.2276	57.0736	0.5308	32.2135	16.2063	14.5249	9.61912	19.2382	0.757431	-1.71289	-1.72537	2.18138	0.762841	0.0926725	59.8749	0.209562	0.565629	0.566	1.012	-0.000371219
8	24	236	10	896	12.9	61	939	753629	316.524	0.89506	283.308	12.4684	4.85726	60.5621	61.4081	0.576	36.6329	36.6329	33.9303	19.4572	38.9144	0.757431	-1.70263	-3.49001	4.41241	0.758275	0.187455	59.8749	0.209562	1.13249	1.132	1.012	0.000486313
8	24	236	11	908	13.6	59	939	751789	315.751	0.891346	281.444	12.3863	5.22704	64.7439	65.5898	0.5997	38.651	38.651	35.8476	19.4572	38.9144	0.757431	-1.69143	-3.49001	4.41241	0.753285	0.187455	59.8749	0.209562	1.1387	1.139	1.012	-0.000300111
8	24	236	12	918	14.1	56	939	750480	315.202	0.883205	278.388	12.2518	5.73703	70.2892	71.1351	0.6077	39.5979	39.5979	36.7473	19.4572	38.9144	0.757431	-1.67306	-3.49001	4.41241	0.745106	0.187455	59.8749	0.209562	1.14889	1.149	1.012	-0.000113021
8	24	236	13	916	14.5	55	939	749437	314.763	0.880872	277.266	12.2025	5.94823	72.5832	73.4292	0.5996	38.985	38.985	36.1651	19.4572	38.9144	0.757431	-1.66632	-3.49001	4.41241	0.742104	0.187455	59.8749	0.209562	1.15262	1.153	1.012	-0.000375234
8	24	236	14	911	14.6	54	939	749176	314.654	0.877584	276.135	12.1527	6.11834	74.3544	75.2004	0.5759	37.2397	37.2397	34.5071	19.4572	38.9144	0.757431	-1.65953	-3.49001	4.41241	0.739077	0.187455	59.8749	0.209562	1.15639	1.156	1.012	0.000394986
8	24	236	15	892	14.6	54	939	749176	314.654	0.877584	276.135	12.1527	6.11834	74.3544	75.2004	0.5306	33.5948	33.5948	31.0445	19.4572	38.9144	0.757431	-1.65953	-3.49001	4.41241	0.739077	0.187455	59.8749	0.209562	1.15639	1.156	1.012	0.000394986
8	24	236	16	815	14.3	55	939	749958	314.982	0.880324	277.287	12.2034	5.91825	72.2227	73.0686	0.4109	23.7703	23.7703	21.7111	14.3782	28.7564	0.757431	-1.66645	-2.579	3.26062	0.742159	0.138523	59.8749	0.209562	0.862848	0.863	1.012	-0.000151996
8	24	236	17	608	13.7	57	939	751527	315.641	0.885394	279.467	12.2993	5.53085	68.0258	68.8717	0.0872	3.76323	3.76323	2.70426	1.7909	3.58181	0.757431	-1.67955	-0.321232	0.406132	0.747994	0.0172539	59.8749	0.209562	0.137593	0.138	1.012	-0.000407077
8	24	236	18	0	13.1	59	939	753102	316.303	0.889917	281.483	12.3881	5.16048	63.9284	64.7743	0	0	0	0	0	0	0.757431	-1.69167	0	0	0.753391	0	59.8749	0.209562	0.0287179	0.029	0.983	-0.000282071
8	24	236	19	0	12.8	61	939	753892	316.635	0.894768	283.315	12.4687	4.8448	60.4082	61.2541	0	0	0	0	0	0	0.757431	-1.70267	0	0	0.758292	0	59.8749	0.209562	0.0226135	0.023	0.961	-0.000386487
8	24	236	20	0	12.5	60	939	754684	316.967	0.891104	282.451	12.4307	4.94241	61.4374	62.2833	0	0	0	0	0	0	0.757431	-1.69748	0	0	0.755981	0	59.8749	0.209562	0.0254924	0.025	0.935	0.000492363
8	24	236	21	0	12.2	62	939	755477	317.301	0.895674	284.198	12.5075	4.63685	57.9956	58.8416	0	0	0	0	0	0	0.757431	-1.70798	0	0	0.760656	0	59.8749	0.209562	0.0196698	0.02	0.916	-0.000330167
8	24	236	22	0	11.9	61	939	756273	317.634	0.892136	283.373	12.4712	4.7306	58.9965	59.8425	0	0	0	0	0	0	0.757431	-1.70302	0	0	0.758449	0	59.8749	0.209562	0.0224185	0.022	0.893	0.000418531
8	24	236	23	0	11.6	63	939	757069	317.969	0.896423	285.035	12.5444	4.43518	55.6366	56.4825	0	0	0	0	0	0	0.757431	-1.71301	0	0	0.762897	0	59.8749	0.209562	0.0168792	0.017	0.876	-0.000120764
8	25	237	0	0	11.3	63	939	757868	318.304	0.895527	285.05	12.5451	4.39913	55.1873	56.0332	0	0	0	0	0	0	0.757431	-1.7131	0	0	0.762937	0	67.9464	0.237812	0.0450789	0.045	0.831	7.88719e-05
8	25	237	1	0	11.1	61	939	758401	318.528	0.889788	283.423	12.4734	4.62604	57.7026	58.5485	0	0	0	0	0	0	0.757431	-1.70332	0	0	0.758582	0	67.9464	0.237812	0.0505031	0.051	0.781	-0.000496932
8	25	237	2	0	10.8	63	939	759202	318.865	0.89403	285.075	12.5461	4.33813	54.4268	55.2728	0	0	0	0	0	0	0.757431	-1.71325	0	0	0.763004	0	67.9464	0.237812	0.0449965	0.045	0.736	-3.51835e-06
8	25	237	3	0	10.7	62	939	759470	318.977	0.891231	284.282	12.5113	4.44852	55.6566	56.5025	0	0	0	0	0	0	0.757431	-1.70849	0	0	0.760883	0	67.9464	0.237812	0.0476379	0.048	0.688	-0.000362139
8	25	237	4	0	11.1	61	939	758401	318.528	0.889788	283.423	12.4734	4.62604	57.7026	58.5485	0	0	0	0	0	0	0.757431	-1.70332	0	0	0.758582	0	67.9464	0.237812	0.0505031	0.051	0.637	-0.000496932
8	25	237	5	0	11	60	939	758668	318.641	0.886747	282.554	12.4352	4.73997	58.9424	59.7883	0	0	0	0	0	0	0.757431	-1.6981	0	0	0.756256	0	67.9464	0.237812	0.0534006	0.053	0.584	0.000400569
8	25	237	6	0	10.8	60	939	759202	318.865	0.886164	282.567	12.4358	4.71221	58.5999	59.4459	0	0	0	0	0	0	0.757431	-1.69818	0	0	0.756291	0	67.9464	0.237812	0.0533568	0.053	0.531	0.000356786
8	25	237	7	0	10.6	61	939	759737	319.09	0.888317	283.453	12.4748	4.55922	56.8751	57.7211	0.0867	0	0	0	0	0	0.757431	-1.7035	0	0	0.758662	0	67.9464	0.237812	0.050403	0.05	0.531	0.000402967
8	25	237	8	549	11.7	60	939	756804	317.857	0.888784	282.507	12.4331	4.8357	60.1228	60.9688	0.411	16.016	0	0	0	0	0.757431	-1.69782	0	0	0.75613	0	67.9464	0.237812	0.0535572	0.054	0.675	-0.000442761
8	25	237	9	857	12.7	49	939	754156	316.746	0.853058	270.202	11.8916	6.56333	78.0485	78.8944	0.5308	32.2888	16.3692	14.6797	9.72169	19.4434	0.757431	-1.62387	-1.74377	2.20464	0.723197	0.0936607	67.9464	0.237812	0.649102	0.649	0.819	0.000102254
8	25	237	10	891	13.6	47	939	751789	315.751	0.846764	267.367	11.7668	7.05065	82.9637	83.8097	0.576	36.4285	36.4285	33.7362	19.4572	38.9144	0.757431	-1.60683	-3.49001	4.41241	0.715608	0.187455	67.9464	0.237812	1.21387	1.214	0.963	-0.000126819
8	25	237	11	913	14.3	44	939	749958	314.982	0.834639	262.896	11.5701	7.68665	88.9351	89.781	0.5997	38.8638	38.8638	36.0499	19.4572	38.9144	0.757431	-1.57996	-3.49001	4.41241	0.703643	0.187455	67.9464	0.237812	1.22877	1.229	1.012	-0.000225358
8	25	237	12	914	14.8	43	939	748656	314.435	0.830975	261.288	11.4993	7.96291	91.5677	92.4137	0.6077	39.4254	39.4254	36.5836	19.4572	38.9144	0.757431	-1.5703	-3.49001	4.41241	0.699338	0.187455	67.9464	0.237812	1.23414	1.234	1.012	0.000136109
8	25	237	13	918	15.2	44	939	747617	313.999	0.836836	262.766	11.5643	7.87336	91.0501	91.896	0.5996	39.0701	39.0701	36.2461	19.4572	38.9144	0.757431	-1.57918	-3.49001	4.41241	0.703294	0.187455	67.9464	0.237812	1.22921	1.229	1.012	0.000209926
8	25	237	14	908	15.4	47	939	747099	313.782	0.851309	267.125	11.7562	7.39707	86.9612	87.8072	0.5759	37.1171	37.1171	34.3908	19.4572	38.9144	0.757431	-1.60538	-3.49001	4.41241	0.714961	0.187455	67.9464	0.237812	1.21468	1.215	1.012	-0.000320532
8	25	237	15	887	15.3	47	939	747358	313.89	0.851057	267.139	11.7568	7.37821	86.7439	87.5898	0.5306	33.4065	33.4065	30.8657	19.4572	38.9144	0.757431	-1.60546	-3.49001	4.41241	0.714998	0.187455	67.9464	0.237812	1.21463	1.215	1.012	-0.000366104
8	25	237	16	806	15	49	939	748136	314.217	0.859005	269.914	11.8789	6.98798	83.0097	83.8557	0.4109	23.5078	23.5078	21.4619	14.2132	28.4263	0.757431	-1.62214	-2.54939	3.22319	0.722427	0.136932	67.9464	0.237812	0.906258	0.906	1.012	0.000258485
8	25	237	17	605	14.5	53	939	749437	314.763	0.873633	274.988	12.1022	6.25897	75.7474	76.5933	0.0872	3.74466	3.74466	2.68679	1.77933	3.55867	0.757431	-1.65263	-0.319157	0.403508	0.736006	0.0171425	67.9464	0.237812	0.180114	0.18	1.012	0.000113976
8	25	237	18	0	13.8	55	939	751265	315.531	0.878952	277.337	12.2056	5.84251	71.3114	72.1573	0	0	0	0	0	0	0.757431	-1.66675	0	0	0.742293	0	67.9464	0.237812	0.0707894	0.071	0.941	-0.000210599
8	25	237	19	0	13.4	64	939	752314	315.972	0.904232	285.712	12.5742	4.5072	56.6743	57.5202	0	0	0	0	0	0	0.757431	-1.71708	0	0	0.764709	0	67.9464	0.237812	0.0428731	0.043	0.898	-0.000126887
8	25	237	20	0	13	66	939	753365	316.413	0.907557	287.163	12.6381	4.20145	53.0982	53.9441	0	0	0	0	0	0	0.757431	-1.7258	0	0	0.768593	0	67.9464	0.237812	0.038035	0.038	0.86	3.4967e-05
8	25	237	21	0	12.6	67	939	754420	316.856	0.908407	287.835	12.6676	4.03509	51.1148	51.9608	0	0	0	0	0	0	0.757431	-1.72984	0	0	0.77039	0	67.9464	0.237812	0.0357975	0.036	0.825	-0.00020253
8	25	237	22	0	12.2	66	939	755477	317.301	0.905113	287.193	12.6394	4.12236	52.1039	52.9499	0	0	0	0	0	0	0.757431	-1.72598	0	0	0.768672	0	67.9464	0.237812	0.0379366	0.038	0.787	-6.34235e-05
8	25	237	23	0	11.8	70	939	756538	317.746	0.911368	289.583	12.7446	3.59884	45.8656	46.7115	0	0	0	0	0	0	0.757431	-1.74035	0	0	0.775071	0	67.9464	0.237812	0.0299681	0.03	0.757	-3.1881e-05
8	26	238	0	0	11.5	72	939	757335	318.081	0.91342	290.541	12.7867	3.34475	42.7684	43.6143	0	0	0	0	0	0	0.757431	-1.7461	0	0	0.777635	0	43.0871	0.150805	-0.0602334	0	0.757	-0.0602334
8	26	238	1	0	11.1	75	939	758401	318.528	0.915705	291.678	12.8367	2.9886	38.364	39.2099	0	0	0	0	0	0	0.757431	-1.75293	0	0	0.780677	0	43.0871	0.150805	-0.0640215	0	0.757	-0.0640215
8	26	238	2	0	10.7	76	939	759470	318.977	0.91532	291.966	12.8494	2.86132	36.7664	37.6123	0	0	0	0	0	0	0.757431	-1.75467	0	0	0.781449	0	43.0871	0.150805	-0.0649828	0	0.757	-0.0649828
8	26	238	3	0	11	76	939	758668	318.641	0.916323	291.978	12.8499	2.87722	36.9721	37.818	0	0	0	0	0	0	0.757431	-1.75474	0	0	0.781479	0	43.0871	0.150805	-0.0650206	0	0.757	-0.0650206
8	26	238	4	0	10.7	78	939	759470	318.977	0.916845	292.453	12.8708	2.65758	34.2053	35.0513	0	0	0	0	0	0	0.757431	-1.75759	0	0	0.78275	0	43.0871	0.150805	-0.0666036	0	0.757	-0.0666036
8	26	238	5	0	10.5	84	939	760005	319.202	0.91783	292.973	12.8938	2.07866	26.8017	27.6477	0	0	0	0	0	0	0.757431	-1.76072	0	0	0.784144	0	43.0871	0.150805	-0.0683398	0	0.757	-0.0683398
8	26	238	6	0	10.2	89	939	760810	319.54	0.914814	292.32	12.865	1.64738	21.1936	22.0395	0	0	0	0	0	0	0.757431	-1.75679	0	0	0.782395	0	43.0871	0.150805	-0.0661616	0	0.757	-0.0661616
8	26	238	7	0	10.6	85	939	759737	319.09	0.918047	292.939	12.8923	1.98925	25.6459	26.4918	0.0867	0	0	0	0	0	0.757431	-1.76052	0	0	0.784053	0	43.0871	0.150805	-0.0682265	0	0.814	-0.0682265
8	26	238	8	536	11.2	82	939	758134	318.416	0.920207	293.009	12.8953	2.27751	29.3692	30.2152	0.411	15.6368	0	0	0	0	0.757431	-1.76093	0	0	0.78424	0	43.0871	0.150805	-0.0684584	0	0.958	-0.0684584
8	26	238	9	835	12.1	72	939	755742	317.412	0.915356	290.545	12.7869	3.38688	43.3076	44.1535	0.5308	31.4599	15.1611	13.5319	8.96152	17.923	0.757431	-1.74612	-1.60741	2.03225	0.777644	0.086337	43.0871	0.150805	0.450927	0.451	1.012	-7.34654e-05
8	26	238	10	860	12.9	66	939	753629	316.524	0.907252	287.167	12.6382	4.19172	52.9759	53.8219	0.576	35.161	35.161	32.532	19.4572	38.9144	0.757431	-1.72583	-3.49001	4.41241	0.768604	0.187455	43.0871	0.150805	1.06087	1.061	1.012	-0.000134739
8	26	238	11	862	13.5	66	939	752051	315.862	0.909081	287.144	12.6372	4.24942	53.7008	54.5467	0.5997	36.6929	36.6929	33.9874	19.4572	38.9144	0.757431	-1.72568	-3.49001	4.41241	0.768541	0.187455	43.0871	0.150805	1.06094	1.061	1.012	-5.68097e-05
8	26	238	12	873	14	63	939	750742	315.312	0.903558	284.902	12.5385	4.70902	59.0442	59.8901	0.6077	37.6569	37.6569	34.9033	19.4572	38.9144	0.757431	-1.71221	-3.49001	4.41241	0.762541	0.187455	43.0871	0.150805	1.06842	1.068	1.012	0.000415061
8	26	238	13	879	14.3	57	939	749958	314.982	0.887073	279.412	12.2969	5.61542	69.0525	69.8984	0.5996	37.4103	37.4103	34.6691	19.4572	38.9144	0.757431	-1.67922	-3.49001	4.41241	0.747848	0.187455	43.0871	0.150805	1.08671	1.087	1.012	-0.000286119
8	26	238	14	874	14.5	58	939	749437	314.763	0.890832	280.401	12.3405	5.49291	67.785	68.631	0.5759	35.7272	35.7272	33.0702	19.4572	38.9144	0.757431	-1.68516	-3.49001	4.41241	0.750495	0.187455	43.0871	0.150805	1.08342	1.083	1.012	0.000417674
8	26	238	15	846	14.4	57	939	749697	314.873	0.887353	279.403	12.2965	5.62935	69.2216	70.0675	0.5306	31.8624	31.8624	29.3986	19.4572	38.9144	0.757431	-1.67917	-3.49001	4.41241	0.747824	0.187455	43.0871	0.150805	1.08674	1.087	1.012	-0.000255472
8	26	238	16	773	14.1	62	939	750480	315.202	0.901263	284.08	12.5023	4.86086	60.7721	61.6181	0.4109	22.5453	22.5453	20.5473	13.6075	27.215	0.757431	-1.70727	-2.44076	3.08584	0.76034	0.131097	43.0871	0.150805	0.737486	0.737	1.012	0.00048594
8	26	238	17	575	13.6	65	939	751789	315.751	0.907168	286.439	12.6062	4.39288	55.3775	56.2234	0.0872	3.55897	3.55897	2.5102	1.66238	3.32477	0.757431	-1.72145	-0.29818	0.376987	0.766656	0.0160157	43.0871	0.150805	0.0482634	0.048	1.012	0.000263433
8	26	238	18	0	12.9	73	939	753629	316.524	0.919289	290.977	12.8059	3.32037	42.5203	43.3662	0	0	0	0	0	0	0.757431	-1.74872	0	0	0.778801	0	43.0871	0.150805	-0.0616857	0	1.012	-0.0616857
8	26	238	19	0	12.6	80	939	754420	316.856	0.924428	292.911	12.891	2.51258	32.3897	33.2357	0	0	0	0	0	0	0.757431	-1.76034	0	0	0.783977	0	43.0871	0.150805	-0.068131	0	1.012	-0.068131
8	26	238	20	0	12.3	84	939	755213	317.189	0.924222	293.153	12.9017	2.09218	26.9926	27.8385	0	0	0	0	0	0	0.757431	-1.7618	0	0	0.784626	0	43.0871	0.150805	-0.0689397	0	1.012	-0.0689397
8	26	238	21	0	12	80	939	756007	317.523	0.922368	292.873	12.8893	2.49761	32.1925	33.0385	0	0	0	0	0	0	0.757431	-1.76012	0	0	0.783876	0	43.0871	0.150805	-0.068005	0	1.012	-0.068005
8	26	238	22	0	11.7	84	939	756804	317.857	0.922096	293.095	12.8991	2.08929	26.95	27.796	0	0	0	0	0	0	0.757431	-1.76145	0	0	0.78447	0	43.0871	0.150805	-0.068745	0	1.012	-0.068745
8	26	238	23	0	11.4	82	939	757601	318.193	0.920907	293.026	12.8961	2.28125	29.4192	30.2651	0	0	0	0	0	0	0.757431	-1.76103	0	0	0.784284	0	43.0871	0.150805	-0.068514	0	1.012	-0.068514
8	27	239	0	0	11.2	84	939	758134	318.416	0.92032	293.045	12.8969	2.08565	26.8985	27.7444	0	0	0	0	0	0	0.757431	-1.76115	0	0	0.784336	0	56.266	0.196931	-0.0224528	0	1.012	-0.0224528
8	27	239	1	0	10.9	87	939	758935	318.753	0.918501	292.775	12.885	1.81076	23.3317	24.1776	0	0	0	0	0	0	0.757431	-1.75953	0	0	0.783613	0	56.266	0.196931	-0.0215518	0	1.012	-0.0215518
8	27	239	2	0	10.7	86	939	759470	318.977	0.91815	292.869	12.8892	1.90015	24.4914	25.3373	0	0	0	0	0	0	0.757431	-1.76009	0	0	0.783865	0	56.266	0.196931	-0.0218655	0	1.012	-0.0218655
8	27	239	3	0	10.6	85	939	759737	319.09	0.918047	292.939	12.8923	1.98925	25.6459	26.4918	0	0	0	0	0	0	0.757431	-1.76052	0	0	0.784053	0	56.266	0.196931	-0.0221006	0	1.012	-0.0221006
8	27	239	4	0	11	75	939	758668	318.641	0.915373	291.675	12.8366	2.98286	38.2898	39.1357	0	0	0	0	0	0	0.757431	-1.75292	0	0	0.780669	0	56.266	0.196931	-0.0178857	0	1.012	-0.0178857
8	27	239	5	0	10.9	72	939	758935	318.753	0.911481	290.537	12.7865	3.30099	42.2083	43.0542	0	0	0	0	0	0	0.757431	-1.74608	0	0	0.777623	0	56.266	0.196931	-0.0140925	0	1.012	-0.0140925
8	27	239	6	0	10.9	74	939	758935	318.753	0.913975	291.332	12.8215	3.0836	39.5365	40.3824	0	0	0	0	0	0	0.757431	-1.75085	0	0	0.779751	0	56.266	0.196931	-0.016742	0	1.012	-0.016742
8	27	239	7	388	10.8	76	939	759202	318.865	0.915655	291.97	12.8496	2.86667	36.8355	37.6815	0.0867	2.38776	0	0	0	0	0.757431	-1.75469	0	0	0.781459	0	56.266	0.196931	-0.0188696	0	1.012	-0.0188696
8	27	239	8	719	11.7	70	939	756804	317.857	0.91105	289.584	12.7446	3.59072	45.7622	46.6082	0.411	20.9755	0	0	0	0	0.757431	-1.74035	0	0	0.775073	0	56.266	0.196931	-0.0109163	0	1.012	-0.0109163
8	27	239	9	831	12.6	60	939	754420	316.856	0.891394	282.444	12.4304	4.95554	61.5991	62.4451	0.5308	31.3092	22.7368	20.7289	13.7278	27.4556	0.757431	-1.69744	-2.46233	3.11312	0.755962	0.132256	56.266	0.196931	0.795925	0.796	1.012	-7.45823e-05
8	27	239	10	856	13.5	59	939	752051	315.862	0.891061	281.452	12.3867	5.21382	64.5819	65.4279	0.576	34.9975	34.9975	32.3768	19.4572	38.9144	0.757431	-1.69148	-3.49001	4.41241	0.753307	0.187455	56.266	0.196931	1.12604	1.126	1.012	4.21851e-05
8	27	239	11	866	14.3	59	939	749958	314.982	0.893343	281.387	12.3839	5.31833	65.8615	66.7074	0.5997	36.8632	36.8632	34.1493	19.4572	38.9144	0.757431	-1.69109	-3.49001	4.41241	0.753134	0.187455	56.266	0.196931	1.12626	1.126	1.012	0.000256987
8	27	239	12	868	14.9	57	939	748396	314.326	0.888748	279.357	12.2945	5.69836	70.0585	70.9044	0.6077	37.4412	37.4412	34.6986	19.4572	38.9144	0.757431	-1.67889	-3.49001	4.41241	0.7477	0.187455	56.266	0.196931	1.13303	1.133	1.012	2.52411e-05
8	27	239	13	860	15.3	54	939	747358	313.89	0.879478	276.06	12.1494	6.22529	75.6336	76.4795	0.5996	36.6017	36.6017	33.9011	19.4572	38.9144	0.757431	-1.65907	-3.49001	4.41241	0.738875	0.187455	56.266	0.196931	1.14402	1.144	1.012	1.50561e-05
8	27	239	14	860	15.6	51	938	745787	313.23	0.868803	272.135	11.9767	6.76077	80.9716	81.8176	0.5759	35.1549	35.1549	32.5268	19.4572	38.9144	0.757431	-1.63549	-3.49001	4.41241	0.728372	0.187455	56.266	0.196931	1.1571	1.157	1.012	9.6383e-05
8	27	239	15	853	15.6	52	938	745787	313.23	0.872751	273.372	12.0311	6.5959	79.356	80.2019	0.5306	32.126	32.126	29.6493	19.4572	38.9144	0.757431	-1.64292	-3.49001	4.41241	0.731682	0.187455	56.266	0.196931	1.15297	1.153	1.012	-2.61438e-05
8	27	239	16	789	15.4	54	938	746304	313.448	0.879749	275.755	12.136	6.24039	75.7333	76.5792	0.4109	23.012	23.012	20.9909	13.9013	27.8025	0.757431	-1.65724	-2.49345	3.15246	0.738059	0.133928	56.266	0.196931	0.828118	0.828	1.012	0.000117754
8	27	239	17	589	14.9	56	938	747599	313.992	0.885417	278.014	12.2354	5.85229	71.6049	72.4509	0.0872	3.64563	3.64563	2.5928	1.71708	3.43417	0.757431	-1.67081	-0.307991	0.389392	0.744104	0.0165427	56.266	0.196931	0.125596	0.126	1.012	-0.000404174
8	27	239	18	0	14.3	54	938	749160	314.647	0.87677	275.873	12.1412	6.07183	73.7191	74.565	0	0	0	0	0	0	0.757431	-1.65795	0	0	0.738375	0	56.266	0.196931	0.0347873	0.035	0.977	-0.000212693
8	27	239	19	0	13.9	57	938	750203	315.085	0.885954	279.151	12.2855	5.55922	68.2975	69.1434	0	0	0	0	0	0	0.757431	-1.67765	0	0	0.747149	0	56.266	0.196931	0.0238597	0.024	0.953	-0.000140319
8	27	239	20	0	13.6	59	937	750188	315.079	0.891346	280.844	12.36	5.22704	64.606	65.4519	0	0	0	0	0	0	0.757431	-1.68783	0	0	0.751681	0	56.266	0.196931	0.0182163	0.018	0.935	0.000216253
8	27	239	21	0	13.2	62	937	751236	315.519	0.898621	283.532	12.4782	4.75678	59.3562	60.2022	0	0	0	0	0	0	0.757431	-1.70398	0	0	0.758874	0	56.266	0.196931	0.00925798	0.009	0.926	0.000257981
8	27	239	22	0	12.9	64	937	752023	315.85	0.902734	285.129	12.5485	4.45362	55.8863	56.7323	0	0	0	0	0	0	0.757431	-1.71357	0	0	0.763148	0	56.266	0.196931	0.00393561	0.004	0.922	-6.43883e-05
8	27	239	23	0	12.5	61	937	753077	316.292	0.893891	282.731	12.443	4.80714	59.8151	60.6611	0	0	0	0	0	0	0.757431	-1.69916	0	0	0.75673	0	56.266	0.196931	0.0119279	0.012	0.91	-7.20803e-05
8	28	240	0	0	12.2	62	937	753868	316.625	0.895674	283.592	12.4809	4.63685	57.8721	58.7181	0	0	0	0	0	0	0.757431	-1.70434	0	0	0.759036	0	53.3263	0.186642	-0.00123242	0	0.91	-0.00123242
8	28	240	1	0	11.8	61	937	754927	317.069	0.891843	282.776	12.445	4.71769	58.7115	59.5574	0	0	0	0	0	0	0.757431	-1.69943	0	0	0.75685	0	53.3263	0.186642	0.00148935	0.001	0.909	0.000489352
8	28	240	2	0	11.5	66	936	754916	317.065	0.902968	286.299	12.6	4.05078	51.0399	51.8859	0	0	0	0	0	0	0.757431	-1.72061	0	0	0.766281	0	53.3263	0.186642	-0.0102551	0	0.909	-0.0102551
8	28	240	3	0	11.3	69	936	755446	317.288	0.908103	288.13	12.6806	3.67366	46.5842	47.4302	0	0	0	0	0	0	0.757431	-1.73161	0	0	0.771181	0	53.3263	0.186642	-0.0163574	0	0.909	-0.0163574
8	28	240	4	0	11.1	68	936	755978	317.511	0.905682	287.564	12.6557	3.77209	47.7384	48.5843	0	0	0	0	0	0	0.757431	-1.72821	0	0	0.769665	0	53.3263	0.186642	-0.0144702	0	0.909	-0.0144702
8	28	240	5	0	11	67	936	756244	317.622	0.903461	286.959	12.6291	3.87972	48.9974	49.8433	0	0	0	0	0	0	0.757431	-1.72458	0	0	0.768048	0	53.3263	0.186642	-0.0124559	0	0.909	-0.0124559
8	28	240	6	0	11	71	936	756244	317.622	0.910375	289.156	12.7257	3.41979	43.5193	44.3653	0	0	0	0	0	0	0.757431	-1.73778	0	0	0.773926	0	53.3263	0.186642	-0.0197769	0	0.909	-0.0197769
8	28	240	7	200	11.3	67	935	754639	316.949	0.90439	286.645	12.6153	3.90973	49.3223	50.1682	0.0867	1.23081	0	0	0	0	0.757431	-1.72269	0	0	0.767207	0	53.3263	0.186642	-0.0114085	0	1.012	-0.0114085
8	28	240	8	61	11.7	70	935	753580	316.503	0.91105	288.351	12.6903	3.59072	45.5673	46.4132	0.411	1.77956	0	0	0	0	0.757431	-1.73294	0	0	0.771771	0	53.3263	0.186642	-0.0170931	0	1.012	-0.0170931
8	28	240	9	15	12	69	935	752787	316.17	0.910306	287.812	12.6666	3.73458	47.3044	48.1504	0.5308	0.565149	0	0	0	0	0.757431	-1.7297	0	0	0.77033	0	53.3263	0.186642	-0.0152976	0	1.012	-0.0152976
8	28	240	10	171	12.6	62	935	751206	315.507	0.896854	282.963	12.4532	4.68537	58.3479	59.1938	0.576	6.99132	0	0	0	0	0.757431	-1.70056	0	0	0.757352	0	53.3263	0.186642	0.000864484	0.001	1.012	-0.000135516
8	28	240	11	116	13	62	935	750156	315.066	0.898032	282.939	12.4521	4.73316	58.9379	59.7839	0.5997	4.93779	0	0	0	0	0.757431	-1.70042	0	0	0.757287	0	53.3263	0.186642	0.000945405	0.001	1.012	-5.45947e-05
8	28	240	12	348	13.6	62	935	748586	314.406	0.899796	282.902	12.4505	4.80349	59.8058	60.6518	0.6077	15.011	0	0	0	0	0.757431	-1.70019	0	0	0.757187	0	53.3263	0.186642	0.00107005	0.001	1.012	7.00511e-05
8	28	240	13	610	14.2	63	935	747023	313.75	0.904149	283.677	12.4846	4.73066	59.0605	59.9064	0.5996	25.9616	24.5416	22.4438	14.8635	29.7269	0.757431	-1.70485	-2.66604	3.37066	0.759261	0.143198	53.3263	0.186642	0.846307	0.846	1.012	0.000307467
8	28	240	14	255	14.3	59	935	746763	313.641	0.893343	280.189	12.3311	5.31833	65.5809	66.4268	0.5759	10.4238	10.4238	9.03197	5.98144	11.9629	0.757431	-1.68389	-1.07288	1.35644	0.749926	0.0576264	53.3263	0.186642	0.351298	0.351	1.012	0.000298106
8	28	240	15	258	14.4	56	935	746504	313.532	0.884035	277.173	12.1984	5.78059	70.5138	71.3598	0.5306	9.7169	9.7169	8.3604	5.53669	11.0734	0.757431	-1.66576	-0.993108	1.25558	0.741854	0.0533415	53.3263	0.186642	0.335981	0.336	1.012	-1.87239e-05
8	28	240	16	517	14.3	58	935	746763	313.641	0.890268	279.224	12.2887	5.46616	67.1717	68.0177	0.4109	15.0788	15.0788	13.4542	8.91007	17.8201	0.757431	-1.67809	-1.59819	2.02058	0.747345	0.0858414	53.3263	0.186642	0.521563	0.522	1.012	-0.000436517
8	28	240	17	524	14.1	61	935	747283	313.859	0.898553	282.019	12.4117	5.00329	62.0991	62.9451	0.0872	3.24331	3.24331	2.21043	1.46386	2.92772	0.757431	-1.69489	-0.26257	0.331966	0.754825	0.0141031	53.3263	0.186642	0.0875116	0.088	1.012	-0.000488395
8	28	240	18	0	13.6	64	936	749387	314.743	0.90483	284.789	12.5335	4.52831	56.7558	57.6017	0	0	0	0	0	0	0.757431	-1.71153	0	0	0.762238	0	53.3263	0.186642	-0.00522009	0	1.012	-0.00522009
8	28	240	19	0	13.2	66	936	750434	315.182	0.908167	286.238	12.5973	4.22078	53.1706	54.0165	0	0	0	0	0	0	0.757431	-1.72024	0	0	0.766117	0	53.3263	0.186642	-0.0100516	0	1.012	-0.0100516
8	28	240	20	0	12.8	69	936	751484	315.623	0.912816	288.106	12.6795	3.8015	48.2012	49.0472	0	0	0	0	0	0	0.757431	-1.73147	0	0	0.771117	0	53.3263	0.186642	-0.0162778	0	1.012	-0.0162778
8	28	240	21	0	12.4	75	936	752536	316.065	0.920003	290.781	12.7973	3.05922	39.1496	39.9955	0	0	0	0	0	0	0.757431	-1.74754	0	0	0.778276	0	53.3263	0.186642	-0.025194	0	1.012	-0.025194
8	28	240	22	0	12	79	936	753592	316.509	0.92187	291.78	12.8412	2.60287	33.4241	34.27	0	0	0	0	0	0	0.757431	-1.75355	0	0	0.78095	0	53.3263	0.186642	-0.028524	0	1.012	-0.028524
8	28	240	23	0	11.6	81	936	754651	316.953	0.921359	292.028	12.8521	2.38505	30.653	31.4989	0	0	0	0	0	0	0.757431	-1.75504	0	0	0.781613	0	53.3263	0.186642	-0.0293501	0	1.012	-0.0293501
8	29	241	0	0	11.2	83	937	756520	317.738	0.920324	292.422	12.8695	2.18086	28.0666	28.9125	0	0	0	0	0	0	0.757431	-1.75741	0	0	0.782668	0	36.8347	0.128922	-0.0883849	0	1.012	-0.0883849
8	29	241	1	0	10.9	83	937	757319	318.074	0.919265	292.394	12.8683	2.17652	28.0081	28.854	0	0	0	0	0	0	0.757431	-1.75724	0	0	0.782594	0	36.8347	0.128922	-0.0882921	0	1.012	-0.0882921
8	29	241	2	0	11	86	937	757052	317.962	0.919233	292.281	12.8633	1.89992	24.4392	25.2852	0	0	0	0	0	0	0.757431	-1.75656	0	0	0.782291	0	36.8347	0.128922	-0.0879151	0	1.012	-0.0879151
8	29	241	3	0	10.7	87	937	757852	318.298	0.917774	292.125	12.8564	1.81194	23.2951	24.1411	0	0	0	0	0	0	0.757431	-1.75562	0	0	0.781875	0	36.8347	0.128922	-0.0873965	0	1.012	-0.0873965
8	29	241	4	0	10.4	93	937	758654	318.635	0.911861	290.551	12.7871	1.324	16.9301	17.7761	0	0	0	0	0	0	0.757431	-1.74616	0	0	0.77766	0	36.8347	0.128922	-0.0821472	0	1.012	-0.0821472
8	29	241	5	0	10.2	100	937	759189	318.86	0.899988	286.97	12.6295	0.833187	10.5228	11.3687	0	0	0	0	0	0	0.757431	-1.72464	0	0	0.768076	0	36.8347	0.128922	-0.0702114	0	1.012	-0.0702114
8	29	241	6	0	10.2	100	938	760000	319.2	0.899988	287.276	12.643	0.833187	10.534	11.3799	0	0	0	0	0	0	0.757431	-1.72648	0	0	0.768896	0	36.8347	0.128922	-0.0712323	0	1.012	-0.0712323
8	29	241	7	396	10.8	98	938	758394	318.525	0.906124	288.623	12.7023	0.930061	11.8139	12.6599	0.0867	2.437	0	0	0	0	0.757431	-1.73458	0	0	0.772502	0	36.8347	0.128922	-0.0757233	0	1.012	-0.0757233
8	29	241	8	712	11.2	95	938	757327	318.077	0.912378	290.207	12.772	1.13323	14.4737	15.3196	0.411	20.7712	0	0	0	0	0.757431	-1.74409	0	0	0.776739	0	36.8347	0.128922	-0.081001	0	1.012	-0.081001
8	29	241	9	842	12.1	78	938	754937	317.074	0.921591	292.212	12.8603	2.71326	34.8932	35.7391	0.5308	31.7237	22.9963	20.9753	13.8909	27.7819	0.757431	-1.75615	-2.4916	3.15012	0.782107	0.133828	36.8347	0.128922	0.704662	0.705	1.012	-0.000338331
8	29	241	10	870	12.9	73	938	752826	316.187	0.919289	290.667	12.7923	3.32037	42.475	43.3209	0.576	35.5699	35.5699	32.9204	19.4572	38.9144	0.757431	-1.74686	-3.49001	4.41241	0.777972	0.187455	36.8347	0.128922	1.02731	1.027	1.012	0.000314569
8	29	241	11	878	13.7	73	938	750727	315.305	0.921877	290.673	12.7925	3.36683	43.0702	43.9161	0.5997	37.374	37.374	34.6345	19.4572	38.9144	0.757431	-1.74689	-3.49001	4.41241	0.777986	0.187455	36.8347	0.128922	1.0273	1.027	1.012	0.00029719
8	29	241	12	880	14.3	71	939	749958	314.982	0.920897	290.067	12.7658	3.65661	46.6797	47.5256	0.6077	37.9588	37.9588	35.1902	19.4572	38.9144	0.757431	-1.74325	-3.49001	4.41241	0.776364	0.187455	36.8347	0.128922	1.02932	1.029	1.012	0.00031712
8	29	241	13	879	14.7	69	939	748916	314.545	0.918748	288.987	12.7183	3.94886	50.2229	51.0689	0.5996	37.4103	37.4103	34.6692	19.4572	38.9144	0.757431	-1.73677	-3.49001	4.41241	0.773476	0.187455	36.8347	0.128922	1.03291	1.033	1.012	-8.60753e-05
8	29	241	14	886	14.9	68	939	748396	314.326	0.917477	288.387	12.6919	4.10009	52.0381	52.884	0.5759	36.2177	36.2177	33.5363	19.4572	38.9144	0.757431	-1.73316	-3.49001	4.41241	0.77187	0.187455	36.8347	0.128922	1.03491	1.035	1.012	-8.55686e-05
8	29	241	15	863	14.9	65	939	748396	314.326	0.91108	286.376	12.6034	4.51873	56.9515	57.7974	0.5306	32.5026	32.5026	30.007	19.4572	38.9144	0.757431	-1.72107	-3.49001	4.41241	0.766487	0.187455	36.8347	0.128922	1.04162	1.042	1.012	-0.0003824
8	29	241	16	786	14.7	64	939	748916	314.545	0.908112	285.642	12.5711	4.64121	58.3452	59.1911	0.4109	22.9245	22.9245	20.9077	13.8461	27.6923	0.757431	-1.71666	-2.48356	3.13996	0.764522	0.133396	36.8347	0.128922	0.724006	0.724	1.012	6.45291e-06
8	29	241	17	580	14.2	64	939	750219	315.092	0.906622	285.67	12.5723	4.59057	57.7141	58.56	0.0872	3.58992	3.58992	2.53973	1.68194	3.36388	0.757431	-1.71683	-0.301687	0.381422	0.764595	0.0162041	36.8347	0.128922	0.0300621	0.03	1.012	6.20973e-05
8	29	241	18	0	13.6	69	939	751789	315.751	0.915319	289.013	12.7195	3.86553	49.1675	50.0134	0	0	0	0	0	0	0.757431	-1.73692	0	0	0.773545	0	36.8347	0.128922	-0.0770227	0	1.012	-0.0770227
8	29	241	19	0	13.1	70	939	753102	316.303	0.915481	289.569	12.7439	3.70029	47.1563	48.0022	0	0	0	0	0	0	0.757431	-1.74026	0	0	0.775033	0	36.8347	0.128922	-0.0788758	0	1.012	-0.0788758
8	29	241	20	0	12.7	72	939	754156	316.746	0.917286	290.546	12.7869	3.42739	43.8258	44.6718	0	0	0	0	0	0	0.757431	-1.74613	0	0	0.777648	0	36.8347	0.128922	-0.0821329	0	1.012	-0.0821329
8	29	241	21	0	12.3	73	939	755213	317.189	0.917344	290.972	12.8057	3.28362	42.049	42.8949	0	0	0	0	0	0	0.757431	-1.74869	0	0	0.778787	0	36.8347	0.128922	-0.0835506	0	1.012	-0.0835506
8	29	241	22	0	11.8	73	939	756538	317.746	0.915719	290.966	12.8054	3.25176	41.6402	42.4861	0	0	0	0	0	0	0.757431	-1.74866	0	0	0.778772	0	36.8347	0.128922	-0.0835319	0	1.012	-0.0835319
8	29	241	23	0	11.4	82	939	757601	318.193	0.920907	293.026	12.8961	2.28125	29.4192	30.2651	0	0	0	0	0	0	0.757431	-1.76103	0	0	0.784284	0	36.8347	0.128922	-0.0903973	0	1.012	-0.0903973
8	30	242	0	0	11.1	84	939	758401	318.528	0.919965	293.035	12.8965	2.08479	26.8864	27.7323	0	0	0	0	0	0	0.757431	-1.76109	0	0	0.784309	0	43.9171	0.15371	-0.0656403	0	1.012	-0.0656403
8	30	242	1	0	10.7	90	939	759470	318.977	0.915927	292.16	12.858	1.55594	20.0063	20.8522	0	0	0	0	0	0	0.757431	-1.75583	0	0	0.781967	0	43.9171	0.15371	-0.0627233	0	1.012	-0.0627233
8	30	242	2	0	10.7	83	939	759470	318.977	0.918559	292.999	12.8949	2.1734	28.0258	28.8718	0	0	0	0	0	0	0.757431	-1.76088	0	0	0.784214	0	43.9171	0.15371	-0.0655216	0	1.012	-0.0655216
8	30	242	3	0	10.4	81	939	760273	319.315	0.917188	292.872	12.8893	2.35452	30.3481	31.194	0	0	0	0	0	0	0.757431	-1.76011	0	0	0.783872	0	43.9171	0.15371	-0.0650962	0	1.012	-0.0650962
8	30	242	4	0	10.1	81	940	761889	319.993	0.916143	293.16	12.902	2.34588	30.2664	31.1123	0	0	0	0	0	0	0.757431	-1.76184	0	0	0.784643	0	43.9171	0.15371	-0.066056	0	1.012	-0.066056
8	30	242	5	0	9.8	84	940	762697	320.333	0.915334	293.211	12.9042	2.06946	26.7048	27.5507	0	0	0	0	0	0	0.757431	-1.76215	0	0	0.784781	0	43.9171	0.15371	-0.0662284	0	1.012	-0.0662284
8	30	242	6	0	9.8	87	940	762697	320.333	0.914494	292.942	12.8924	1.81504	23.4001	24.2461	0	0	0	0	0	0	0.757431	-1.76053	0	0	0.784061	0	43.9171	0.15371	-0.0653307	0	1.012	-0.0653307
8	30	242	7	554	10.5	80	940	760815	319.542	0.917199	293.084	12.8986	2.45307	31.6413	32.4872	0.0867	3.40933	0	0	0	0	0.757431	-1.76138	0	0	0.78444	0	43.9171	0.15371	-0.0658026	0	1.012	-0.0658026
8	30	242	8	816	11.1	76	940	759209	318.868	0.916657	292.292	12.8638	2.88243	37.0789	37.9249	0.411	23.8052	0	0	0	0	0.757431	-1.75663	0	0	0.782321	0	43.9171	0.15371	-0.0631646	0	1.012	-0.0631646
8	30	242	9	931	12.1	67	940	756547	317.75	0.906864	288.156	12.6817	3.98777	50.5719	51.4179	0.5308	35.0769	30.3558	27.9669	18.5211	37.0423	0.757431	-1.73177	-3.32211	4.20013	0.77125	0.178436	43.9171	0.15371	1.00708	1.007	1.012	7.93684e-05
8	30	242	10	974	13	60	940	754168	316.75	0.892551	282.716	12.4423	5.00763	62.3066	63.1525	0.576	39.8219	39.8219	36.9599	19.4572	38.9144	0.757431	-1.69907	-3.49001	4.41241	0.75669	0.187455	43.9171	0.15371	1.07861	1.079	1.012	-0.000392459
8	30	242	11	992	13.8	60	940	752065	315.867	0.894859	282.657	12.4397	5.10965	63.5627	64.4086	0.5997	42.2266	42.2266	39.2445	19.4572	38.9144	0.757431	-1.69872	-3.49001	4.41241	0.756532	0.187455	43.9171	0.15371	1.0788	1.079	1.012	-0.000195567
8	30	242	12	997	14.5	56	940	750235	315.099	0.884312	278.645	12.2632	5.79502	71.0654	71.9113	0.6077	43.0056	43.0056	39.9847	19.4572	38.9144	0.757431	-1.67461	-3.49001	4.41241	0.745796	0.187455	43.9171	0.15371	1.09218	1.092	1.012	0.000175317
8	30	242	13	993	14.9	56	940	749193	314.661	0.885417	278.606	12.2615	5.85229	71.7576	72.6035	0.5996	42.2621	42.2621	39.2785	19.4572	38.9144	0.757431	-1.67438	-3.49001	4.41241	0.745691	0.187455	43.9171	0.15371	1.09231	1.092	1.012	0.000305842
8	30	242	14	981	15.1	57	940	748673	314.443	0.889305	279.636	12.3068	5.72565	70.4642	71.3101	0.5759	40.1011	40.1011	37.2256	19.4572	38.9144	0.757431	-1.68056	-3.49001	4.41241	0.748445	0.187455	43.9171	0.15371	1.08888	1.089	1.012	-0.000124877
8	30	242	15	949	15.2	55	940	748414	314.334	0.882786	277.49	12.2123	6.05174	73.9057	74.7517	0.5306	35.7416	35.7416	33.084	19.4572	38.9144	0.757431	-1.66766	-3.49001	4.41241	0.742702	0.187455	43.9171	0.15371	1.09603	1.096	1.012	2.84935e-05
8	30	242	16	870	14.9	58	940	749193	314.661	0.891959	280.665	12.3521	5.54588	68.5029	69.3489	0.4109	25.3744	25.3744	23.2351	15.3875	30.775	0.757431	-1.68675	-2.76004	3.4895	0.7512	0.148246	43.9171	0.15371	0.853307	0.853	1.012	0.000306994
8	30	242	17	665	14.3	65	940	750757	315.318	0.909277	286.711	12.6182	4.46159	56.2971	57.143	0.0872	4.11603	4.11603	3.03955	2.01295	4.0259	0.757431	-1.72309	-0.36106	0.456487	0.767384	0.0193932	43.9171	0.15371	0.0702589	0.07	1.012	0.000258867
8	30	242	18	0	13.6	72	940	752590	316.088	0.920175	290.856	12.8006	3.48511	44.6114	45.4573	0	0	0	0	0	0	0.757431	-1.74799	0	0	0.778477	0	43.9171	0.15371	-0.0583766	0	1.012	-0.0583766
8	30	242	19	0	13.3	78	940	753378	316.419	0.925641	292.89	12.8901	2.75394	35.4986	36.3445	0	0	0	0	0	0	0.757431	-1.76022	0	0	0.783922	0	43.9171	0.15371	-0.0651576	0	1.012	-0.0651576
8	30	242	20	0	13	83	940	754168	316.75	0.926652	293.518	12.9177	2.19838	28.398	29.2439	0	0	0	0	0	0	0.757431	-1.76399	0	0	0.785601	0	43.9171	0.15371	-0.0672487	0	1.012	-0.0672487
8	30	242	21	0	12.7	83	940	754959	317.083	0.9256	293.492	12.9166	2.19647	28.3709	29.2168	0	0	0	0	0	0	0.757431	-1.76384	0	0	0.785532	0	43.9171	0.15371	-0.0671634	0	1.012	-0.0671634
8	30	242	22	0	12.4	84	940	755752	317.416	0.924576	293.475	12.9158	2.0925	27.0264	27.8723	0	0	0	0	0	0	0.757431	-1.76374	0	0	0.785487	0	43.9171	0.15371	-0.0671075	0	1.012	-0.0671075
