# Supplementary material for: Solar-Powered Direct Air Capture: Techno-Economic and Environmental Assessment
Source: Environ Sci Technol. 2024 Jan 25;58(5):2282–92. doi: 10.1021/acs.est.3c08269 (PMC10851427; doi:10.1021/acs.est.3c08269)
Supplement: Supplementary file 1 — es3c08269_si_001.zip [file es3c08269_si_001.zip › WACC_Table.xlsx]

## Sheet: Sheet1
Adapted from: Ameli, N., Dessens, O., Winning, M., Cronin, J., Chenet, H., Drummond, P., Calzadilla, A., Anandarajah, G., and Grubb, M. (2021). Higher cost of finance exacerbates a climate investment trap in developing economies. Nature Communications 12, 4046.
Country	iso_a3	Region	WACC LC	WACC HC	WACC Reduced
Algeria	DZA	Africa	11.8	8.9	5.1
Angola	AGO	Africa	11.8	8.9	5.1
Benin	BEN	Africa	11.8	8.9	5.1
Botswana	BWA	Africa	11.8	8.9	5.1
British Indian Ocean Territory	IOT	Africa	11.8	8.9	5.1
Burkina Faso	BFA	Africa	11.8	8.9	5.1
Burundi	BDI	Africa	11.8	8.9	5.1
Cabo Verde	CPV	Africa	11.8	8.9	5.1
Cameroon	CMR	Africa	11.8	8.9	5.1
Central African Republic	CAF	Africa	11.8	8.9	5.1
Chad	TCD	Africa	11.8	8.9	5.1
Comoros	COM	Africa	11.8	8.9	5.1
Congo	COG	Africa	11.8	8.9	5.1
Congo, Democratic Republic of the	COD	Africa	11.8	8.9	5.1
Côte d'Ivoire	CIV	Africa	11.8	8.9	5.1
Djibouti	DJI	Africa	11.8	8.9	5.1
Egypt	EGY	Africa	11.8	8.9	5.1
Equatorial Guinea	GNQ	Africa	11.8	8.9	5.1
Eritrea	ERI	Africa	11.8	8.9	5.1
Eswatini	SWZ	Africa	11.8	8.9	5.1
Ethiopia	ETH	Africa	11.8	8.9	5.1
French Southern Territories	ATF	Africa	11.8	8.9	5.1
Gabon	GAB	Africa	11.8	8.9	5.1
Gambia	GMB	Africa	11.8	8.9	5.1
Ghana	GHA	Africa	11.8	8.9	5.1
Guinea	GIN	Africa	11.8	8.9	5.1
Guinea-Bissau	GNB	Africa	11.8	8.9	5.1
Kenya	KEN	Africa	11.8	8.9	5.1
Lesotho	LSO	Africa	11.8	8.9	5.1
Liberia	LBR	Africa	11.8	8.9	5.1
Libya	LBY	Africa	11.8	8.9	5.1
Madagascar	MDG	Africa	11.8	8.9	5.1
Malawi	MWI	Africa	11.8	8.9	5.1
Mali	MLI	Africa	11.8	8.9	5.1
Mauritania	MRT	Africa	11.8	8.9	5.1
Mauritius	MUS	Africa	11.8	8.9	5.1
Mayotte	MYT	Africa	11.8	8.9	5.1
Morocco	MAR	Africa	11.8	8.9	5.1
Mozambique	MOZ	Africa	11.8	8.9	5.1
Namibia	NAM	Africa	11.8	8.9	5.1
Niger	NER	Africa	11.8	8.9	5.1
Nigeria	NGA	Africa	11.8	8.9	5.1
Réunion	REU	Africa	11.8	8.9	5.1
Rwanda	RWA	Africa	11.8	8.9	5.1
Saint Helena, Ascension and Tristan da Cunha	SHN	Africa	11.8	8.9	5.1
Sao Tome and Principe	STP	Africa	11.8	8.9	5.1
Senegal	SEN	Africa	11.8	8.9	5.1
Seychelles	SYC	Africa	11.8	8.9	5.1
Sierra Leone	SLE	Africa	11.8	8.9	5.1
Somalia	SOM	Africa	11.8	8.9	5.1
South Africa	ZAF	Africa	11.8	8.9	5.1
South Sudan	SSD	Africa	11.8	8.9	5.1
Sudan	SDN	Africa	11.8	8.9	5.1
Tanzania, United Republic of	TZA	Africa	11.8	8.9	5.1
Togo	TGO	Africa	11.8	8.9	5.1
Tunisia	TUN	Africa	11.8	8.9	5.1
Uganda	UGA	Africa	11.8	8.9	5.1
Western Sahara	ESH	Africa	11.8	8.9	5.1
Zambia	ZMB	Africa	11.8	8.9	5.1
Zimbabwe	ZWE	Africa	11.8	8.9	5.1
Australia	AUS	Australia	6.1	5.1	5.1
New Zealand	NZL	Australia	6.1	5.1	5.1
Canada	CAN	Canada	5.4	4.6	4.6
Saint Pierre and Miquelon	SPM	Central and South America	9.2	7.3	5.1
Bermuda	BMU	Central and South America	9.2	7.3	5.1
Anguilla	AIA	Central and South America	9.2	7.3	5.1
Antigua and Barbuda	ATG	Central and South America	9.2	7.3	5.1
Argentina	ARG	Central and South America	9.2	7.3	5.1
Aruba	ABW	Central and South America	9.2	7.3	5.1
Bahamas	BHS	Central and South America	9.2	7.3	5.1
Barbados	BRB	Central and South America	9.2	7.3	5.1
Belize	BLZ	Central and South America	9.2	7.3	5.1
Bolivia (Plurinational State of)	BOL	Central and South America	9.2	7.3	5.1
Bonaire, Sint Eustatius and Saba	BES	Central and South America	9.2	7.3	5.1
Bouvet Island	BVT	Central and South America	9.2	7.3	5.1
Brazil	BRA	Central and South America	9.2	7.3	5.1
Cayman Islands	CYM	Central and South America	9.2	7.3	5.1
Chile	CHL	Central and South America	9.2	7.3	5.1
Colombia	COL	Central and South America	9.2	7.3	5.1
Costa Rica	CRI	Central and South America	9.2	7.3	5.1
Cuba	CUB	Central and South America	9.2	7.3	5.1
Curaçao	CUW	Central and South America	9.2	7.3	5.1
Dominica	DMA	Central and South America	9.2	7.3	5.1
Dominican Republic	DOM	Central and South America	9.2	7.3	5.1
Ecuador	ECU	Central and South America	9.2	7.3	5.1
El Salvador	SLV	Central and South America	9.2	7.3	5.1
Falkland Islands (Malvinas)	FLK	Central and South America	9.2	7.3	5.1
French Guiana	GUF	Central and South America	9.2	7.3	5.1
Grenada	GRD	Central and South America	9.2	7.3	5.1
Guadeloupe	GLP	Central and South America	9.2	7.3	5.1
Guatemala	GTM	Central and South America	9.2	7.3	5.1
Guyana	GUY	Central and South America	9.2	7.3	5.1
Haiti	HTI	Central and South America	9.2	7.3	5.1
Honduras	HND	Central and South America	9.2	7.3	5.1
Jamaica	JAM	Central and South America	9.2	7.3	5.1
Martinique	MTQ	Central and South America	9.2	7.3	5.1
Montserrat	MSR	Central and South America	9.2	7.3	5.1
Nicaragua	NIC	Central and South America	9.2	7.3	5.1
Panama	PAN	Central and South America	9.2	7.3	5.1
Paraguay	PRY	Central and South America	9.2	7.3	5.1
Peru	PER	Central and South America	9.2	7.3	5.1
Puerto Rico	PRI	Central and South America	9.2	7.3	5.1
Saint Barthélemy	BLM	Central and South America	9.2	7.3	5.1
Saint Kitts and Nevis	KNA	Central and South America	9.2	7.3	5.1
Saint Lucia	LCA	Central and South America	9.2	7.3	5.1
Saint Martin (French part)	MAF	Central and South America	9.2	7.3	5.1
Saint Vincent and the Grenadines	VCT	Central and South America	9.2	7.3	5.1
Sint Maarten (Dutch part)	SXM	Central and South America	9.2	7.3	5.1
South Georgia and the South Sandwich Islands	SGS	Central and South America	9.2	7.3	5.1
Suriname	SUR	Central and South America	9.2	7.3	5.1
Trinidad and Tobago	TTO	Central and South America	9.2	7.3	5.1
Turks and Caicos Islands	TCA	Central and South America	9.2	7.3	5.1
Uruguay	URY	Central and South America	9.2	7.3	5.1
Venezuela (Bolivarian Republic of)	VEN	Central and South America	9.2	7.3	5.1
Virgin Islands (British)	VGB	Central and South America	9.2	7.3	5.1
Virgin Islands (U.S.)	VIR	Central and South America	9.2	7.3	5.1
China	CHN	China	6.6	6.6	5.1
Albania	ALB	Eastern Europe	5.8	5.5	5.1
Bosnia and Herzegovina	BIH	Eastern Europe	5.8	5.5	5.1
Bulgaria	BGR	Eastern Europe	5.8	5.5	5.1
Croatia	HRV	Eastern Europe	5.8	5.5	5.1
Czechia	CZE	Eastern Europe	5.8	5.5	5.1
Hungary	HUN	Eastern Europe	5.8	5.5	5.1
North Macedonia	MKD	Eastern Europe	5.8	5.5	5.1
Poland	POL	Eastern Europe	5.8	5.5	5.1
Romania	ROU	Eastern Europe	5.8	5.5	5.1
Slovakia	SVK	Eastern Europe	5.8	5.5	5.1
Slovenia	SVN	Eastern Europe	5.8	5.5	5.1
Serbia	SRB	Eastern Europe	5.8	5.5	5.1
Montenegro	MNE	Eastern Europe	5.8	5.5	5.1
Russian Federation	RUS	Former Soviet Union	5.8	5.5	5.1
Moldova, Republic of	MDA	Former Soviet Union	5.8	5.5	5.1
Ukraine	UKR	Former Soviet Union	5.8	5.5	5.1
Belarus	BLR	Former Soviet Union	5.8	5.5	5.1
Armenia	ARM	Former Soviet Union	5.8	5.5	5.1
Azerbaijan	AZE	Former Soviet Union	5.8	5.5	5.1
Estonia	EST	Former Soviet Union	5.8	5.5	5.1
Latvia	LVA	Former Soviet Union	5.8	5.5	5.1
Lithuania	LTU	Former Soviet Union	5.8	5.5	5.1
Georgia	GEO	Former Soviet Union	5.8	5.5	5.1
Kazakhstan	KAZ	Former Soviet Union	5.8	5.5	5.1
Kyrgyzstan	KGZ	Former Soviet Union	5.8	5.5	5.1
Tajikistan	TJK	Former Soviet Union	5.8	5.5	5.1
Turkmenistan	TKM	Former Soviet Union	5.8	5.5	5.1
Uzbekistan	UZB	Former Soviet Union	5.8	5.5	5.1
India	IND	Former Soviet Union	8.2	6.3	5.1
Japan	JPN	Japan	2.4	1.8	1.8
Mexico	MEX	Mexico	11.8	8.9	5.1
Bahrain	BHR	Middle-East	6.8	5.1	5.1
Cyprus	CYP	Middle-East	6.8	5.1	5.1
Iraq	IRQ	Middle-East	6.8	5.1	5.1
Israel	ISR	Middle-East	6.8	5.1	5.1
Jordan	JOR	Middle-East	6.8	5.1	5.1
Kuwait	KWT	Middle-East	6.8	5.1	5.1
Lebanon	LBN	Middle-East	6.8	5.1	5.1
Oman	OMN	Middle-East	6.8	5.1	5.1
Palestine, State of	PSE	Middle-East	6.8	5.1	5.1
Qatar	QAT	Middle-East	6.8	5.1	5.1
Saudi Arabia	SAU	Middle-East	6.8	5.1	5.1
Syrian Arab Republic	SYR	Middle-East	6.8	5.1	5.1
Turkey	TUR	Middle-East	6.8	5.1	5.1
United Arab Emirates	ARE	Middle-East	6.8	5.1	5.1
Yemen	YEM	Middle-East	6.8	5.1	5.1
Iran (Islamic Republic of)	IRN	Middle-East	6.8	5.1	5.1
Bangladesh	BGD	Other Developing Asia	6.8	5.1	5.1
Brunei Darussalam	BRN	Other Developing Asia	6.8	5.1	5.1
Taiwan, Province of China	TWN	Other Developing Asia	6.8	5.1	5.1
Indonesia	IDN	Other Developing Asia	6.8	5.1	5.1
Korea (Democratic People's Republic of)	PRK	Other Developing Asia	6.8	5.1	5.1
Malaysia	MYS	Other Developing Asia	6.8	5.1	5.1
Myanmar	MMR	Other Developing Asia	6.8	5.1	5.1
Nepal	NPL	Other Developing Asia	6.8	5.1	5.1
Afghanistan	AFG	Other Developing Asia	6.8	5.1	5.1
Bhutan	BTN	Other Developing Asia	6.8	5.1	5.1
Cambodia	KHM	Other Developing Asia	6.8	5.1	5.1
Hong Kong	HKG	Other Developing Asia	6.8	5.1	5.1
Lao People's Democratic Republic	LAO	Other Developing Asia	6.8	5.1	5.1
Macao	MAC	Other Developing Asia	6.8	5.1	5.1
Maldives	MDV	Other Developing Asia	6.8	5.1	5.1
Mongolia	MNG	Other Developing Asia	6.8	5.1	5.1
Pakistan	PAK	Other Developing Asia	6.8	5.1	5.1
Philippines	PHL	Other Developing Asia	6.8	5.1	5.1
Singapore	SGP	Other Developing Asia	6.8	5.1	5.1
Sri Lanka	LKA	Other Developing Asia	6.8	5.1	5.1
Thailand	THA	Other Developing Asia	6.8	5.1	5.1
Timor-Leste	TLS	Other Developing Asia	6.8	5.1	5.1
Viet Nam	VNM	Other Developing Asia	6.8	5.1	5.1
Christmas Island	CXR	Other Developing Asia	6.8	5.1	5.1
Cocos (Keeling) Islands	CCK	Other Developing Asia	6.8	5.1	5.1
Heard Island and McDonald Islands	HMD	Other Developing Asia	6.8	5.1	5.1
Norfolk Island	NFK	Other Developing Asia	6.8	5.1	5.1
American Samoa	ASM	Other Developing Asia	6.8	5.1	5.1
Cook Islands	COK	Other Developing Asia	6.8	5.1	5.1
Fiji	FJI	Other Developing Asia	6.8	5.1	5.1
French Polynesia	PYF	Other Developing Asia	6.8	5.1	5.1
Guam	GUM	Other Developing Asia	6.8	5.1	5.1
Kiribati	KIR	Other Developing Asia	6.8	5.1	5.1
Marshall Islands	MHL	Other Developing Asia	6.8	5.1	5.1
Micronesia (Federated States of)	FSM	Other Developing Asia	6.8	5.1	5.1
Nauru	NRU	Other Developing Asia	6.8	5.1	5.1
New Caledonia	NCL	Other Developing Asia	6.8	5.1	5.1
Niue	NIU	Other Developing Asia	6.8	5.1	5.1
Northern Mariana Islands	MNP	Other Developing Asia	6.8	5.1	5.1
Palau	PLW	Other Developing Asia	6.8	5.1	5.1
Papua New Guinea	PNG	Other Developing Asia	6.8	5.1	5.1
Pitcairn	PCN	Other Developing Asia	6.8	5.1	5.1
Samoa	WSM	Other Developing Asia	6.8	5.1	5.1
Solomon Islands	SLB	Other Developing Asia	6.8	5.1	5.1
Tokelau	TKL	Other Developing Asia	6.8	5.1	5.1
Tonga	TON	Other Developing Asia	6.8	5.1	5.1
Tuvalu	TUV	Other Developing Asia	6.8	5.1	5.1
United States Minor Outlying Islands	UMI	Other Developing Asia	6.8	5.1	5.1
Vanuatu	VUT	Other Developing Asia	6.8	5.1	5.1
Wallis and Futuna	WLF	Other Developing Asia	6.8	5.1	5.1
Korea, Republic of	KOR	South Korea	6.8	5.1	5.1
United Kingdom of Great Britain and Northern Ireland	GBR	United Kingdom	4.4	4.3	4.3
United States of America	USA	USA	5.1	4.4	4.4
Andorra	AND	Western Europe	4.2	4	4
Gibraltar	GIB	Western Europe	4.2	4	4
Greece	GRC	Western Europe	4.2	4	4
Holy See	VAT	Western Europe	4.2	4	4
Italy	ITA	Western Europe	4.2	4	4
Malta	MLT	Western Europe	4.2	4	4
Portugal	PRT	Western Europe	4.2	4	4
San Marino	SMR	Western Europe	4.2	4	4
Spain	ESP	Western Europe	4.2	4	4
Greenland	GRL	Western Europe	4.2	4	4
Åland Islands	ALA	Western Europe	4.2	4	4
Austria	AUT	Western Europe	4.2	4	4
Belgium	BEL	Western Europe	4.2	4	4
Denmark	DNK	Western Europe	4.2	4	4
Faroe Islands	FRO	Western Europe	4.2	4	4
Finland	FIN	Western Europe	4.2	4	4
France	FRA	Western Europe	4.2	4	4
Germany	DEU	Western Europe	4.2	4	4
Guernsey	GGY	Western Europe	4.2	4	4
Iceland	ISL	Western Europe	4.2	4	4
Ireland	IRL	Western Europe	4.2	4	4
Isle of Man	IMN	Western Europe	4.2	4	4
Jersey	JEY	Western Europe	4.2	4	4
Liechtenstein	LIE	Western Europe	4.2	4	4
Luxembourg	LUX	Western Europe	4.2	4	4
Monaco	MCO	Western Europe	4.2	4	4
Netherlands	NLD	Western Europe	4.2	4	4
Norway	NOR	Western Europe	4.2	4	4
Svalbard and Jan Mayen	SJM	Western Europe	4.2	4	4
Sweden	SWE	Western Europe	4.2	4	4
Switzerland	CHE	Western Europe	4.2	4	4
